# Supplementary material for: Penicillium-Derived Inhibitors of Plasmodium falciparum Lactate Dehydrogenase (PfLDH): A Computational Approach for Novel Antimalarial Therapy Development
Source: Scientifica (Cairo). 2025 Aug 4;2025:8838031. doi: 10.1155/sci5/8838031 (PMC12339158; doi:10.1155/sci5/8838031)
Supplement: Supporting Information 1 — Supporting File 1: Penicillium-derived natural compounds library preparation. [file 8838031.f1.xlsx]

## Sheet: Compounds library preparation
		Penicillium-derived natural compounds library
		Original source:		The Natural Products Atlas 2.0
		Reference:		van Santen, J. A.; Poynton, E. F.; Iskakova, D.; McMann, E.; Alsup, T. A.; Clark, T. N.; Fergusson, C. H.; Fewer, D. P.; Hughes, A. H.; McCadden, C. A.; Parra Villalobos, J.; Soldatou, S.; Rudolf, J. D.; Janssen, E. M.-L.; Duncan, K. R.; Linington, R. G.* "The Natural Products Atlas 2.0: A Database of Microbially-Derived Natural Products", Nucleic Acids Research, 2022, 50, D1, 11, D1317-D1323. 10…
		Export date:		January 30st, 2024
		No.	NPAID	Compound names	Compound molecular formula	Compound molecular weight	Compound inchikey	Compound smiles	Origin type	Genus	Origin species	Original reference author list	Original reference year	Original reference issue	Original reference volume	Original reference pages	Original reference doi	Original reference pmid	Original reference title	Original reference type	Original journal title	npatlas url
		1	NPA000009	Viticolin B	C10H10O6	226.184	WVBPTDMOPNMMDP-UHFFFAOYSA-N	COC1=CC(=CC(=O)C(=C1O)OC)C(=O)O	Fungus	Penicillium	sp. FKI-4410	Iwatsuki, Masato; Takada, Shohei; Mori, Mihoko; Ishiyama, Aki; Namatame, Miyuki; Nishihara-Tsukashima, Aki; Nonaka, Kenichi; Masuma, Rokuro; Otoguro, Kazuhiko; Shiomi, Kazuro; Omura, Satoshi	2011	2	64	183-188	10.1038/ja.2010.124	21063422	In vitro and in vivo antimalarial activity of puberulic acid and its new analogs, viticolins A-C, produced by Penicillium sp. FKI-4410	article	Journal of Antibiotics	https://www.npatlas.org/explore/compounds/NPA000009
		2	NPA000057	Terrecoumarin C	C15H16O3	244.29	XQHROGLHTXIFIR-UHFFFAOYSA-N	CC1=CC2=C(C=CC(=C2CC=C(C)C)O)C(=O)O1	Fungus	Penicillium	oxalicum	Li, Qing-Qing; Dang, Li-Zhi; Zhang, Yi-Peng; Jiang, Ju-Xing; Zhang, Cheng-Ming; Xiang, Neng-Jun; Yang, Hai-Ying; Du, Gang; Duan, Yan-Qing	2015	9	17	876-881	10.1080/10286020.2015.1039997	26411648	Isocoumarins from the fermentation products of a plant entophytic fungus Penicillium oxalicum	article	Journal of Asian Natural Products Research	https://www.npatlas.org/explore/compounds/NPA000057
		3	NPA000082	Communesin E	C28H32N4O	440.591	AJKLOOXVDIANRY-GRPMBEMWSA-N	CC(=C[C@H]1C2=C3C(=CC=C2)N([C@H]4[C@@]35CCN1[C@H]6[C@@]5(CCN6C(=O)C)C7=CC=CC=C7N4)C)C	Fungus	Penicillium	expansum Link MK-57	Hayashi, Hideo; Matsumoto, Hirotaka; Akiyama, Kohki	2004	3	68	753-756	10.1271/bbb.68.753	15056914	New Insecticidal Compounds, Communesins C, D and E, from Penicillium expansum Link MK-57	article	Bioscience Biotechnology and Biochemistry	https://www.npatlas.org/explore/compounds/NPA000082
		4	NPA000089	Shearinine E	C37H45NO6	599.768	DFVYLDHDFLHIAA-JFZFNNSQSA-N	C[C@]12CC[C@]34C(=CC(=O)[C@H](O3)C(O4)(C)C)[C@@]1(CC[C@@H]5[C@@]2(C6=C(C5)C7=CC8=C(C=C7N6)C9=CC(OC(C9C8O)(C)C)(C)C)C)O	Fungus	Penicillium	janthinellum	Smetanina, Olga F.; Kalinovsky, Anatoly I.; Khudyakova, Yuliya V.; Pivkin, Mikhail V.; Dmitrenok, Pavel S.; Fedorov, Sergey N.; Ji, Hong; Kwak, Jong-Young; Kuznetsova, Tatyana A.	2007	6	70	906-909	10.1021/np060396d	17555349	Indole alkaloids produced by a marine fungus isolate of Penicillium janthinellum biourge	article	Journal of Natural Products	https://www.npatlas.org/explore/compounds/NPA000089
		5	NPA000090	Oxalicumone D	C18H18O9S	410.4	ROHDJYQMXQAIJT-PNEOLHMJSA-N	CC1=CC2=C(C(=C1)O)C(=O)C3=C(O2)S[C@@H](C3)C(C[C@H](C(=O)O)O)(C(=O)OC)O	Fungus	Penicillium	oxalicum SCSGAF 0023	Bao, Jie; Luo, Jin-Feng; Qin, Xiao-Chu; Xu, Xin-Ya; Zhang, Xiao-Yong; Tu, Zheng-Chao; Qi, Shu-Hua	2014	11	24	2433-2436	10.1016/j.bmcl.2014.04.028	24767845	Dihydrothiophene-condensed chromones from a marine-derived fungus Penicillium oxalicum and their structure-bioactivity relationship	article	Bioorganic and Medicinal Chemistry Letters	https://www.npatlas.org/explore/compounds/NPA000090
		6	NPA000095	Penicibrocazine C	C20H26N2O6S2	454.57	CVUVUDMOCUORTF-OTLVIJGASA-N	CS[C@@]12C[C@@H]3[C@H](C=C[C@@H]([C@H]3N1C(=O)[C@@]4(C[C@@H]5[C@H](C=C[C@@H]([C@H]5N4C2=O)O)O)SC)O)O	Fungus	Penicillium	brocae MA-231	Meng, Ling-Hong; Zhang, Peng; Li, Xiao-Ming; Wang, Bin-Gui	2015	1	13	276-287	10.3390/md13010276	25574740	Penicibrocazines A-E, five new sulfide diketopiperazines from the marine-derived endophytic fungus Penicillium brocae	article	Marine Drugs	https://www.npatlas.org/explore/compounds/NPA000095
		7	NPA000117	Arisugacin F	C27H34O5	438.564	ZAYVSCMOIFKFEU-KCXTWHPGSA-N	C[C@]12CC[C@@H](C([C@@H]1CC[C@@]3([C@@H]2CC4=C(O3)C=C(OC4=O)C5=CC=C(C=C5)OC)C)(C)C)O	Fungus	Penicillium	sp. FO-4259-11	Otoguro, Kazuhiko; Shiomi, Kazuro; Yamaguchi, Yuuichi; Arai, Noriko; Sunazuka, Toshiaki; Masuma, Rokuro; Iwai, Yuzuru; Omura, Satoshi	2000	1	53	50-57	10.7164/antibiotics.53.50	10724008	Arisugacins C and D, novel acetylcholinesterase inhibitors and their related novel metabolites produced by Penicillium sp. FO-4259-11	article	Journal of Antibiotics	https://www.npatlas.org/explore/compounds/NPA000117
		8	NPA000121	Sporidesmin B	C18H20ClN3O5S2	457.961	HCAHETRFJITQNU-UHFFFAOYSA-N	CC12C(=O)N3C4C(CC3(C(=O)N1C)SS2)(C5=CC(=C(C(=C5N4C)OC)OC)Cl)O	Fungus	Penicillium	sp.	Ronaldson, JW; Taylor, A; White, EP; and Abraham, RJ	1963	N/A	N/A	3172-3180	10.1039/jr9630003172	N/A	592. Sporidesmins. Part I. Isolation and characterisation of sporidesmin and sporidesmin-B	article	Journal of the Chemical Society	https://www.npatlas.org/explore/compounds/NPA000121
		9	NPA000133	Penicillither	C18H17ClO8	396.779	DLXJKSNQVHUUOT-UHFFFAOYSA-N	CC1=CC(=C(C(=C1Cl)OC2=C(C=C(C=C2C(=O)OC)O)OC)C(=O)OC)O	Fungus	Penicillium	sp. PSU-RSPG99	Rukachaisirikul, Vatcharin; Satpradit, Siwaporn; Klaiklay, Saranyoo; Phongpaichit, Souwalak; Borwornwiriyapan, Kawitsara; Sakayaroj, Jariya	2014	34	70	5148-5152	10.1016/j.tet.2014.05.105	N/A	Polyketide anthraquinone, diphenyl ether, and xanthone derivatives from the soil fungus Penicillium sp. PSU-RSPG99	article	Tetrahedron	https://www.npatlas.org/explore/compounds/NPA000133
		10	NPA000137	VM-55599	C22H27N3O	349.478	FBXHMCWNISYEEV-FXQDWMKTSA-N	C[C@@H]1CCN2[C@]13C[C@@H]4[C@](C2)(CC5=C(C4(C)C)NC6=CC=CC=C56)NC3=O	Fungus	Penicillium	sp. strain, IMI 332995	Blanchflower, S E; Banks, R M; Everett, J R; Reading, C	1993	9	46	1355-1363	10.7164/antibiotics.46.1355	8226314	Further novel metabolites of the paraherquamide family	article	Journal of Antibiotics	https://www.npatlas.org/explore/compounds/NPA000137
		11	NPA000162	Penicillactone B	C27H32O11	532.542	LLFGYHCHFVKDSD-MAPPONMRSA-N	CCCCCC[C@H]1C=C(C(=O)O1)[C@@]2(C[C@H](C[C@]23/C(=C/O)/C(=O)OC3=O)[C@@H]([C@@H]4CC=CC(=O)O4)O)C(=O)OC	Fungus	Penicillium	dangeardii pitt	Liu, Yunbao; Ding, Guangzhi; Li, Yong; Qu, Jing; Ma, Shuanggang; Lv, Haining; Liu, Yang; Wang, Wenjie; Dai, Jungui; Tang, Yi; Yu, Shishan	2013	20	15	5206-5209	10.1021/ol4023485	24093807	Structures and absolute configurations of penicillactones A-C from an endophytic microorganism, Penicillium dangeardii pitt	article	Organic Letters	https://www.npatlas.org/explore/compounds/NPA000162
		12	NPA000171	(+)-epoxyserinone B	C11H14O5	226.228	GGPRMSQKBVQHAH-NBHGFOHDSA-N	CC1C[C@@]23[C@@](O2)(C(=O)C=C(C3(O1)O)OC)C	Fungus	Penicillium	sp.	Gautschi, Jeffrey T.; Amagata, Taro; Amagata, Akiko; Valeriote, Frederick A.; Mooberry, Susan L.; Crews, Phillip	2004	3	67	362-367	10.1021/np030388m	15043411	Expanding the Strategies in Natural Product Studies of Marine-Derived Fungi: A Chemical Investigation of Penicillium Obtained from Deep Water Sediment	article	Journal of Natural Products	https://www.npatlas.org/explore/compounds/NPA000171
		13	NPA000177	Conidiogenone D	C20H30O3	318.457	CZARTLVUATUXRJ-ABMKFVPVSA-N	C[C@@H]1C=CC(=O)[C@@]2([C@]13C[C@@]4([C@H](C[C@]([C@@H]4[C@H]3CC2)(C)OC)O)C)C	Fungus	Penicillium	sp.	Du, Lin; Li, Dehai; Zhu, Tianjiao; Cai, Shengxin; Wang, Fengping; Xiao, Xiang; Gu, Qianqun	2009	5	65	1033-1039	10.1016/j.tet.2008.11.078	N/A	New alkaloids and diterpenes from a deep ocean sediment derived fungus Penicillium sp	article	Tetrahedron	https://www.npatlas.org/explore/compounds/NPA000177
		14	NPA000245	Fudecalone	C15H22O3	250.338	HHSBIKHOYFPWGC-ZGFBFQLVSA-N	CC1=CC(=O)[C@H]2[C@@]3([C@H]1CO[C@H]3O)CCCC2(C)C	Fungus	Penicillium	sp. FO-2030	Tabata; Tomoda; Masuma; Iwai; Omura	1995	1	48	53-58	10.7164/antibiotics.48.53	7868390	Fudecalone, a new anticoccidial agent produced by penicillium sp. FO-2030	article	Journal of Antibiotics	https://www.npatlas.org/explore/compounds/NPA000245
		15	NPA000275	Penicitrinol L	C20H26O6	362.422	CTZMTGUUUISDOM-GUDVAKLDSA-N	C[C@@H]1[C@H](O[C@@H]2[C@H]3CCCC[C@@]3(OC4=C(C(=C(C1=C24)C)O)C(=O)O)OC)C	Fungus	Penicillium	citrinum	Chen, Li; Zhou, Tong; Zhao, Yang-Yang; Gong, Mei-Wei; Xia, Qi-Wen; Ying, Min-Gang; Zheng, Qiu-Hong; Liu, Qin-Ying; Zhang, Qi-Qing	2015	5	91	1007-1016	10.3987/com-15-13178	N/A	Four new penicitrinols and two new penicillenols from the marine-derived fungus Penicillium citrinum	article	Heterocycles	https://www.npatlas.org/explore/compounds/NPA000275
		16	NPA000290	Brocaenol A	C16H14O8	334.28	GFYIIWHEPPLOOW-CJNGLKHVSA-N	CC1=COC(=O)C2=C(C3=C(C=CC=C3O)O[C@@]2([C@@H]1O)C(=O)OC)O	Fungus	Penicillium	brocae	Bugni, Tim S.; Bernan, Valerie S.; Greenstein, Michael; Janso, Jeffrey E.; Maiese, William M.; Mayne, Charles L.; Ireland, Chris M.	2003	5	68	2014-2017	10.1021/jo020597w	12608826	Brocaenols A-C: Novel polyketides from a marine-derived Penicillium brocae	article	Journal of Organic Chemistry	https://www.npatlas.org/explore/compounds/NPA000290
		17	NPA000294	D-Phe-L-Val-D-Val-L-Tyr	C28H38N4O6	526.634	LUVNTPPXXIXEDW-QPXUXIHVSA-N	CC(C)[C@@H](C(=O)N[C@H](C(C)C)C(=O)N[C@@H](CC1=CC=C(C=C1)O)C(=O)O)NC(=O)[C@@H](CC2=CC=CC=C2)N	Fungus	Penicillium	canescens	Bertinetti, Brenda V; Peña, Nora I; Cabrera, Gabriela M	2009	8	6	1178-1184	10.1002/cbdv.200800336	19697335	An antifungal tetrapeptide from the culture of Penicillium canescens	article	Chemistry and Biodiversity	https://www.npatlas.org/explore/compounds/NPA000294
		18	NPA000301	Penochalasin D	C32H37N3O3	511.666	UJPWZJUBKFMAST-MLAGUIKPSA-N	C[C@H]/1C/C=C\[C@H]2[C@H]3[C@](O3)([C@H]([C@@H]4[C@@]2(C5=N[C@@H](CC5)C(=O)/C(=C1)/C)C(=O)NC4CC6=CNC7=CC=CC=C76)C)C	Fungus	Penicillium	sp.	Iwamoto, Chika; Yamada, Takeshi; Ito, Yoshinori; Minoura, Katsuhiko; Numata, Atsushi	2001	15	57	2997-3004	10.1016/s0040-4020(01)00153-3	N/A	Cytotoxic cytochalasans from a Penicillium species separated from a marine alga	article	Tetrahedron	https://www.npatlas.org/explore/compounds/NPA000301
		19	NPA000321	Penicillar C	C11H18O2	182.263	KGMSVLHLHNQUSI-QHRACPPUSA-N	C/C=C\C(=C\[C@@H]1CC[C@H](O1)C)\CO	Fungus	Penicillium	sp. SCS-KFD08	Kong, Fan Dong; Zhou, Li Man; Ma, Qing Yun; Huang, Sheng Zhuo; Wang, Pei; Dai, Hao-Fu; Zhao, You-Xing	2016	N/A	17	59-63	10.1016/j.phytol.2016.07.014	25904163	Penicillars A-E from the marine animal endogenic fungus Penicillium sp. SCS-KFD08	article	Phytochemistry Letters	https://www.npatlas.org/explore/compounds/NPA000321
		20	NPA000332	3beta-Acetoxyfern-9(11)-en-19beta-ol	C32H52O3	484.765	ZFDHHJKYPBEVIK-WPVCIHFHSA-N	CC(C)[C@H]1C[C@@H]([C@@H]2[C@@]1(CC[C@]3([C@]2(CC=C4[C@@H]3CC[C@@H]5[C@@]4(CC[C@@H](C5(C)C)OC(=O)C)C)C)C)C)O	Fungus	Penicillium	berteriana	Maier, Marta S.; Rosso, María L.; Fazio, Alejandra T.; Adler, Mónica T.; Bertoni, María D.	2009	10	72	1902-1904	10.1021/np900442y	19848435	Fernene Triterpenoids from the Lichen Pyxine berteriana	article	Journal of Natural Products	https://www.npatlas.org/explore/compounds/NPA000332
		21	NPA000342	Aurantiomide C	C18H20N4O3	340.383	UKYRPVOCKVERNT-XXYUJHKVSA-N	CC(C)/C=C\1/C2=NC3=CC=CC=C3C(=O)N2[C@H](C(=O)N1)CCC(=O)N	Fungus	Penicillium	aurantiogriseum SP0-19	Zhi, Hong Xin; Fang, Yuchun; Du, Lin; Zhu, Tianjiao; Duan, Lin; Chen, Juan; Gu, Qian-Qun; Zhu, Wei-Ming	2007	5	70	853-855	10.1021/np060516h	17455978	Aurantiomides A-C, quinazoline alkaloids from the sponge-derived fungus Penicillium aurantiogriseum SP0-19	article	Journal of Natural Products	https://www.npatlas.org/explore/compounds/NPA000342
		22	NPA000361	Citreodiol	C11H18O4	214.261	VRPFJYGFBAJGLE-NPMAGFNESA-N	C[C@H]([C@@](C)(/C=C/C=C(\C)/C(=O)OC)O)O	Fungus	Penicillium	citreo-viride B. (IFO 6050)	Shizuri; Nishiyama; Imai; Yamamura	1984	42	25	4771-4774	10.1016/s0040-4039(01)81515-x	N/A	Isolation and stereostructures of citreoviral, citreodiol, and epicitreodiol	article	Tetrahedron Letters	https://www.npatlas.org/explore/compounds/NPA000361
		23	NPA000376	Hesseltin F	C25H32O6	428.525	NFIWDODYYNWZLI-OODONIFWSA-N	C/C=C/C=C/C1=CC(=O)C2=C(O1)O[C@@]3(CC[C@@]4([C@@]([C@H]3[C@H]2O)(CCC(=O)C4(C)C)C)O)C	Fungus	Penicillium	sp. IBT12396	Phipps, Richard K.; Gotfredsen, Charlotte H.; Paludan, Soren R.; Frisvad, Jens C.; Eriksen, Kathrine; Petersen, Bent O.; Duus, Jens .; Larsen, Thomas O.	2011	5	52	598-601	10.1016/j.tetlet.2010.11.140	N/A	Hesseltins B-G, novel meroterpenoids from a new Penicillium species	article	Tetrahedron Letters	https://www.npatlas.org/explore/compounds/NPA000376
		24	NPA000390	JBIR-54	C14H21NO2	235.327	BICQIIMUXNNGDO-BSWSSELBSA-N	CC/C=C/C=C/C(C)(C1=CC(=O)CC(N1)C)O	Fungus	Penicillium	daleae	Mukai, Akira; Nagai, Aya; Inaba, Shigeki; Takagi, Motoki; Shin-ya, Kazuo	2009	12	62	705-706	10.1038/ja.2009.101	19851351	JBIR-54, a new 4-pyridinone derivative isolated from Penicillium daleae Zaleski fE50	article	Journal of Antibiotics	https://www.npatlas.org/explore/compounds/NPA000390
		25	NPA000402	Not named	C11H11NO3	205.213	LKQYQOBUTXPJCC-UHFFFAOYSA-N	CC(=NC1=CC=CC=C1C(=O)O)C(=O)C	Fungus	Penicillium	paneum SD-44	Li, Chun-Shun; Li, Xiao-Ming; Gao, Shu-Shan; Lu, Yan-Hua; Wang, Bin-Gui	2013	8	11	3068-3076	10.3390/md11083068	23966037	Cytotoxic anthranilic acid derivatives from deep sea sediment-derived fungus penicillium paneum SD-44	article	Marine Drugs	https://www.npatlas.org/explore/compounds/NPA000402
		26	NPA000408	Allobeauvericin B	C47H61N3O9	812.017	PVURPIBDNQIDSO-SFWGZFQISA-N	CC[C@@H](C)[C@@H]1C(=O)N([C@H](C(=O)O[C@@H](C(=O)N([C@H](C(=O)O[C@@H](C(=O)N([C@H](C(=O)O1)CC2=CC=CC=C2)C)[C@H](C)CC)CC3=CC=CC=C3)C)C(C)C)CC4=CC=CC=C4)C	Fungus	Penicillium	sp.	Nilanonta, Chongdee; Isaka, Masahiko; Kittakoop, Prasat; Trakulnaleamsai, Srisuda; Tanticharoen, Morakot; Thebtaranonth, Yodhathai	2002	17	58	3355-3360	10.1016/s0040-4020(02)00294-6	N/A	Precursor-directed biosynthesis of beauvericin analogs by the insect pathogenic fungus Paecilomyces tenuipes BCC 1614	article	Tetrahedron	https://www.npatlas.org/explore/compounds/NPA000408
		27	NPA000437	Yaequinolone D	C27H33NO7	483.561	XEODWAJPLQOYPN-XARLSHHXSA-N	CC1(CCC(OC1O)(C)/C=C/C2=C(C3=C(C=C2)NC(=O)[C@@H]([C@]3(C4=CC=C(C=C4)OC)O)OC)O)C	Fungus	Penicillium	sp. FKI-2140	Uchida, Ryuji; Imasato, Rie; Yamaguchi, Yuichi; Masuma, Rokuro; Shiomi, Kazuro; Tomoda, Hiroshi; Omura, Satoshi	2006	10	59	646-651	10.1038/ja.2006.86	17191680	Yaequinolones, new insecticidal antibiotics produced by Penicillium sp. FKI-2140: I. Taxonomy, fermentation, isolation and biological activity	article	Journal of Antibiotics	https://www.npatlas.org/explore/compounds/NPA000437
		28	NPA000451	1-(2,3-dihydro-1H-pyrrol-1-yl)-2-methyldecane-1,3-dione (4)	C15H25NO2	251.37	HMWIYUSLKIYYER-UHFFFAOYSA-N	CCCCCCCC(=O)C(C)C(=O)N1CCC=C1	Fungus	Penicillium	citrinum	Pimenta, Eli F.; Vita-Marques, Aline M.; Tininis, Aristeu; Seleghim, Mirna H. R.; Sette, Lara D.; Veloso, Katyuscya; Ferreira, Antonio G.; Williams, David E.; Patrick, Brian O.; Dalisay, Doralyn S.; Andersen, Raymond J.; Berlinck, Roberto G. S.	2010	11	73	1821-1832	10.1021/np100470h	21053938	Use of Experimental Design for the Optimization of the Production of New Secondary Metabolites by Two Penicillium Species	article	Journal of Natural Products	https://www.npatlas.org/explore/compounds/NPA000451
		29	NPA000482	Brevione F	C27H32O5	436.548	JTYNVLZPECDEQA-RLHAFYHFSA-N	CC1=C[C@@H]([C@H]2[C@]([C@]13CC4=C(O3)C(=C(OC4=O)C)C)(CC[C@@H]5[C@@]2(C=CC(=O)C=C5C)C)C)O	Fungus	Penicillium	sp.	Li, Yan; Ye, Dezan; Chen, Xulin; Lu, Xinhua; Shao, Zongze; Zhang, Hua; Che, Yongsheng	2009	5	72	912-916	10.1021/np900116m	19326880	Breviane spiroditerpenoids from an extreme-tolerant Penicillium sp. isolated from a deep sea sediment sample	article	Journal of Natural Products	https://www.npatlas.org/explore/compounds/NPA000482
		30	NPA000505	Okaramine B	C33H34N4O5	566.658	PNJDFZNVNWQTFD-KTJJPEJQSA-N	C[C@H]1[C@@]23[C@@]([C@@H]([C@]4(N2C(=O)/C/5=C/C6=C(C(/C=C\N5C4=O)(C)C)NC7=CC=CC=C76)O)OC)(C8=CC=CC=C8N3C1(C)C)O	Fungus	Penicillium	sp.	Hayashi, Hideo; Takiuchi, Kunio; Murao, Sawao; Arai, Motoo	1989	2	53	461-469	10.1080/00021369.1989.10869287	N/A	Structure and insecticidal activity of new indole alkaloids, okaramines A and B, from Penicillium simplicissimum AK-40	article	Agricultural and Biological Chemistry	https://www.npatlas.org/explore/compounds/NPA000505
		31	NPA000513	Penilumamide	C22H24N6O7S	516.536	HBYOXRNNWKRVRJ-AWQBSFGZSA-N	CN1C2=NC=C(N=C2C(=O)N(C1=O)C)C(=O)N[C@@H](CCS(=O)C)C(=O)NC3=CC=CC=C3C(=O)OC	Fungus	Penicillium	sp. CNL-338	Meyer, Sven W; Mordhorst, Thorsten F; Lee, Choonghwan; Jensen, Paul R; Fenical, William; Köck, Matthias	2010	9	8	2158-2163	10.1039/b910629d	20401392	Penilumamide, a novel lumazine peptide isolated from the marine-derived fungus, Penicillium sp. CNL-338	article	Organic & Biomolecular Chemistry	https://www.npatlas.org/explore/compounds/NPA000513
		32	NPA000523	Citreoanthrasteroide A	C28H40O2	408.626	JEBBAGYMMFYRSR-ONNGXECCSA-N	CC1=C2C(=O)C[C@]3([C@H](C2=CC4=C1C[C@H](CC4)O)CC[C@@H]3[C@H](C)/C=C/[C@H](C)C(C)C)C	Fungus	Penicillium	citreo	Nakada, Takashi; Yamamura, Shosuke	2000	17	56	2595-2602	10.1016/s0040-4020(00)00157-5	N/A	Three New Metabolites of Hybrid Strain KO 0231, Derived from Penicillium citreo-viride IFO 6200 and 4692	article	Tetrahedron	https://www.npatlas.org/explore/compounds/NPA000523
		33	NPA000527	Expansolide A	C17H22O5	306.358	HCLJMOPTDZVPLC-WCZDBUHESA-N	C[C@@H]1C[C@]2(C[C@@]3(CO2)[C@@H]4C[C@H](C(=C)C3C4)OC(=O)C)OC1=O	Fungus	Penicillium	expansum	Massias, Marcel; Rebuffat, Sylvie; Molho, Lucie; Chiaroni, Angele; Riche, Claude; Bodo, Bernard	1990	22	112	8112-8115	10.1021/ja00178a039	N/A	Expansolides A and B: Tetracyclic sesquiterpene lactones from Penicillium expansum	article	Journal of the American Chemical Society	https://www.npatlas.org/explore/compounds/NPA000527
		34	NPA000540	Penioxalamine A	C27H33N3O3	447.579	FTFKTVQLSBXHIB-FSOKMBQWSA-N	C[C@@]12CN3C4=C(C[C@@H]1O2)C=CC=C4[C@]5(C3=O)C[C@@]67CN8CCCC[C@]8(C[C@@H]6C5(C)C)C(=O)N7	Fungus	Penicillium	oxalicum TW01-1	Hu, Xiao-Lan; Bian, Xi-Qing; Wu, Xin; Li, Jian-Yong; Hua, Hui-Ming; Pei, Yue-Hu; Han, Ai-Hong; Bai, Jiao	2014	29	55	3864-3867	10.1016/j.tetlet.2014.05.104	N/A	Penioxalamine A, a novel prenylated spiro-oxindole alkaloid from Penicillium oxalicum TW01-1	article	Tetrahedron Letters	https://www.npatlas.org/explore/compounds/NPA000540
		35	NPA000542	12β-hydroxyverruculogen TR-2	C22H27N3O6	429.473	PIWNJAZCHHBADQ-FEHLYQECSA-N	CC(C)(C[C@H]1C2=C([C@@H]([C@]3(N1C(=O)[C@@H]4CCCN4C3=O)O)O)C5=C(N2)C=C(C=C5)OC)O	Fungus	Penicillium	brasilianum	Fill, Taicia Pacheco; Asenha, Heloisa Briganti Rodrigues; Marques, Anna Silvia; Ferreira, Antonio Gilberto; Rodrigues-Fo, Edson	2013	11	27	967-974	10.1080/14786419.2012.701210	22757643	Time course production of indole alkaloids by an endophytic strain of Penicillium brasilianum cultivated in rice	article	Natural Product Research	https://www.npatlas.org/explore/compounds/NPA000542
		36	NPA000581	Brevicompanine E	C25H33N3O3	423.557	FKIMAYNINSCCGK-CKRMUJODSA-N	CCC(=O)N1[C@@H]2[C@@](C[C@@H]3N2C(=O)[C@@H](NC3=O)CC(C)C)(C4=CC=CC=C41)C(C)(C)C=C	Fungus	Penicillium	sp.	Du, Lin; Yang, Xinying; Zhu, Tianjiao; Wang, Fengping; Xiao, Xiang; Park, Hyun; Gu, Qianqun	2009	8	57	873-876	10.1248/cpb.57.873	19652417	Diketopiperazine alkaloids from a deep ocean sediment derived fungus Penicillium sp	article	Chemical and Pharmaceutical Bulletin	https://www.npatlas.org/explore/compounds/NPA000581
		37	NPA000617	Biverlactone C	C19H28O5	336.428	JIEAIWBXHHLQAC-PSUWYRBNSA-N	CCCCCCC(C)/C=C(\C)/[C@@H]([C@H]1C=C(C(=O)O1)/C=C/C(=O)O)O	Fungus	Penicillium	sp. FKI-4429	Iwatsuki, Masato; Ishimori, Toshiya; Yamamoto, Tsuyoshi; Takata, Keiko; Mori, Mihoko; Nonaka, Kenichi; Masuma, Rokuro; Hayakawa, Yoichi; Hanaki, Hideaki; Shiomi, Kazuro; Omura, Satoshi	2011	35	67	6644-6648	10.1016/j.tet.2011.05.061	N/A	Biverlactones A-D, new circumventors of arbekacin resistance in MRSA, produced by Penicillium sp. FKI-4429	article	Tetrahedron	https://www.npatlas.org/explore/compounds/NPA000617
		38	NPA000625	Monapinone A	C23H30O7	418.486	BORADZXTFNEYDA-NUJGCVRESA-N	CCCCC[C@H](C[C@H](C[C@@H]1CC2=C(C(=C3C(=C2)C=C(C=C3O)OC)O)C(=O)O1)O)O	Fungus	Penicillium	pinophilum FKI-3864	Kawamoto, Kyosuke; Yamazaki, Hiroyuki; Ohte, Satoshi; Masuma, Rokuro; Uchida, Ryuji; Tomoda, Hiroshi	2011	7	64	503-508	10.1038/ja.2011.33	21610716	Production of monapinones by fermentation of the dinapinone-producing fungus Penicillium pinophilum FKI-3864 in a seawater-containing medium	article	Journal of Antibiotics	https://www.npatlas.org/explore/compounds/NPA000625
		39	NPA000654	2'-hydroxyzaeralanol	C18H26O6	338.4	RUKNLXKLHDXQSW-XGNXJENSSA-N	C[C@H]1CCCC(CCCC(CC2=CC(=CC(=C2C(=O)O1)O)O)O)O	Fungus	Penicillium	sp.	Yang, Xiudong; Khong, Trung Thang; Chen, Li; Choi, Hong Dae; Kang, Jung Sook; Son, Byeng Wha	2008	9	56	1355-1356	10.1248/cpb.56.1355	18758119	8′-hydroxyzearalanone and 2′-hydroxyzearalanol: Resorcyclic acid lactone derivatives from the marine-derived fungus Penicillium sp	article	Chemical and Pharmaceutical Bulletin	https://www.npatlas.org/explore/compounds/NPA000654
		40	NPA000696	4-chloro-7,4'-dihydroxy-5,2'-dimethoxy-2-methylformate-6'-methybenzophone	C17H17ClO7	368.769	FAWUCQOMRPWLBP-UHFFFAOYSA-N	CC1=CC(=CC(=C1OC2=C(C(=CC(=C2Cl)OC)O)C(=O)OC)OC)O	Fungus	Penicillium	griseofulvum cib-119	Zhan, Feng; Yang, Tao; Han, Yong-Ping; Li, Guo-You	2013	15	27	1393-1397	10.1080/14786419.2012.746340	23216132	A new chlorinated diphenyl ether and five known polyketide metabolites from Penicillium griseofulvum cib-119	article	Natural Product Research	https://www.npatlas.org/explore/compounds/NPA000696
		41	NPA000702	5-Bromoochrephilone	C23H25BrO5	461.352	YVLXPVGJCIVWMQ-WJKJBVSTSA-N	CC[C@H](C)/C=C(\C)/C=C/C1=CC2=C(C(=O)[C@]3([C@@H](C2=CO1)[C@@H](C(=O)O3)C(=O)C)C)Br	Fungus	Penicillium	multicolor FO-2338	MATSUZAKI, KEIICHI; TAHARA, HARUMI; INOKOSHI, JUNJI; TANAKA, HARUO; MASUMA, ROKURO; OMURA, SATOSHI	1998	11	51	1004-1011	10.7164/antibiotics.51.1004	9918393	New Brominated and Halogen-less Derivatives and Structure-activity Relationship of Azaphilones Inhibiting gp120-CD4 Binding	article	Journal of Antibiotics	https://www.npatlas.org/explore/compounds/NPA000702
		42	NPA000720	Brevione G	C27H32O5	436.548	JTYNVLZPECDEQA-KHLKASDESA-N	CC1=C[C@H]([C@H]2[C@]([C@]13CC4=C(O3)C(=C(OC4=O)C)C)(CC[C@@H]5[C@@]2(C=CC(=O)C=C5C)C)C)O	Fungus	Penicillium	sp.	Li, Yan; Ye, Dezan; Chen, Xulin; Lu, Xinhua; Shao, Zongze; Zhang, Hua; Che, Yongsheng	2009	5	72	912-916	10.1021/np900116m	19326880	Breviane spiroditerpenoids from an extreme-tolerant Penicillium sp. isolated from a deep sea sediment sample	article	Journal of Natural Products	https://www.npatlas.org/explore/compounds/NPA000720
		43	NPA000729	Fellutanine D	C32H36N4O4	540.664	CXDDBHFLLPBKRS-LXLBRPCYSA-N	CC(C)(C=C)[C@@]12[C@@](C[C@@H]3N1C(=O)[C@H]4C[C@@]5(C6=CC=CC=C6N[C@@]5(N4C3=O)C(C)(C)C=C)O)(C7=CC=CC=C7N2)O	Fungus	Penicillium	fellutanum	Kozlovsky, Anatoly G.; Vinokurova, Nataliya G.; Adanin, Vladimir M.; Burkhardt, Guenther; Dahse, Hans-Martin; Graefe, Udo	2000	5	63	698-700	10.1021/np9903853	10843594	New diketopiperazine alkaloids from Penicillium fellutanum	article	Journal of Natural Products	https://www.npatlas.org/explore/compounds/NPA000729
		44	NPA000738	Penicisochroman K	C10H10O4	194.186	PKYBFGVAQQQADR-SNVBAGLBSA-N	C[C@@]1(C(=O)C2=C(CO1)C(=CC=C2)O)O	Fungus	Penicillium	sp. BCC18034	Bunbamrung, Nantiya; Intaraudom, Chakapong; Boonyuen, Nattawut; Rachtawee, Pranee; Laksanacharoen, Pattiyaa; Pittayakhajonwut, Pattama	2014	1	10	13-18	10.1016/j.phytol.2014.06.018	N/A	Penicisochromans from the endophytic fungus Penicillium sp. BCC18034	article	Phytochemistry Letters	https://www.npatlas.org/explore/compounds/NPA000738
		45	NPA000771	Hesseltin G	C25H34O4	398.543	FOJWCWCXLPXTDX-AICJENJESA-N	C/C=C/C=C/C1=CC(=O)C2=C(O1)O[C@@]3(CC[C@@H]4[C@@]([C@H]3C2)(CCC(C4(C)C)O)C)C	Fungus	Penicillium	sp. IBT12396	Phipps, Richard K.; Gotfredsen, Charlotte H.; Paludan, Soren R.; Frisvad, Jens C.; Eriksen, Kathrine; Petersen, Bent O.; Duus, Jens .; Larsen, Thomas O.	2011	5	52	598-601	10.1016/j.tetlet.2010.11.140	N/A	Hesseltins B-G, novel meroterpenoids from a new Penicillium species	article	Tetrahedron Letters	https://www.npatlas.org/explore/compounds/NPA000771
		46	NPA000784	Peniginseng B	C10H11NO5	225.2	NKSUEMJDZZSQTM-UHFFFAOYSA-N	C1=CC(=C(C=C1C(=O)NCCC(=O)O)O)O	Fungus	Penicillium	sp. YIM PH 30003	Yang, Yabin; Yang, Fangfang; Miao, Cuiping; Liu, Kai; Li, Qiling; Qin, Shaohuan; Zhao, Lixing; Ding, Zhongtao	2015	N/A	11	249-253	10.1016/j.phytol.2015.01.010	N/A	Antifungal metabolites from the rhizospheric Penicillium sp. YIM PH 30003 associated with Panax notoginseng	article	Phytochemistry Letters	https://www.npatlas.org/explore/compounds/NPA000784
		47	NPA000794	Brevione J	C27H36O5	440.58	FORDHAJROPSPER-OBSXHCQDSA-N	CC1=C[C@@H]([C@@H]2[C@]3(CCC(=O)C([C@@H]3CC[C@]2([C@]14CC5=C(O4)C(=C(OC5=O)C)C)C)(C)C)C)O	Fungus	Penicillium	sp.	Li, Yan; Ye, Dezan; Shao, Zongze; Cui, Chengbin; Che, Yongsheng	2012	12	10	497-508	10.3390/md10020497	22412815	A Sterol and Spiroditerpenoids from a Penicillium sp. Isolated from a Deep Sea Sediment Sample	article	Marine Drugs	https://www.npatlas.org/explore/compounds/NPA000794
		48	NPA000822	Bis(dethio)-10a-methylthio-3a-deoxy-3,3a-didehydrogliotoxin	C14H16N2O3S	292.36	OXNWZASJHXTGNL-COPLHBTASA-N	CN1C(=C)C(=O)N2[C@@H]3[C@H](C=CC=C3C[C@]2(C1=O)SC)O	Fungus	Penicillium	sp. strain JMF034	Sun, Yi; Takada, Kentaro; Takemoto, Yasushi; Yoshida, Minoru; Nogi, Yuichi; Okada, Shigeru; Matsunaga, Shigeki	2012	1	75	111-114	10.1021/np200740e	22148349	Gliotoxin analogues from a marine-derived fungus, penicillium sp., and their cytotoxic and histone methyltransferase inhibitory activities	article	Journal of Natural Products	https://www.npatlas.org/explore/compounds/NPA000822
		49	NPA000833	Cyclopiamide B	C20H20N2O4	352.39	RFCUQENFPAOEMH-UHFFFAOYSA-N	CC(CC(=O)O)N1C(=O)C2=C(C1(C)C)C=C3C=CC=C4C3=C2C(=O)N4C	Fungus	Penicillium	commune DFFSCS026	Xu, Xinya; Zhang, Xiaoyong; Nong, Xuhua; Wei, Xiaoyi; Qi, Shuhua	2015	4	71	610-615	10.1016/j.tet.2014.12.031	N/A	Oxindole alkaloids from the fungus Penicillium commune DFFSCS026 isolated from deep-sea-derived sediments	article	Tetrahedron	https://www.npatlas.org/explore/compounds/NPA000833
		50	NPA000863	Erabulenol A	C20H20O6	356.374	XXKJBDTZZBQBCP-QMMMGPOBSA-N	C[C@H]1C(C2=C(O1)C3=C4C(=C(C=C3C)O)C(=O)C(=C(C4=C2O)O)OC)(C)C	Fungus	Penicillium	sp. (FO-5637)	Tomoda, Hiroshi; Tabata, Noriko; Masuma, Rokuro; Si, Shu-Yi; Omura, Satoshi	1998	7	51	618-623	10.7164/antibiotics.51.624	9727387	Erabulenols, inhibitors of cholesteryl ester transfer protein produced by Penicillium sp. FO-5637. I. Production, isolation and biological properties	article	Journal of Antibiotics	https://www.npatlas.org/explore/compounds/NPA000863
		51	NPA000876	Conidiogenone H	C20H32O3	320.473	BOEJZQKGKUOOFY-VAZONFKMSA-N	C[C@H]1[C@@H](CC(=O)[C@]2([C@@]13C[C@]4([C@@H](CC([C@H]4[C@@H]3CC2)(C)C)O)C)C)O	Fungus	Penicillium	chrysogenum QEN-24	Gao, Shu-Shan; Li, Xiao-Ming; Zhang, Yi; Li, Chun-Shun; Wang, Bin-Gui	2011	9	8	1748-1753	10.1002/cbdv.201000378	21922663	Conidiogenones H and I, Two New Diterpenes of Cyclopiane Class from a Marine-Derived Endophytic Fungus Penicillium chrysogenum QEN-24S	article	Chemistry and Biodiversity	https://www.npatlas.org/explore/compounds/NPA000876
		52	NPA000907	(2S)-2,3-Dihydro-7-hydroxy-6,8-dimethyl-2-[(E)-prop-1-enyl]-chroman-4-one	C14H16O3	232.279	XSNOKHWTJXMFKL-YEZKRMTDSA-N	C/C=C/[C@H]1CC(=O)C2=CC(=C(C(=C2O1)C)O)C	Fungus	Penicillium	sp. P-1	Ying, You-Min; Zhan, Zha-Jun; Ding, Zhi-Shan; Shan, Wei-Guang	2011	4	47	541-544	10.1007/s10600-011-9991-4	N/A	Bioactive metabolites from Penicillium sp. P-1, a fungal endophyte in Huperzia serrata	article	Chemistry of Natural Compounds	https://www.npatlas.org/explore/compounds/NPA000907
		53	NPA000917	Berkedrimane B	C22H33NO6	407.507	DFGYGTWTXGTQIC-FIOCPMRGSA-N	CC(C)[C@@H](C(=O)O[C@H]1CCC([C@H]2[C@]1([C@]3(COC(=O)C3=CC2)O)C)(C)C)NC(=O)C	Fungus	Penicillium	solitum	Stierle, Donald B.; Stierle, Andrea A.; Girtsman, Teri; McIntyre, Kyle; Nichols, Jesse	2012	2	75	262-266	10.1021/np200528n	22276851	Caspase-1 and -3 inhibiting drimane sesquiterpenoids from the extremophilic fungus Penicillium solitum	article	Journal of Natural Products	https://www.npatlas.org/explore/compounds/NPA000917
		54	NPA000922	1'-hydroxy-2'-ketoisorhodoptilometrin	C17H12O7	328.276	MOMXJBBUVWRYDS-UHFFFAOYSA-N	CC(=O)C(C1=CC(=C2C(=C1)C(=O)C3=CC(=CC(=C3C2=O)O)O)O)O	Fungus	Penicillium	restrictum	Figueroa, Mario; Jarmusch, Alan K.; Raja, Huzefa A.; El-Elimat, Tamam; Kavanaugh, Jeffrey S.; Horswill, Alexander R.; Cooks, R. Graham; Cech, Nadja B.; Oberlies, Nicholas H.	2014	6	77	1351-1358	10.1021/np5000704	24911880	Polyhydroxyanthraquinones as quorum sensing inhibitors from the guttates of Penicillium restrictum and their analysis by desorption electrospray ionization mass spectrometry	article	Journal of Natural Products	https://www.npatlas.org/explore/compounds/NPA000922
		55	NPA000924	Lapatin A	C23H19N5O3	413.437	WBCINSMUFGLFNX-KVFLIWAASA-N	C[C@H]1C(=O)N2[C@H](N1)[C@]3(C[C@H]4C(=O)NC3C5=NC6=CC=CC=C6C(=O)N45)C7=CC=CC=C72	Fungus	Penicillium	lapatayae IBT 10870	Larsen, Thomas Ostenfeld; Petersen, Bent O.; Duus, Jens Ø.; Sørensen, Dan; Frisvad, Jens C.; Hansen, Michael E.	2005	6	68	871-874	10.1021/np040248s	15974610	Discovery of New Natural Products by Application of X-hitting, a Novel Algorithm for Automated Comparison of Full UV Spectra, Combined with Structural Determination by NMR Spectroscopy	article	Journal of Natural Products	https://www.npatlas.org/explore/compounds/NPA000924
		56	NPA000943	Brevioxime	C15H22N2O3	278.352	CAWNVSRVNRWMNU-YXGBFYNGSA-N	C/C=C/CCCCC1=C(C(=O)N2CC/C(=N/O)/C2O1)C	Fungus	Penicillium	brevicompactum	Moya, Pilar; Castillo, Manuela; Primo-Yúfera, Eduardo; Couillaud, Frank; Martínez-Máñez, Ramón; Garcerá, María-Dolores; Miranda, Miguel A.; Primo, Jaime; Martínez-Pardo, Rafael	1997	24	62	8544-8545	10.1021/jo970397y	11671999	Brevioxime: A New Juvenile Hormone Biosynthesis Inhibitor Isolated from Penicillium brevicompactum	article	Journal of Organic Chemistry	https://www.npatlas.org/explore/compounds/NPA000943
		57	NPA000944	Berkazaphilone A	C13H16O3	220.268	CHORXUQBNMRTBR-HKBNWMJQSA-N	C/C=C/C1=CC2=CC(=O)[C@H]([C@@H]([C@H]2CO1)O)C	Fungus	Penicillium	rubrum	Stierle, Andrea A.; Stierle, Donald B.; Girtsman, Teri	2012	3	75	344-350	10.1021/np200414c	22295871	Caspase-1 inhibitors from an extremophilic fungus that target specific leukemia cell lines	article	Journal of Natural Products	https://www.npatlas.org/explore/compounds/NPA000944
		58	NPA000953	Penicitrinol J	C24H26O7	426.465	HWSTUINTMAETFY-MNRVAZOSSA-N	C[C@@H]1[C@H](O[C@@H]2C3=C1C(=C(C(=C3OC4=C5C(=C(C(=C24)O)C)[C@@H]([C@H](O5)C)C)C(=O)O)O)C)C	Fungus	Penicillium	sp. ML226	Wang, Mei Ling; Lu, Chun Hua; Xu, Qing Yan; Song, Si Yang; Hu, Zhi Yu; Zheng, Zhong Hui	2013	5	18	5723-5735	10.3390/molecules18055723	23681057	Four new citrinin derivatives from a marine-derived Penicillium sp. fungal strain	article	Molecules	https://www.npatlas.org/explore/compounds/NPA000953
		59	NPA000960	Tanzawaic acid B	C18H26O2	274.404	DUGGXGNWQZWAAS-RAJPTAFASA-N	C[C@H]1C[C@H]([C@H]2[C@H](C1)C=C[C@@H]([C@@H]2/C=C/C=C/C(=O)O)C)C	Fungus	Penicillium	citrinum SCRC-SA124	Kuramoto, Makoto; Yamada, Kaoru; Shikano, Mayumi; Yazawa, Kazunaga; Arimoto, Hirokazu; Okamura, Tomoyuki; Uemura, Daisuke	1997	9	26	885-886	10.1246/cl.1997.885	N/A	Tanzawaic Acids A, B, C, and D: Inhibitors of Superoxide Anion Production fromPenicillium citrinum	article	Chemistry Letters	https://www.npatlas.org/explore/compounds/NPA000960
		60	NPA000977	Chrysotriazole A	C17H17N3O3	311.341	VVAYTQZCXQEHFX-UHFFFAOYSA-N	COC1=CC(=C(C=C1)N2C(=NC=N2)CC3=CC=C(C=C3)O)OC	Fungus	Penicillium	chrysogenum EN-118	An, Chun-Yan; Li, Xiao-Ming; Li, Chun-Shun; Gao, Shu-Shan; Shang, Zhuo; Wang, Bin-Gui	2013	4	96	682-687	10.1002/hlca.201200433	N/A	Triazoles and other N-Containing metabolites from the marine-derived endophytic fungus penicillium chrysogenum EN-118	article	Helvetica Chimica Acta	https://www.npatlas.org/explore/compounds/NPA000977
		61	NPA000980	LL-Z1640-6	C15H16O6	292.287	KOGIETXRGNNQCS-UHFFFAOYSA-N	CC(=O)CC(CC1=CC2=CC(=CC(=C2C(=O)O1)O)OC)O	Fungus	Penicillium	nalgiovense	Ellestad, George A; Lovell, F Maurice; Perkinson, Nancy A; Hargreaves, Ronald T; McGahren, William J	1978	12	43	2339-2343	10.1021/jo00406a007	N/A	New zearalenone related macrolides and isocoumarins from an unidentified fungus	article	Journal of Organic Chemistry	https://www.npatlas.org/explore/compounds/NPA000980
		62	NPA000988	6′-methyl-[1,1′-biphenyl]-3,3′,4′,5-tetraol	C13H12O4	232.235	WSCNWLJTILDSLU-UHFFFAOYSA-N	CC1=CC(=C(C=C1C2=CC(=CC(=C2)O)O)O)O	Fungus	Penicillium	sp. HN29-3B1	Liu, Yayue; Yang, Qin; Xia, Guoping; Huang, Hongbo; Li, Hanxiang; Ma, Lin; Lu, Yongjun; He, Lei; Xia, Xuekui; She, Zhigang	2015	8	78	1816-1822	10.1021/np500885f	26230970	Polyketides with α-Glucosidase Inhibitory Activity from a Mangrove Endophytic Fungus, Penicillium sp. HN29-3B1	article	Journal of Natural Products	https://www.npatlas.org/explore/compounds/NPA000988
		63	NPA000993	Citreo-g-pyrone	C11H12O5	224.212	JMMYNIBVDWEZBT-WEVVVXLNSA-N	CC1=CC(=O)C(=C(O1)C)/C(=C\C(=O)O)/OC	Fungus	Penicillium	citreo	Nakada, Takashi; Sudo, Sho; Kosemura, Seiji; Yamamura, Shosuke	1999	37	40	6831-6834	10.1016/s0040-4039(99)01408-2	N/A	Two new metabolites of hybrid strains KO 0201 and 0211 derived from Penicillium citreo-viride B. IFO 6200 and 4692	article	Tetrahedron Letters	https://www.npatlas.org/explore/compounds/NPA000993
		64	NPA001008	Citreohybridone G	C29H40O7	500.632	ADOYBIJMQNENDD-ABHNNFMNSA-N	CC1=CC2[C@](CCC3[C@]2(CC[C@@H](C3(C)C)OC(=O)C)C=O)([C@]4([C@@]1(C(=O)C(=C4OC)C)C)C(=O)OC)C	Fungus	Penicillium	citreo-viride B. IFO 4692 and 6200 hybrid	Kosemura, Seiji	2003	27	59	5055-5072	10.1016/s0040-4020(03)00739-7	N/A	Meroterpenoids from Penicillium citreo-viride B. IFO 4692 and 6200 hybrid	article	Tetrahedron	https://www.npatlas.org/explore/compounds/NPA001008
		65	NPA001061	Pintulin	C14H12O5	260.245	ZDTFYABNHWHUNO-UHFFFAOYSA-N	C1C2=CC(=O)OC2=CC(O1)OCC3=CC(=CC=C3)O	Fungus	Penicillium	vulpinum F-4148	Mikami; Okazaki; Sakai; Ichihara; Hanada; Mizoue	1996	10	49	985-989	10.7164/antibiotics.49.985	8968391	A new isopatulin derivative pintulin produced by Penicillum vulpinum F-4148 taxonomy, isolation, physico-chemical properties, structure and biological properties	article	Journal of Antibiotics	https://www.npatlas.org/explore/compounds/NPA001061
		66	NPA001063	Brevione D	C27H32O5	436.548	BZAWPVNAOLWAMU-ZSTIODBZSA-N	CC1=CC[C@H]2[C@]([C@]13[C@H](C4=C(O3)C(=C(OC4=O)C)C)O)(CC[C@@H]5[C@@]2(C=CC(=O)C=C5C)C)C	Fungus	Penicillium	brevicompactum Dierckx	Macias; Varela; Simonet; Cutler; Dugan; Hill	2000	26	65	9039-9046	10.1021/jo0011078	11149849	Novel bioactive breviane spiroditerpenoids from Penicillium brevicompactum Dierckx	article	Journal of Organic Chemistry	https://www.npatlas.org/explore/compounds/NPA001063
		67	NPA001086	Coniochaetone E	C14H14O4	246.262	USNDHKWGACQPGK-SECBINFHSA-N	CC1=CC2=C(C(=C1)O)C(=O)C3=C(O2)CC[C@H]3OC	Fungus	Penicillium	citrinum PSU-RSPG95	Trisuwan, Kongkiat; Rukachaisirikul, Vatcharin; Borwornwiriyapan, Kawitsara; Phongpaichit, Souwalak; Sakayaroj, Jariya	2014	7	55	1336-1338	10.1016/j.tetlet.2014.01.017	N/A	Benzopyranone, benzophenone, and xanthone derivatives from the soil fungus Penicillium citrinum PSU-RSPG95	article	Tetrahedron Letters	https://www.npatlas.org/explore/compounds/NPA001086
		68	NPA001097	Tetrahydrotrichodimerol	C28H36O8	500.588	OBZQDMLNHGGQSV-CAVKXZEMSA-N	C/C=C/CCC(=O)C1=C([C@@]2([C@]3(O[C@]4(C2C(=C([C@@]5([C@]4(O[C@]3(C15)C)O)C)O)C(=O)CC/C=C/C)C)O)C)O	Fungus	Penicillium	terrestre	Liu, Weizhong; Gu, Qianqun; Zhu, Weiming; Cui, Chengbin; Fan, Guotao	2005	10	58	621-624	10.1038/ja.2005.85	16392677	Dihydrotrichodimerol and tetrahydrotrichodimerol, two new bisorbicillinoids, from a marine-derived Penicillium terrestre	article	Journal of Antibiotics	https://www.npatlas.org/explore/compounds/NPA001097
		69	NPA001105	Okaramine P	C32H34N4O4	538.648	UGFNMKNEBPTNSN-ICWYFLNUSA-N	CC(=CCC1=CC=CC2=C1N[C@H]3[C@@]2(C[C@@H]4N3C(=O)[C@@H]5[C@H](C6=C(C(/C=C\N5C4=O)(C)C)NC7=CC=CC=C76)O)O)C	Fungus	Penicillium	simplicissimum ATCC 90288	Shiono, Y; Akiyama, K; Hayashi, H	2000	1	64	103-110	10.1271/bbb.64.103	10705454	Okaramines N, O, P, Q and R, new okaramine congeners, from Penicillium simplicissimum ATCC 90288	article	Bioscience Biotechnology and Biochemistry	https://www.npatlas.org/explore/compounds/NPA001105
		70	NPA001153	(S)-6,8-dihydroxy-3-((R)-6-hydroxyhept-1-yl)isochroman-7-carboxylic acid	C17H24O6	324.373	ZEGJDKBUPYCRTG-PWSUYJOCSA-N	C[C@H](CCCCC[C@H]1CC2=CC(=C(C(=C2CO1)O)C(=O)O)O)O	Fungus	Penicillium	corylophilum DAOM 242293	McMullin, David R.; Nsiama, Tienabe K.; Miller, J. David	2014	2	77	206-212	10.1021/np4005486	24456578	Isochromans and α-pyrones from Penicillium corylophilum	article	Journal of Natural Products	https://www.npatlas.org/explore/compounds/NPA001153
		71	NPA001162	Citreobenzofuran A	C16H20O3	260.333	OIKFQUJLHKTSQT-TVQRCGJNSA-N	C[C@H]1[C@@H](CCC2=CC3=C(C(=C12)C)C(=CO3)COC)O	Fungus	Penicillium	citreo-viride B. IFO 4692 and 6200 hybrid	Kosemura, Seiji	2003	27	59	5055-5072	10.1016/s0040-4020(03)00739-7	N/A	Meroterpenoids from Penicillium citreo-viride B. IFO 4692 and 6200 hybrid	article	Tetrahedron	https://www.npatlas.org/explore/compounds/NPA001162
		72	NPA001168	Arugosin I	C20H20O5	340.375	KGZNOUBMMQKVJS-UHFFFAOYSA-N	CC1=CC(=C(C(=C1)C=O)C(=O)C2=C(C=CC(=C2O)CC=C(C)C)O)O	Fungus	Penicillium	sp. JP-1	Lin, Zhenjian; Zhu, Tianjiao; Fang, Yuchun; Gu, Qianqun; Zhu, Weiming	2008	5	69	1273-1278	10.1016/j.phytochem.2007.10.030	18067932	Polyketides from Penicillium sp. JP-1, an endophytic fungus associated with the mangrove plant Aegiceras corniculatum	article	Phytochemistry	https://www.npatlas.org/explore/compounds/NPA001168
		73	NPA001176	F01-1358A	C20H26O6	362.422	QPRODDKTRBCFPV-DHZHZOJOSA-N	CC1=C(C(=C(C2=C1COC2=O)O)C/C=C(\C)/CCCC(C)C(=O)O)OC	Fungus	Penicillium	brevicompactum	Lu, Xinhua; Zheng, Zhihui; Zhang, Hua; Huo, Changhong; Dong, Yuesheng; Ma, Ying; Ren, Xiao; Ke, Aibing; He, Jiangong; Gu, Yucheng; Shi, Qingwen	2009	9	62	527-529	10.1038/ja.2009.54	19575040	Two new members of mycophenolic acid family from Penicillium brevicompactum Dierckx	article	Journal of Antibiotics	https://www.npatlas.org/explore/compounds/NPA001176
		74	NPA001190	Penicimarin F	C11H10O6	238.195	BMXXWGOJVOYVJX-UHFFFAOYSA-N	C1=C(C=C2C(=C(OC(=O)C2=C1O)CO)CO)O	Fungus	Penicillium	sp. MWZ14-4	Qi, Jun; Shao, Chang-Lun; Li, Zhi-Yong; Gan, Li-She; Fu, Xiu-Mei; Bian, Wen-Tao; Zhao, Hong-Ying; Wang, Chang-Yun	2013	4	76	571-579	10.1021/np3007556	23477451	Isocoumarin derivatives and benzofurans from a sponge-derived Penicillium sp. fungus	article	Journal of Natural Products	https://www.npatlas.org/explore/compounds/NPA001190
		75	NPA001195	2E,4Z-tanzawaic acid D	C18H22O3	286.371	WGCSETPVPVTTSA-RYWNCQKMSA-N	C[C@@H]1C[C@@](CC2=C1C(=C(C=C2)C)/C=C\C=C\C(=O)O)(C)O	Fungus	Penicillium	sp. SF-6013	Quang, Tran Hong; Ngan, Nguyen Thi Thanh; Ko, Wonmin; Kim, Dong-Cheol; Yoon, Chi-Su; Sohn, Jae Hak; Yim, Joung Han; Kim, Youn-Chul; Oh, Hyuncheol	2014	24	24	5787-5791	10.1016/j.bmcl.2014.10.035	25453820	Tanzawaic acid derivatives from a marine isolate of Penicillium sp. (SF-6013) with anti-inflammatory and PTP1B inhibitory activities	article	Bioorganic and Medicinal Chemistry Letters	https://www.npatlas.org/explore/compounds/NPA001195
		76	NPA001205	Penostatin B	C22H32O3	344.495	ONCGMAFAIBLDNP-NCHXIBIBSA-N	CCCCCCC/C=C/[C@H]1C(=C[C@H]2[C@@H]3C[C@@H](CC3=CC(=O)[C@@H]2O1)O)C	Fungus	Penicillium	sp.	Takahashi, Chika; Numata, Atsushi; Yamada, Takeshi; Minoura, Katsuhiko; Enomoto, Shoichi; Konishi, Katsuhiro; Nakai, Misa; Matsuda, Chitose; Nomoto, Kyosuke	1996	5	37	655-658	10.1016/0040-4039(95)02225-2	N/A	Penostatins, novel cytotoxic metabolites from a Penicillium species separated from a green alga	article	Tetrahedron Letters	https://www.npatlas.org/explore/compounds/NPA001205
		77	NPA001216	NG-012	C32H38O15	662.641	QFILNQIVBJLREP-UHFFFAOYSA-N	CC1CC2=CC(=CC(=C2C(=O)OC(CC(=O)OC(CC(=O)OC(CC3=CC(=CC(=C3C(=O)OC(CC(=O)O1)C)O)O)C)CO)C)O)O	Fungus	Penicillium	verruculosum F-4542	Ito; Maruhashi; Sakai; Mizoue; Hanada	1992	10	45	1559-1565	10.7164/antibiotics.45.1559	1473982	NG-011 and NG-012, novel potentiators of nerve growth factor. I. Taxonomy, isolation, and physico-chemical and biological properties	article	Journal of Antibiotics	https://www.npatlas.org/explore/compounds/NPA001216
		78	NPA001235	4-epi-8α-hydroxy-15-epi-brefeldin C	C16H24O4	280.364	DTUZEFPEIMVBAJ-NCCFWWCZSA-N	C[C@@H]1CCC/C=C/[C@H]2[C@@H](CC[C@H]2O)[C@H](/C=C/C(=O)O1)O	Fungus	Penicillium	sp. DT-F29	Hu, Zhi-Fei; Qin, Le-Le; Ding, Wan-Jing; Liu, Yu; Ma, Zhong-Jun	2016	20	30	2311-2315	10.1080/14786419.2016.1169414	27067647	New analogues of brefeldin A from sediment-derived fungus Penicillium sp. DT-F29.	article	Natural Product Research	https://www.npatlas.org/explore/compounds/NPA001235
		79	NPA001263	Roseopurpurin I	C33H40O11	612.672	DKMFDYJRMAEKLL-QITWZCEJSA-N	C[C@H]1CCC[C@H](CC(=O)C2=C(C=C(C=C2CC(=O)O1)O)O)[C@@]3(C(=O)[C@H]([C@]([C@H](C3=O)OC4=CC(=CC(=C4C)O)C)(C)OC)O)C	Fungus	Penicillium	roseopurpureum (CMB-MF038)	Shang, Zhuo; Khalil, Zeinab; Li, Li; Salim, Angela A.; Quezada, Michelle; Kalansuriya, Pabasara; Capon, Robert J.	2016	17	18	4340-4343	10.1021/acs.orglett.6b02099	27537356	Roseopurpurins: Chemical Diversity Enhanced by Convergent Biosynthesis and Forward and Reverse Michael Additions	article	Organic Letters	https://www.npatlas.org/explore/compounds/NPA001263
		80	NPA001273	(S,S)-Anacine	C18H22N4O3	342.399	UAOSLESQKDQZRL-KBPBESRZSA-N	CC(C)C[C@H]1C2=NC3=CC=CC=C3C(=O)N2[C@H](C(=O)N1)CCC(=O)N	Fungus	Penicillium	aurantiogriseum	Boyes-Korkis, Jane M.; Gurney, Karen A.; Penn, Julia; Mantle, Peter G.; Bilton, John N.; Sheppard, Richard N.	1993	10	56	1707-1717	10.1021/np50100a008	N/A	Anacine, a New Benzodiazepine Metabolite of Penicillium aurantiogriseum Produced with Other Alkaloids in Submerged Fermentation	article	Journal of Natural Products	https://www.npatlas.org/explore/compounds/NPA001273
		81	NPA001275	8-O-methylaverufin	C21H18O7	382.368	QZGXXZPRJHSVTD-QKVFXAPYSA-N	C[C@]12CCC[C@H](O1)C3=C(O2)C=C4C(=C3O)C(=O)C5=C(C=C(C=C5C4=O)O)OC	Fungus	Penicillium	chrysogenum	Maskey, Rajendra P; Grün-Wollny, Iris; Laatsch, Hartmut	2003	5	56	459-463	10.1002/chin.200344204	12870811	Isolation, structure elucidation and biological activity of 8-O-methylaverufin and 1,8-O-dimethylaverantin as new antifungal agents from Penicillium chrysogenum	article	Journal of Antibiotics	https://www.npatlas.org/explore/compounds/NPA001275
		82	NPA001306	Stoloniferol B	C13H16O3	220.268	QRGKYMHXCFTJJI-NKWVEPMBSA-N	C[C@H]1CC(=O)C2=C([C@@H]1C)C(=C(C=C2O)O)C	Fungus	Penicillium	stoloniferum QY2-10	Xin, Zhi -Hong; Li -Tian; Zhu, Tian -jiao; Wang, Wen -Liang; Du, Lin; Fang, Yu-chun; Gu, Qian -Qun; Zhu, Wei -Ming	2007	7	30	816-819	10.1007/bf02978830	N/A	Isocoumarin derivatives from the sea squirt-derived fungus penicillium stoloniferum QY2-10 and the halotolerant fungus penicillium notatum B-52.	article	Archives of Pharmacal Research	https://www.npatlas.org/explore/compounds/NPA001306
		83	NPA001312	Adametizine B	C21H24N2O9S2	512.562	NQGNMVJXQJSYCA-FEHKQZEWSA-N	CN1[C@@H]2[C@@H](SS[C@@]3(C1=O)C[C@@]4([C@@H](C=C[C@H]([C@@H]4ON3C2=O)O)O)O)C5=C(C(=C(C=C5)OC)OC)O	Fungus	Penicillium	adametzioides AS-53	Liu, Yang; Li, Xiao-Ming; Meng, Ling-Hong; Jiang, Wen-Li; Xu, Gang-Ming; Huang, Cai-Guo; Wang, Bin-Gui	2015	6	78	1294-1299	10.1021/acs.jnatprod.5b00102	26039736	Bisthiodiketopiperazines and Acorane Sesquiterpenes Produced by the Marine-Derived Fungus Penicillium adametzioides AS-53 on Different Culture Media	article	Journal of Natural Products	https://www.npatlas.org/explore/compounds/NPA001312
		84	NPA001323	(S)-6,8-dihydroxy-3-(7-hydroxyhept-1-yl)isochroman-7-carboxylic acid	C17H24O6	324.373	LAKJUFWBIQLBFF-LBPRGKRZSA-N	C1[C@@H](OCC2=C(C(=C(C=C21)O)C(=O)O)O)CCCCCCCO	Fungus	Penicillium	corylophilum DAOM 242293	McMullin, David R.; Nsiama, Tienabe K.; Miller, J. David	2014	2	77	206-212	10.1021/np4005486	24456578	Isochromans and α-pyrones from Penicillium corylophilum	article	Journal of Natural Products	https://www.npatlas.org/explore/compounds/NPA001323
		85	NPA001331	1-chloro-3β-acetoxy-7-hydroxytrinoreremophil-1,6,9-trien-8-one	C14H15ClO4	282.723	YUKAUHOELSDQDF-HNWMMTHTSA-N	C[C@H]1[C@H](C=C(C2=CC(=O)C(=C[C@]12C)O)Cl)OC(=O)C	Fungus	Penicillium	sp. PR19N-1	Wu, Guangwei; Lin, Aiqun; Gu, Qianqun; Zhu, Tianjiao; Li, Dehai	2013	4	11	1399-1408	10.3390/md11041399	23612371	Four new chloro-eremophilane sesquiterpenes from an antarctic deep-sea derived fungus, Penicillium sp. PR19N-1	article	Marine Drugs	https://www.npatlas.org/explore/compounds/NPA001331
		86	NPA001359	Peniginseng A	C11H13NO5	239.227	XZEGVGFUZLXOSR-UHFFFAOYSA-N	COC(=O)CCNC(=O)C1=CC(=C(C=C1)O)O	Fungus	Penicillium	sp. YIM PH 30003	Yang, Yabin; Yang, Fangfang; Miao, Cuiping; Liu, Kai; Li, Qiling; Qin, Shaohuan; Zhao, Lixing; Ding, Zhongtao	2015	N/A	11	249-253	10.1016/j.phytol.2015.01.010	N/A	Antifungal metabolites from the rhizospheric Penicillium sp. YIM PH 30003 associated with Panax notoginseng	article	Phytochemistry Letters	https://www.npatlas.org/explore/compounds/NPA001359
		87	NPA001363	Pentacecilide D	C25H32O7	444.524	VCNAFGMPMGHLGZ-WJBURNOASA-N	C[C@H]1CC2=C3C[C@@H]4[C@]5(C[C@H](C(=O)C([C@@H]5C[C@@H]([C@@]4(OC3=CC(=C2C(=O)O1)O)C)O)(C)C)O)C	Fungus	Penicillium	cecidicola FKI-3765	Yamazaki, Hiroyuki; Ugaki, Narihiro; Matsuda, Daisuke; Tomoda, Hiroshi	2010	6	63	315-318	10.1038/ja.2010.39	20414320	Absolute stereochemistry of pentacecilides, new inhibitors of lipid droplet formation in mouse macrophages, produced by Penicillium cecidicola FKI-3765-1	article	Journal of Antibiotics	https://www.npatlas.org/explore/compounds/NPA001363
		88	NPA001370	Penisporolide A	C18H30O5	326.433	BJYDMDQYCGNRKX-CGSPGFDNSA-N	CC[C@@H](CCCC[C@@H]1CC[C@]2(O1)C[C@H]3[C@@H](O2)C(C(=O)O3)(C)C)O	Fungus	Penicillium	sp.	Li, Xiang; Sattler, Isabel; Lin, Wenhan	2007	3	60	191-195	10.1038/ja.2007.21	17446691	Penisporolides A and B, Two New Spiral Lactones from the Marine-derived Fungus Penicillium sp	article	Journal of Antibiotics	https://www.npatlas.org/explore/compounds/NPA001370
		89	NPA001372	Brevione B	C27H36O4	424.581	BYXZSSYEJYOJRF-PCWYVQTFSA-N	CC1=CC[C@H]2[C@@]3(CCC(=O)C([C@H]3CC[C@@]2([C@@]14CC5=C(O4)C(=C(OC5=O)C)C)C)(C)C)C	Fungus	Penicillium	brevicompactum Dierckx	Macias; Varela; Simonet; Cutler; Dugan; Hill	2000	26	65	9039-9046	10.1021/jo0011078	11149849	Novel bioactive breviane spiroditerpenoids from Penicillium brevicompactum Dierckx	article	Journal of Organic Chemistry	https://www.npatlas.org/explore/compounds/NPA001372
		90	NPA001374	Chloctanspirone A	C21H23ClO7	422.861	PHXAMGFMNFACCT-DGFFYWDSSA-N	C/C=C/C=C/C(=C\1/[C@@H]2[C@](C(=O)[C@@](C1=O)(C[C@]23[C@H]([C@H](C=C(C3=O)Cl)O)O)C)(C)O)/O	Fungus	Penicillium	terrestre	Li, Dehai; Chen, Li; Zhu, Tianjiao; Kurtán, Tibor; Mándi, Attila; Zhao, Zhimin; Li, Jing; Gu, Qianqun	2011	41	67	7913-7918	10.1016/j.tet.2011.08.037	N/A	Chloctanspirones A and B, novel chlorinated polyketides with an unprecedented skeleton, from marine sediment derived fungus Penicillium terrestre	article	Tetrahedron	https://www.npatlas.org/explore/compounds/NPA001374
		91	NPA001385	Dhilirolide N	C25H26O8	454.475	IDKFYPBAOUXQTL-JECTXCMLSA-N	C[C@H]1[C@]23C(=O)[C@@]4(C[C@@]5(C6=CC(=O)OC([C@@]6(O2)C(=O)C[C@@]5([C@@]3(C4=C)C(=O)O1)C)(C)C)C(=O)C)C	Fungus	Penicillium	purpurogenum	Centko, Ryan M.; Williams, David. E.; Patrick, Brian O.; Akhtar, Yasmin; Garcia Chavez, Miguel Angel; Wang, Yan Alexander; Isman, Murray B.; De Silva, E. Dilip; Andersen, Raymond J.	2014	8	79	3327-3335	10.1021/jo4024039	24684453	Dhilirolides E-N, meroterpenoids produced in culture by the fungus penicillium purpurogenum collected in Sri Lanka: Structure elucidation, stable isotope feeding studies, and insecticidal activity	article	Journal of Organic Chemistry	https://www.npatlas.org/explore/compounds/NPA001385
		92	NPA001416	Penipanoid A	C16H13N3O3	295.298	OLKCKDFOTMJWNW-UHFFFAOYSA-N	C1=CC=C(C(=C1)C(=O)O)N2C(=NC=N2)CC3=CC=C(C=C3)O	Fungus	Penicillium	paneum SD-44	Li, Chun-Shun; An, Chun-Yan; Li, Xiao-Ming; Gao, Shu-Shan; Cui, Chuan-Ming; Sun, Hao-Fen; Wang, Bin-Gui	2011	5	74	1331-1334	10.1021/np200037z	21495659	Triazole and dihydroimidazole alkaloids from the marine sediment-derived fungus Penicillium paneum SD-44	article	Journal of Natural Products	https://www.npatlas.org/explore/compounds/NPA001416
		93	NPA001420	Corymbiferan lactone B	C15H12O7	304.254	ADRRMNWUFRIUFY-UHFFFAOYSA-N	COC1=C2COC(=O)C3=C(C=C(C(=C23)C(=C1)O)COC=O)O	Fungus	Penicillium	hordei	Overy, David P.; Blunt, John W.	2004	11	67	1850-1853	10.1021/np049723c	15568774	Corymbiferan lactones from Penicillium hordei: Stimulation of novel phenolic metabolites using plant tissue media	article	Journal of Natural Products	https://www.npatlas.org/explore/compounds/NPA001420
		94	NPA001438	Penochalasin F	C32H38N2O5	530.665	NHUOPFQUMNXHQK-CVVPHCIWSA-N	C[C@H]/1C/C=C\[C@H]2[C@H]3[C@](O3)([C@H]([C@@H]4[C@]2(C(=O)CCC(=O)[C@@H](/C(=C1)/C)O)C(=O)NC4CC5=CNC6=CC=CC=C65)C)C	Fungus	Penicillium	sp.	Iwamoto, Chika; Yamada, Takeshi; Ito, Yoshinori; Minoura, Katsuhiko; Numata, Atsushi	2001	15	57	2997-3004	10.1016/s0040-4020(01)00153-3	N/A	Cytotoxic cytochalasans from a Penicillium species separated from a marine alga	article	Tetrahedron	https://www.npatlas.org/explore/compounds/NPA001438
		95	NPA001442	Spirobrocazine B	C19H16N2O4S	368.414	QEJFLMXVVNWJQD-RBUKOAKNSA-N	CS[C@@]12CC3=C(N1C(=O)[C@@]4(CC5=CC=CC=C5O4)NC2=O)C(=CC=C3)O	Fungus	Penicillium	brocae MA-231	Meng, Ling-Hong; Wang, Chen-Yin; Mándi, Attila; Li, Xiao-Ming; Hu, Xue-Yi; Kassack, Matthias U.; Kurtán, Tibor; Wang, Bin-Gui	2016	20	18	5304-5307	10.1021/acs.orglett.6b02620	27723361	Three Diketopiperazine Alkaloids with Spirocyclic Skeletons and One Bisthiodiketopiperazine Derivative from the Mangrove-Derived Endophytic Fungus Penicillium brocae MA-231	article	Organic Letters	https://www.npatlas.org/explore/compounds/NPA001442
		96	NPA001454	Sorbicatechol B	C23H26O6	398.455	GSRGQKYQEBYBAG-NAUUYRRVSA-N	C/C=C/C=C/C(=C/1\[C@@H]2C[C@H]([C@](C1=O)(C(=O)[C@@]2(C)O)C)C3=CC(=C(C=C3)O)OC)/O	Fungus	Penicillium	chrysogenum PJX-17	Peng, Jixing; Zhang, Xiaomin; Du, Lin; Wang, Wei; Zhu, Tianjiao; Gu, Qianqun; Li, Dehai	2014	2	77	424-428	10.1021/np400977e	24495078	Sorbicatechols A and B, antiviral sorbicillinoids from the marine-derived fungus Penicillium chrysogenum PJX-17	article	Journal of Natural Products	https://www.npatlas.org/explore/compounds/NPA001454
		97	NPA001482	methyl (Z)-3-(3,4-dihydroxyphenyl)-2-formamidoacrylate	C11H11NO5	237.211	FHRYFVKKDRFMLY-YWEYNIOJSA-N	COC(=O)/C(=C/C1=CC(=C(C=C1)O)O)/NC=O	Fungus	Penicillium	oxalicum EN-290	Li, Xin; Li, Xiao-Ming; Zhang, Peng; Wang, Bin-Gui	2015	12	17	1204-1212	10.1080/10286020.2015.1117454	26670415	A new phenolic enamide and a new meroterpenoid from marine alga-derived endophytic fungus Penicillium oxalicum EN-290	article	Journal of Asian Natural Products Research	https://www.npatlas.org/explore/compounds/NPA001482
		98	NPA001485	S14-95	C28H34O5	450.575	MIBRSIZECYPMLX-KZEXJIRGSA-N	CC(=O)O[C@H]1CC[C@]2([C@H](C1(C)C)CC[C@@]3([C@@H]2CC4=C(O3)C=C(OC4=O)C5=CC=CC=C5)C)C	Fungus	Penicillium	sp. 14-95	Erkel, Gerhard; Rether, Jan; Anke, Timm; Sterner, Olov	2003	4	56	337-343	10.7164/antibiotics.56.337	12817806	S14-95, a novel inhibitor of the JAK/STAT pathway from a Penicillium species	article	Journal of Antibiotics	https://www.npatlas.org/explore/compounds/NPA001485
		99	NPA001486	Penicisochroman F	C16H20O4	276.332	UBHRGEKXMCFPAP-LBAUFKAWSA-N	CC(C)[C@H]1C(=O)C2=C(O1)C3=C(CC(OC3)(C)OC)C=C2	Fungus	Penicillium	sp. BCC18034	Bunbamrung, Nantiya; Intaraudom, Chakapong; Boonyuen, Nattawut; Rachtawee, Pranee; Laksanacharoen, Pattiyaa; Pittayakhajonwut, Pattama	2014	1	10	13-18	10.1016/j.phytol.2014.06.018	N/A	Penicisochromans from the endophytic fungus Penicillium sp. BCC18034	article	Phytochemistry Letters	https://www.npatlas.org/explore/compounds/NPA001486
		100	NPA001516	Tryptoquialanine A	C27H26N4O7	518.526	NWBIHDXUFYUNGB-LROXJONJSA-N	C[C@@H](C1=NC2=CC=CC=C2C(=O)N1[C@@H]3C[C@]4([C@H]5N(C6=CC=CC=C64)C(=O)C(N5O)(C)C)OC3=O)OC(=O)C	Fungus	Penicillium	digitatum	Ariza MR; Larsen TO; Peterson BO; Duus JO; Barrero AF	2002	22	50	6361-6365	10.1021/jf020398d	12381117	Penicillium digitatum metabolites on synthetic media and citrus fruits.	article	Journal of Agricultural and Food Chemistry	https://www.npatlas.org/explore/compounds/NPA001516
		101	NPA001544	Oxalicumone E	C18H18O8S	394.401	MFZYMIIJIRJVLM-RSXQAXDFSA-N	CC1=CC2=C(C(=C1)O)C(=O)C3=C(O2)S[C@@H](C3)C(CC(=O)OC)(C(=O)OC)O	Fungus	Penicillium	oxalicum SCSGAF 0023	Bao, Jie; Luo, Jin-Feng; Qin, Xiao-Chu; Xu, Xin-Ya; Zhang, Xiao-Yong; Tu, Zheng-Chao; Qi, Shu-Hua	2014	11	24	2433-2436	10.1016/j.bmcl.2014.04.028	24767845	Dihydrothiophene-condensed chromones from a marine-derived fungus Penicillium oxalicum and their structure-bioactivity relationship	article	Bioorganic and Medicinal Chemistry Letters	https://www.npatlas.org/explore/compounds/NPA001544
		102	NPA001563	Rezishanone A	C19H22O7	362.378	XFMFIGWGIQJRSI-SNOQOWJFSA-N	C/C=C/C=C/C(=C\1/[C@@H]2[C@H]3[C@](CC(=O)O3)([C@](C1=O)(C(=O)[C@@]2(C)O)C)CO)/O	Fungus	Penicillium	notatum	Maskey, Rajendra P.; Gruen-Wollny, Iris; Laatsch, Hartmut	2005	6	68	865-870	10.1021/np040137t	15974609	Sorbicillin analogues and related dimeric compounds from Penicillium notatum	article	Journal of Natural Products	https://www.npatlas.org/explore/compounds/NPA001563
		103	NPA001597	Citreoanthrasteroide B	C28H40O	392.627	GWOAMHMYCJRYMO-NIDOPEEVSA-N	CC1=C2C=C[C@]3([C@H](C2=CC4=C1C[C@H](CC4)O)CC[C@@H]3[C@H](C)/C=C/[C@H](C)C(C)C)C	Fungus	Penicillium	citreo	Nakada, Takashi; Yamamura, Shosuke	2000	17	56	2595-2602	10.1016/s0040-4020(00)00157-5	N/A	Three New Metabolites of Hybrid Strain KO 0231, Derived from Penicillium citreo-viride IFO 6200 and 4692	article	Tetrahedron	https://www.npatlas.org/explore/compounds/NPA001597
		104	NPA001601	Alpha-Panasinsen	C15H24	204.357	WHXUZXDWQKUIJL-CFVMTHIKSA-N	CC1=CCC[C@]2([C@@]13CC([C@@H]3CC2)(C)C)C	Fungus	Penicillium	roqueforti	Demyttenaere, Jan C.R; Adams, An; Belleghem, Kristof Van; Kimpe, Norbert De; König, Wilfried A; Tkachev, Alexey V	2002	6	59	597-602	10.1016/s0031-9422(02)00002-x	N/A	De novo production of (+)-aristolochene by sporulated surface cultures of Penicillium roqueforti	article	Phytochemistry	https://www.npatlas.org/explore/compounds/NPA001601
		105	NPA001613	Not named	C16H18O5	290.315	SQDQKWGNEXFXDZ-SNVBAGLBSA-N	C[C@@H]1CCCC=CC(=O)CC2=CC(=CC(=C2C(=O)O1)O)O	Fungus	Penicillium	sp. (SC2193)	Colin J. Barrow	1997	10	60	1023-1025	10.1021/np970200x	N/A	New Macrocyclic Lactones from a Penicillium Species	article	Journal of Natural Products	https://www.npatlas.org/explore/compounds/NPA001613
		106	NPA001653	Ukulactone B	C29H38O5	466.618	RHXSRISAJFLIHS-IJZKWTSRSA-N	C[C@@H]1[C@H]2[C@@]([C@@](C1=O)(C(=O)O2)C)(C)/C=C(\C)/C=C/C=C/C=C/C=C(\C)/[C@@H]3C(=C[C@@]([C@H](O3)C)(C)O)C	Fungus	Penicillium	sp. FKI-3389	Mori, Mihoko; Morimoto, Hiromi; Kim, Yong-Pil; Ui, Hideaki; Nonaka, Kenichi; Masuma, Rokuro; Sakamoto, Kimitoshi; Kita, Kiyoshi; Tomoda, Hiroshi; Shiomi, Kazuro; Omura, Satoshi	2011	35	67	6582-6586	10.1016/j.tet.2011.05.090	N/A	Ukulactones A and B, new NADH-fumarate reductase inhibitors produced by Penicillium sp. FKI-3389	article	Tetrahedron	https://www.npatlas.org/explore/compounds/NPA001653
		107	NPA001687	2-formyl-3,5-dimethoxy-6-methylbenzoic acid	C11H12O5	224.212	CMGMFEHGLURORF-UHFFFAOYSA-N	CC1=C(C=C(C(=C1C(=O)O)C=O)OC)OC	Fungus	Penicillium	rubrum	Xia, XK; Yang, LG; She, ZG; Shao, CL; Huang, ZJ; Liu, F; Lin, YC; Zhou, SN	2008	4	44	416-418	10.1007/s10600-008-9094-z	N/A	Two new acids from mangrove endophytic fungus (No. ZZF13)	article	Chemistry of Natural Compounds	https://www.npatlas.org/explore/compounds/NPA001687
		108	NPA001688	Communesin I	C32H40N4O3	528.697	MDCQGUSSMLOSLN-RQIFQPJOSA-N	CCC[C@@H](CC(=O)N1CC[C@]23[C@H]1N4CC[C@]25[C@H](NC6=CC=CC=C36)N(C7=CC=CC(=C57)[C@H]4[C@@H]8C(O8)(C)C)C)O	Fungus	Penicillium	expansum Y32	Fan, Ya-Qin; Li, Pei-Hai; Chao, Ya-Xi; Chen, Hao; Du, Ning; He, Qiu-Xia; Liu, Ke-Chun	2015	10	13	6489-6504	10.3390/md13106489	26506361	Alkaloids with cardiovascular effects from the marine-derived fungus Penicillium expansum Y32	article	Marine Drugs	https://www.npatlas.org/explore/compounds/NPA001688
		109	NPA001689	Peniciketal C	C29H34O9	526.582	NUCZGDGTIQYQGH-GBTHESLLSA-N	C[C@H]1C[C@H]2C[C@@](O1)(OC3=C(C(=C4C(=C23)C[C@]5(O4)C[C@H](C[C@@H](O5)C)O)O)C)CC6=CC(=C(C(=C6C=O)O)C)O	Fungus	Penicillium	raistrichii	Liu, Wei-Zhong; Ma, Li-Ying; Liu, De-Sheng; Huang, Yu-Ling; Wang, Chun-Hua; Shi, Shou-Sen; Pan, Xiao-Hong; Song, Xiao-Dong; Zhu, Rong-Xiu	2014	1	16	90-93	10.1021/ol403076s	24283621	Peniciketals A-C, new spiroketals from saline soil derived penicillium raistrichii	article	Organic Letters	https://www.npatlas.org/explore/compounds/NPA001689
		110	NPA001693	Oxosorbicillinol	C14H16O5	264.277	JSSFRHLBNRCOAQ-KGAWMYLDSA-N	C/C=C/C=C/C(=C\1/C(=C(C(=O)[C@@](C1=O)(C)O)C)O)/O	Fungus	Penicillium	notatum	Abe, Naoki; Yamamoto, Kazunobu; Hirota, Akira	2000	3	64	620-622	10.1271/bbb.64.620	10803967	Novel fungal metabolites, demethylsorbicillin and oxosorbicillinol, isolated from Trichoderma sp. USF-2690	article	Bioscience Biotechnology and Biochemistry	https://www.npatlas.org/explore/compounds/NPA001693
		111	NPA001719	Dictyophaeric acid B	C22H26O9	434.441	OAVFOGVWUAUSDJ-FQYKNUEKSA-N	C[C@H]1CCC[C@H]([C@]2([C@@H]3[C@H]([C@H](CC2=O)O)OC(=C3C(=O)O1)/C=C/C=C/C=C/C(=O)O)O)O	Fungus	Penicillium	isolate F01V25	Bugni, Tim S.; Janso, Jeffrey E.; Williamson, R. Thomas; Feng, Xidong; Bernan, Valerie S.; Greenstein, Michael; Carter, Guy T.; Maiese, William M.; Ireland, Chris M.	2004	8	67	1396-1399	10.1021/np049973t	15332862	Dictyosphaeric acids A and B: New decalactones from an undescribed PenicilliumPenicillium sp. obtained from the alga Dictyosphaeria versluyii	article	Journal of Natural Products	https://www.npatlas.org/explore/compounds/NPA001719
		112	NPA001721	Tanzawaic acid F	C18H24O4	304.386	CTZUNMXSKIMIEE-GNUZFWQPSA-N	C[C@@H]1CC(C[C@H]2[C@H]1[C@H]([C@H](C=C2)C)/C=C/C=C/C(=O)O)C(=O)O	Fungus	Penicillium	steckii	Malmstrom, Joan; Christophersen, Carsten; Frisvad, Jens C.	2000	3	54	301-309	10.1016/s0031-9422(00)00106-0	N/A	Secondary metabolites characteristic of Penicillium citrinum, Penicillium steckii and related species	article	Phytochemistry	https://www.npatlas.org/explore/compounds/NPA001721
		113	NPA001731	Citriquinochroman	C26H22N2O5	442.471	YMMHCLHJARLKFK-UOXLDJKESA-N	C[C@H]1CC2=C([C@H](O1)C3=CC=C4N3C(=O)C5=C4NC6=CC=CC=C6C5=O)C(=CC(=C2C)O)OC	Fungus	Penicillium	citrinum	El-Neketi, Mona; Ebrahim, Weaam; Lin, Wenhan; Gedara, Sahar; Badria, Farid; Saad, Hassan-Elrady A.; Lai, Daowan; Proksch, Peter	2013	6	76	1099-1104	10.1021/np4001366	23713692	Alkaloids and polyketides from Penicillium citrinum, an endophyte isolated from the Moroccan plant Ceratonia siliqua	article	Journal of Natural Products	https://www.npatlas.org/explore/compounds/NPA001731
		114	NPA001791	Adipyl-7-aminocephalosporanic acid	C16H20N2O8S	400.409	SDDISZQGGKXBSJ-IUODEOHRSA-N	CC(=O)OCC1=C(N2[C@@H]([C@@H](C2=O)NC(=O)CCCCC(=O)O)SC1)C(=O)O	Fungus	Penicillium	chrysogenum	Alvi, K A; Reeves, C D; Peterson, J; Lein, J	1995	4	48	338-340	10.7164/antibiotics.48.338	7775275	Isolation and identification of a new cephem compound from Penicillium chrysogenum strains expressing deacetoxycephalosporin C synthase activity	article	Journal of Antibiotics	https://www.npatlas.org/explore/compounds/NPA001791
		115	NPA001796	(+)-Aristolochene	C15H24	204.357	YONHOSLUBQJXPR-KCQAQPDRSA-N	C[C@H]1CCCC2=CC[C@@H](C[C@]12C)C(=C)C	Fungus	Penicillium	roqueforti	Demyttenaere, Jan C.R; Adams, An; Belleghem, Kristof Van; Kimpe, Norbert De; König, Wilfried A; Tkachev, Alexey V	2002	6	59	135-145	10.1007/bf00988641	24420433	De novo production of (+)-aristolochene by sporulated surface cultures of Penicillium roqueforti	article	Phytochemistry	https://www.npatlas.org/explore/compounds/NPA001796
		116	NPA001806	Verrulactone B	C28H18O12	546.44	KILSNFDREQHTBU-UHFFFAOYSA-N	COC1=CC(=C2C(=C1)C3=CC(=C(C(=C3OC2=O)C4=C5C6=CC(=CC(=C6C(=O)OC5=CC(=C4O)O)O)OC)O)O)O	Fungus	Penicillium	verruculosum	Kim, Nyung; Sohn, Mi-Jin; Kim, Chang-Jin; Kwon, Ho Jeong; Kim, Won-Gon	2012	7	22	2503-2506	10.1016/j.bmcl.2012.02.001	22377515	Verrulactones A and B, new inhibitors of Staphylococcus aureus enoyl-ACP reductase produced by Penicillium verruculosum F375	article	Bioorganic and Medicinal Chemistry Letters	https://www.npatlas.org/explore/compounds/NPA001806
		117	NPA001812	Arisugacin D	C29H36O8	512.599	LHKWCVMCNOROFZ-MCPFUKIPSA-N	CC(=O)O[C@@H]1CC[C@]2([C@](C1(C)C)(CC[C@@]3([C@@]2(CC4=C(O3)C=C(OC4=O)C5=CC=C(C=C5)OC)O)C)O)C	Fungus	Penicillium	sp. FO-4259-11	Otoguro, Kazuhiko; Shiomi, Kazuro; Yamaguchi, Yuuichi; Arai, Noriko; Sunazuka, Toshiaki; Masuma, Rokuro; Iwai, Yuzuru; Omura, Satoshi	2000	1	53	50-57	10.7164/antibiotics.53.50	10724008	Arisugacins C and D, novel acetylcholinesterase inhibitors and their related novel metabolites produced by Penicillium sp. FO-4259-11	article	Journal of Antibiotics	https://www.npatlas.org/explore/compounds/NPA001812
		118	NPA001824	Sorbicillamine C	C28H33NO8	511.571	CKKVKBLGPLJNEM-XNLMCKFUSA-N	C/C=C/C=C/C(=C/1\[C@@H]2[C@@]3(C(=C4C(=O)C[C@@H](N=C4[C@]([C@@]3(O[C@@]2(C(=O)C(=C1O)C)C)O)(C)O)/C=C/C)O)C)/O	Fungus	Penicillium	sp. F23-2	Guo, Wenqiang; Peng, Jixing; Zhu, Tianjiao; Gu, Qianqun; Keyzers, Robert A.; Li, Dehai	2013	11	76	2106-2112	10.1021/np4006647	24215398	Sorbicillamines A-E, nitrogen-containing sorbicillinoids from the deep-sea-derived fungus Penicillium sp. F23-2	article	Journal of Natural Products	https://www.npatlas.org/explore/compounds/NPA001824
		119	NPA001862	Rhodostegone	C10H16O3	184.235	XAUNHJUQNVIPMK-AQHVTNBVSA-N	C/C=C/C(=O)C[C@H]1C[C@H](CCO1)O	Fungus	Penicillium	polonicum	Ding, Guang-Zhi; Liu, Jing; Wang, Jia-Ming; Fang, Lei; Yu, Shi-Shan	2013	5	15	446-452	10.1080/10286020.2013.780349	23600807	Secondary metabolites from the endophytic fungi Penicillium polonicum and Aspergillus fumigatus	article	Journal of Asian Natural Products Research	https://www.npatlas.org/explore/compounds/NPA001862
		120	NPA001873	Penicillar A	C11H18O2	182.263	VOMLZYDFZMSWGX-FMRBXYKSSA-N	CCC/C(=C\C=C\C[C@@H](C)O)/C=O	Fungus	Penicillium	sp. SCS-KFD08	Kong, Fan Dong; Zhou, Li Man; Ma, Qing Yun; Huang, Sheng Zhuo; Wang, Pei; Dai, Hao-Fu; Zhao, You-Xing	2016	N/A	17	59-63	10.1016/j.phytol.2016.07.014	25904163	Penicillars A-E from the marine animal endogenic fungus Penicillium sp. SCS-KFD08	article	Phytochemistry Letters	https://www.npatlas.org/explore/compounds/NPA001873
		121	NPA001890	Viridicatumtoxin B	C30H29NO10	563.559	ZNUNOBNZBFSHLJ-UHFFFAOYSA-N	CC1=CCCC(C12CC3=C4C(=C(C5=C3C2=C(C=C5O)OC)O)C(=O)C6(C(=C(C(=O)CC67C4(O7)O)C(=O)N)O)O)(C)C	Fungus	Penicillium	sp. FR11	Zheng, Chang-Ji; Yu, Hyung-Eun; Kim, Eun-Hee; Kim, Won-Gon	2008	10	61	633-637	10.1038/ja.2008.84	19168978	Viridicatumtoxin B, a new anti-MRSA agent from Penicillium sp. FR11	article	Journal of Antibiotics	https://www.npatlas.org/explore/compounds/NPA001890
		122	NPA001915	1-hydroxyeremophil-7(11),9(10)-dien-8-one	C15H22O2	234.339	QGDQQZUIBMCIHH-NXGPAIQASA-N	C[C@H]1CCC(C2=CC(=O)C(=C(C)C)C[C@]12C)O	Fungus	Penicillium	roqueforti DAOM 232127	Sorensen, Dan; Raditsis, Annie; Trimble, Laird A.; Blackwell, Barbara A.; Sumarah, Mark W.; Miller, J. David	2007	1	70	121-123	10.1021/np060454v	17253863	Isolation and structure elucidation by LC-MS-SPE/NMR: PR toxin- and cuspidatol-related eremophilane sesquiterpenes from Penicillium roqueforti	article	Journal of Natural Products	https://www.npatlas.org/explore/compounds/NPA001915
		123	NPA001922	Citreohybridone J	C30H40O10	560.64	XLHDQTOMRUGVMF-AWWLLQAHSA-N	CC(=O)O[C@H]1CC[C@]23C(C1(C)C)[C@H](C[C@]4(C2=C[C@@]5([C@@]6([C@]4([C@@H]([C@@]([C@@H]6OC(=O)C)(O5)C)O)C(=O)OC)C)C)C)OC3=O	Fungus	Penicillium	citreo-viride B. IFO 4692 and 6200 hybrid	Kosemura, Seiji	2003	27	59	5055-5072	10.1016/s0040-4020(03)00739-7	N/A	Meroterpenoids from Penicillium citreo-viride B. IFO 4692 and 6200 hybrid	article	Tetrahedron	https://www.npatlas.org/explore/compounds/NPA001922
		124	NPA001938	Tryptoquialanine B	C26H24N4O7	504.499	UNRJSEBGHKFHQK-NHYRABQJSA-N	C[C@H]1C(=O)N2[C@@H](N1O)[C@]3(C[C@H](C(=O)O3)N4C(=O)C5=CC=CC=C5N=C4[C@H](C)OC(=O)C)C6=CC=CC=C62	Fungus	Penicillium	digitatum	Ariza MR; Larsen TO; Peterson BO; Duus JO; Barrero AF	2002	22	50	6361-6365	10.1021/jf020398d	12381117	Penicillium digitatum metabolites on synthetic media and citrus fruits.	article	Journal of Agricultural and Food Chemistry	https://www.npatlas.org/explore/compounds/NPA001938
		125	NPA001964	Citreoisocoumarin	C14H14O6	278.26	OSPHTXUUCFLMQA-SECBINFHSA-N	CC(=O)C[C@H](CC1=CC2=CC(=CC(=C2C(=O)O1)O)O)O	Fungus	Penicillium	sp.	Watanabe, Akira; Ono, Yuya; Fujii, Isao; Sankawa, Ushio; Mayorga, María E; Timberlake, William E; Ebizuka, Yutaka	1998	42	39	7733-7736	10.1016/s0040-4039(98)01685-2	N/A	Product identification of polyketide synthase coded by Aspergillus nidulans wA gene	article	Tetrahedron Letters	https://www.npatlas.org/explore/compounds/NPA001964
		126	NPA001993	Terrestrol H	C15H16O5	276.288	MFQGMLGUVGXVOO-UHFFFAOYSA-N	COCC1=C(C=C(C(=C1)O)CC2=C(C=CC(=C2)O)O)O	Fungus	Penicillium	terrestre	Chen, Li; Fang, Yuchun; Zhu, Tianjiao; Gu, Qianqun; Zhu, Weiming	2008	1	71	66-70	10.1021/np070421v	18163588	Gentisyl alcohol derivatives from the marine-derived fungus Penicillium terrestre	article	Journal of Natural Products	https://www.npatlas.org/explore/compounds/NPA001993
		127	NPA002014	Decarestrictine A1	C10H14O4	198.218	JCWPVPJYCLLPQL-XAVMHZPKSA-N	C[C@@H]1C[C@@H]2O[C@@H]2C=C[C@H](O)CC(=O)O1	Fungus	Penicillium	sp.	Göhrt, A; Zeeck, A; Hütter, K; Kirsch, R; Kluge, H; Thiericke, R	1992	1	45	66-73	10.7164/antibiotics.45.66	1548191	Secondary metabolites by chemical screening. 9. Decarestrictines, a new family of inhibitors of cholesterol biosynthesis from Penicillium. II. Structure elucidation of the decarestrictines A to D.	article	Journal of Antibiotics	https://www.npatlas.org/explore/compounds/NPA002014
		128	NPA002025	Geumsanol E	C21H28O5	360.45	AYCHHMYWQIVWMV-QGNSVSMPSA-N	CCC(C)/C=C(\C)/C=C/C1=CC2=CC(=O)[C@@]([C@H]([C@@H]2CO1)OC(=O)C)(C)O	Fungus	Penicillium	sp. KCB11A109	Son, Sangkeun; Ko, Sung-Kyun; Kim, Jong Won; Lee, Jae Kyoung; Jang, Mina; Ryoo, In-Ja; Hwang, Gwi Ja; Kwon, Min Cheol; Shin, Kee-Sun; Futamura, Yushi; Hong, Young-Soo; Oh, Hyuncheol; Kim, Bo Yeon; Ueki, Masashi; Takahashi, Shunji; Osada, Hiroyuki; Jang, Jae-Hyuk; Ahn, Jong Seog	2016	N/A	122	154-164	10.1016/j.phytochem.2015.12.008	26712614	Structures and biological activities of azaphilones produced by Penicillium sp. KCB11A109 from a ginseng field	article	Phytochemistry	https://www.npatlas.org/explore/compounds/NPA002025
		129	NPA002034	8-epi-isochromophilone III	C19H25ClO4	352.858	GJRRBURMULHWIH-AXUMQDEVSA-N	CC[C@H](C)/C=C(\C)/C=C/C1=CC2=C(C(=O)[C@]([C@H]([C@H]2CO1)O)(C)O)Cl	Fungus	Penicillium	multicolor CM01	Hemtasin, Chulida; Kanokmedhakul, Somdej; Moosophon, Panawan; Soytong, Kasem; Kanokmedhakul, Kwanjai	2016	N/A	16	56-60	10.1016/j.phytol.2016.03.004	N/A	Bioactive azaphilones from the fungus Penicillium multicolor CM01	article	Phytochemistry Letters	https://www.npatlas.org/explore/compounds/NPA002034
		130	NPA002067	Purpurquinone A	C21H20O9	416.382	AWAFQUDYYMTSLY-QWOQCBQGSA-N	C/C=C/C1=CC2=CC(=O)[C@@](C(=O)[C@]2([C@H](O1)O)O)(C)OC(=O)C3=C(C=C(C=C3C)O)O	Fungus	Penicillium	purpurogenum JS03-21	Wang, Hui; Wang, Yi; Wang, Wei; Fu, Peng; Liu, Peipei; Zhu, Weiming	2011	9	74	2014-2018	10.1021/np2004769	21879714	Anti-influenza virus polyketides from the acid-tolerant fungus Penicillium purpurogenum JS03-21	article	Journal of Natural Products	https://www.npatlas.org/explore/compounds/NPA002067
		131	NPA002085	Penicillisterol	C28H44O5	460.655	AEPBPCUNWNUUEC-MYCNGJHXSA-N	C[C@H](/C=C/[C@H](C)C(C)C)[C@H]1CC(=O)[C@H]2[C@@]1(CCC3=C2[C@H]([C@@H]([C@]4([C@@]3(CC[C@@H](C4)O)C)O)O)O)C	Fungus	Penicillium	purpurogenum SC0070	Xue, Jinghua; Wu, Ping; Xu, Liangxiong; Wei, Xiaoyi	2014	5	16	1518-1521	10.1021/ol500418f	24576256	Penicillitone, a potent in vitro anti-inflammatory and cytotoxic rearranged sterol with an unusual tetracycle core produced by Penicillium purpurogenum	article	Organic Letters	https://www.npatlas.org/explore/compounds/NPA002085
		132	NPA002087	Dihydroepiepoformin	C7H10O3	142.154	PISNTDRJPKNUJM-LCZOEFHHSA-N	C[C@@H]1C[C@@H]([C@@H]2[C@H](C1=O)O2)O	Fungus	Penicillium	patulum	KUO, MING-SHANG; YUREK, DAVID A.; MIZSAK, STEPHEN A.; MARSHALL, VINCENT P.; LIGGETT, WALTER F.; CIALDELLA, JOYCE I.; LABORDE, ALICE L.; SHELLY, JOHN A.; TRUESDELL, SCOTT E.	1995	8	48	888-890	10.7164/antibiotics.48.888	7592036	Production, Isolation, and Identification of Dihydroepiepoformin as an IL-1 Receptor Antagonistic Component in Penicillium patulum	article	Journal of Antibiotics	https://www.npatlas.org/explore/compounds/NPA002087
		133	NPA002109	Peniciadametizine A	C23H26N2O7S2	506.602	UJQYDWBSIBUUKS-KSVPPNQKSA-N	CN1C(=O)[C@@]2(CC3=CC=C[C@H]([C@@H]3ON2C(=O)[C@@]14[C@@H](C5=C(O4)C(=C(C=C5)OC)OC)SC)O)SC	Fungus	Penicillium	adametzioides AS-53	Liu, Yang; Mándi, Attila; Li, Xiao-Ming; Meng, Ling-Hong; Kurtán, Tibor; Wang, Bin-Gui	2015	6	13	3640-3652	10.3390/md13063640	26058014	Peniciadametizine A, a dithiodiketopiperazine with a unique spiro[furan-2,7′-pyrazino[1,2-b][1,2]oxazine] skeleton, and a related analogue, peniciadametizine B, from the marine sponge-derived fungus Penicillium adametzioides	article	Marine Drugs	https://www.npatlas.org/explore/compounds/NPA002109
		134	NPA002115	Penicibrocazine E	C20H24N2O6S2	452.554	QOXQVMHGUNMPOZ-BHACCYINSA-N	CS[C@@]12C[C@H]3[C@@H](N1C(=O)[C@@]4(C[C@@H]5[C@@H](N4C2=O)[C@@H](C=CC5=O)O)SC)[C@H](CCC3=O)O	Fungus	Penicillium	brocae MA-231	Meng, Ling-Hong; Zhang, Peng; Li, Xiao-Ming; Wang, Bin-Gui	2015	1	13	276-287	10.3390/md13010276	25574740	Penicibrocazines A-E, five new sulfide diketopiperazines from the marine-derived endophytic fungus Penicillium brocae	article	Marine Drugs	https://www.npatlas.org/explore/compounds/NPA002115
		135	NPA002131	Comazaphilone E	C22H24O8	416.426	VWYGBXGOGQHZHM-JBAXFHHXSA-N	C/C=C/C1=CC2=C(CO1)C(=O)[C@]([C@@H](C2)OC(=O)C3=C(C(=C(C=C3C)O)O)OC)(C)O	Fungus	Penicillium	commune QSD-17	Gao, Shu-Shan; Li, Xiao-Ming; Zhang, Yi; Li, Chun-Shun; Cui, Chuan-Ming; Wang, Bin-Gui	2011	2	74	256-261	10.1021/np100788h	21226488	Comazaphilones A-F, azaphilone derivatives from the marine sediment-derived fungus Penicillium commune QSD-17	article	Journal of Natural Products	https://www.npatlas.org/explore/compounds/NPA002131
		136	NPA002135	Tanzawaic acid E	C18H26O3	290.403	GGRDDTWLVPZMAU-KWMARLCDSA-N	C[C@H]1C[C@](C[C@@H]2[C@@H]1[C@@H]([C@@H](C=C2)C)/C=C/C=C/C(=O)O)(C)O	Fungus	Penicillium	steckii	Malmstrom, Joan; Christophersen, Carsten; Frisvad, Jens C.	2000	3	54	301-309	10.1016/s0031-9422(00)00106-0	N/A	Secondary metabolites characteristic of Penicillium citrinum, Penicillium steckii and related species	article	Phytochemistry	https://www.npatlas.org/explore/compounds/NPA002135
		137	NPA002141	Lapidosin	C16H14O8	334.28	BFEBUAKVHSKRTL-WMZJFQQLSA-N	CC(=O)/C=C(/C1=COC2=C(C1=O)C(=CC(=C2O)OC)C(=O)OC)\O	Fungus	Penicillium	lapidosum	Turner, W Brian	1978	12	N/A	1621-1621	10.1039/p19780001621	N/A	The isolation and structures of the fungal metabolites lapidosin and diversonol	article	Journal of the Chemical Society, Perkin Transactions 1	https://www.npatlas.org/explore/compounds/NPA002141
		138	NPA002168	Mycophenolic acid ethyl ester	C19H24O6	348.395	CUWYKVMNNGRAOW-IZZDOVSWSA-N	CCOC(=O)CC/C(=C/CC1=C(C2=C(COC2=O)C(=C1OC)C)O)/C	Fungus	Penicillium	brevicompactum	Campbell, I.M.; Calzadilla, C.H.; McCorkindale, N.J.	1966	42	7	5107-5111	10.1016/s0040-4039(01)89288-1	N/A	Some new metabolites related to mycophenolic acid	article	Tetrahedron Letters	https://www.npatlas.org/explore/compounds/NPA002168
		139	NPA002172	Penidilamine	C10H11NO4	209.201	DHPUFOAMIZUXKW-UHFFFAOYSA-N	CC1C=C(C(=O)O1)NC2=CC(OC2=O)C	Fungus	Penicillium	sp. No. 13	Kimura, Yasuo; Mizuno, Takashi; Kawano, Tsuyoshi; Okada, Katsuhide; Shimada, Atsumi	2000	8	53	829-831	10.1016/s0031-9422(99)00492-6	N/A	Peniamidienone and penidilamine, plant growth regulators produced by the fungus Penicillium sp. No. 13	article	Phytochemistry	https://www.npatlas.org/explore/compounds/NPA002172
		140	NPA002216	Isofunicone	C19H18O8	374.345	RKPUWEPREOHXHS-AATRIKPKSA-N	C/C=C/C1=C(C(=O)C(=CO1)C(=O)C2=C(C=C(C=C2C(=O)OC)O)OC)OC	Fungus	Penicillium	sp.	Kimura, Yasuo; Yoshinari, Takashi; Shimada, Atsumi; Hamasaki, Takashi	1995	3	40	629-631	10.1016/0031-9422(95)00410-9	N/A	Isofunicone, a pollen growth inhibitor produced by the fungus, Penicillium sp	article	Phytochemistry	https://www.npatlas.org/explore/compounds/NPA002216
		141	NPA002227	Tanzawaic acid D	C18H22O3	286.371	WGCSETPVPVTTSA-WHVXERDFSA-N	C[C@@H]1C[C@@](CC2=C1C(=C(C=C2)C)/C=C/C=C/C(=O)O)(C)O	Fungus	Penicillium	citrinum	Kuramoto, Makoto; Yamada, Kaoru; Shikano, Mayumi; Yazawa, Kazunaga; Arimoto, Hirokazu; Okamura, Tomoyuki; Uemura, Daisuke	1997	9	26	885-886	10.1246/cl.1997.885	N/A	Tanzawaic Acids A, B, C, and D: Inhibitors of Superoxide Anion Production fromPenicillium citrinum	article	Chemistry Letters	https://www.npatlas.org/explore/compounds/NPA002227
		142	NPA002240	Berkeleyacetal A	C26H32O8	472.534	XNTNCSKBTFROEZ-YAVZHVFSSA-N	C[C@H]1C(=O)[C@@]2([C@@H]3[C@H](O1)OC(=O)[C@@]3(C[C@@H]4[C@@]2(CC=C5C(=C4C)CC(=O)OC5(C)C)C)C)C(=O)OC	Fungus	Penicillium	sp.	Stierle, Donald B.; Stierle, Andrea A.; Patacini, Brianna	2007	11	70	1820-1823	10.1021/np070329z	17970594	The Berkeleyacetals, Three Meroterpenes from a Deep Water Acid Mine Waste Penicillium	article	Journal of Natural Products	https://www.npatlas.org/explore/compounds/NPA002240
		143	NPA002241	24-hydroxyverruculogen	C27H33N3O8	527.574	OPUYAZPZORIADD-JKPGSCGLSA-N	C/C(=C\[C@@H]1N2C3=C(C=CC(=C3)OC)C4=C2[C@H](CC(OO1)(C)C)N5C(=O)[C@@H]6CCCN6C(=O)[C@@]5([C@H]4O)O)/CO	Fungus	Penicillium	brefeldianum SD-273	An, Chun-Yan; Li, Xiao-Ming; Li, Chun-Shun; Xu, Gang-Ming; Wang, Bin-Gui	2014	2	12	746-756	10.3390/md12020746	24473173	Prenylated indolediketopiperazine peroxides and related homologues from the marine sediment-derived fungus Penicillium brefeldianum SD-273	article	Marine Drugs	https://www.npatlas.org/explore/compounds/NPA002241
		144	NPA002244	Penipaline C	C14H15NO2	229.279	IETCQZCVQOFLIP-BJMVGYQFSA-N	C/C(=C\CC1=CC=CC2=C1NC=C2C=O)/CO	Fungus	Penicillium	paneum SD-44	Li, Chun-Shun; Li, Xiao-Ming; An, Chun-Yan; Wang, Bin-Gui	2014	10	97	1440-1444	10.1002/hlca.201400035	N/A	Prenylated indole alkaloid derivatives from marine sediment-derived fungus penicillium paneum SD-44	article	Helvetica Chimica Acta	https://www.npatlas.org/explore/compounds/NPA002244
		145	NPA002248	Viridicatic acid	C12H16O6	256.254	YZMZGKYVOIAWJS-UHFFFAOYSA-N	CCCCCC(=O)C1=C(C(OC1=O)CC(=O)O)O	Fungus	Penicillium	viridicatum Westling	BIRKINSHAW, J H; SAMANT, M S	1960	N/A	74	369-373	10.1042/bj0740369	13800895	Studies in the biochemistry of micro-organisms. 107. Metabolites of Penicillium viridicatum Westling: viridicatic acid (ethylcarlosic acid).	article	Biochemical Journal	https://www.npatlas.org/explore/compounds/NPA002248
		146	NPA002251	Tanzawaic acid K	C18H26O3	290.403	XMRIILJKLXWFGU-FXQUFQRASA-N	C[C@H]1C[C@H]([C@H]2[C@H](C1)C=C[C@@]([C@@H]2/C=C/C=C/C(=O)O)(C)O)C	Fungus	Penicillium	sp. IBWF104-06	Sandjo, Louis P; Thines, Eckhard; Opatz, Till; Schüffler, Anja	2014	N/A	10	251-258	10.3762/bjoc.10.20	24605144	Tanzawaic acids I-L: Four new polyketides from Penicillium sp. IBWF104-06	article	Beilstein Journal of Organic Chemistry	https://www.npatlas.org/explore/compounds/NPA002251
		147	NPA002263	2,3-hydro-7-deacetoxyyanuthone A	C22H34O4	362.51	OAJBJWHLTFTYAG-LZSPVNHTSA-N	CC1=CC(=O)[C@@]([C@@H]([C@@H]1O)O)(C/C=C(\C)/CC/C=C(\C)/CCC=C(C)C)O	Fungus	Penicillium	sp.	Li, Xifeng; Choi, Hong Dae; Kang, Jung Sook; Lee, Chong-O.; Son, Byeng Wha	2003	11	66	1499-1500	10.1021/np030231u	14640527	New Polyoxygenated Farnesylcyclohexenones, Deacetoxyyanuthone A and Its Hydro Derivative from the Marine-Derived Fungus Penicillium sp	article	Journal of Natural Products	https://www.npatlas.org/explore/compounds/NPA002263
		148	NPA002281	Expansol B	C29H36O5	464.602	GGHNFGXGXUVHRJ-LJAQVGFWSA-N	CC1=CC(=CC(=C1)OC2=CC(=C(C(=C2)C)CC3=CC(=C(C=C3)[C@](C)(CCCC(C)C)O)O)O)O	Fungus	Penicillium	expansum 091006	Lu, Zhenyu; Zhu, Huajie; Fu, Peng; Wang, Yi; Zhang, Zhihua; Lin, Haipeng; Liu, Peipei; Zhuang, Yibin; Hong, Kui; Zhu, Weiming	2010	5	73	911-914	10.1021/np100059m	20415462	Cytotoxic polyphenols from the marine-derived fungus penicillium expansum	article	Journal of Natural Products	https://www.npatlas.org/explore/compounds/NPA002281
		149	NPA002287	Shearinine D	C37H45NO6	599.768	DFVYLDHDFLHIAA-UWMNKGBPSA-N	C[C@]12CC[C@]34C(=CC(=O)[C@H](O3)C(O4)(C)C)[C@@]1(CC[C@@H]5[C@@]2(C6=C(C5)C7=CC8=C(C=C7N6)C9=CC(OC([C@H]9[C@@H]8O)(C)C)(C)C)C)O	Fungus	Penicillium	sp HKI0459	Xu, Minjuan; Gessner, Guido; Groth, Ingrid; Lange, Corinna; Christner, Arnulf; Bruhn, Torsten; Deng, Zhiwei; Li, Xiang; Heinemann, Stefan H.; Grabley, Susanne; Bringmann, Gerhard; Sattler, Isabel; Lin, Wenhan	2007	2	63	435-444	10.1016/j.tet.2006.10.050	N/A	Shearinines D-K, new indole triterpenoids from an endophytic Penicillium sp. (strain HKI0459) with blocking activity on large-conductance calcium-activated potassium channels	article	Tetrahedron	https://www.npatlas.org/explore/compounds/NPA002287
		150	NPA002332	4,25-dehydrominiolutelide B	C26H30O10	502.516	DNXKJVUHCLCPTL-DFOHKYHISA-N	C[C@H]1[C@@]2([C@]3([C@@]4([C@@H](C[C@@]5([C@]3([C@H](O1)OC5=O)O)C)C(=C)C6=CC(=O)OC(C6=C[C@H]4O2)(C)C)C)C(=O)OC)O	Fungus	Penicillium	sp. MA-37	Zhang, Yi; Li, Xiao-Ming; Shang, Zhuo; Li, Chun-Shun; Ji, Nai-Yun; Wang, Bin-Gui	2012	11	75	1888-1895	10.1021/np300377b	23148724	Meroterpenoid and diphenyl ether derivatives from Penicillium sp. MA-37, a fungus isolated from marine mangrove rhizospheric soil	article	Journal of Natural Products	https://www.npatlas.org/explore/compounds/NPA002332
		151	NPA002344	AS-186d	C44H50O13	786.871	XHGXNCJQYFUJOZ-UHFFFAOYSA-N	CC1=CC(=C2C(=C1)C(C(OC(=O)C3=C(O2)C=CC(=C3OC)C(CC(C)C)OC(=O)C)C4=CC(=CC(=C4C(=O)C5=C(C=CC(=C5OC)C(CC(C)C)O)O)O)C)O)O	Fungus	Penicillium	asperosporum KY1635	Kuroda; Morishita; Saito; Ikuina; Ando; Kawamoto; Matsuda	1994	1	47	16-22	10.7164/antibiotics.47.16	8119857	AS-186 compounds, new inhibitors of acyl-CoA: Cholesterol acyltransferase from Penicillium asperosporum KY1635	article	Journal of Antibiotics	https://www.npatlas.org/explore/compounds/NPA002344
		152	NPA002353	Brevicompanine H	C24H31N3O3	409.53	BBDIFTVRYQWOJP-UNBWHIKDSA-N	CCC(=O)N1[C@@H]2[C@@](C[C@@H]3N2C(=O)[C@@H](NC3=O)C(C)C)(C4=CC=CC=C41)C(C)(C)C=C	Fungus	Penicillium	sp.	Du, Lin; Yang, Xinying; Zhu, Tianjiao; Wang, Fengping; Xiao, Xiang; Park, Hyun; Gu, Qianqun	2009	8	57	873-876	10.1248/cpb.57.873	19652417	Diketopiperazine alkaloids from a deep ocean sediment derived fungus Penicillium sp	article	Chemical and Pharmaceutical Bulletin	https://www.npatlas.org/explore/compounds/NPA002353
		153	NPA002373	Homoorsellinic acid	C9H10O4	182.175	NTUDHBSIWKKKMY-UHFFFAOYSA-N	CCC1=CC(=CC(=C1C(=O)O)O)O	Fungus	Penicillium	baarnense	Mosbach, Klaus; Johansson, Lars; Seip, Ragnhild; Seip, Hans M.	1964	N/A	18	1591-1595	10.3891/acta.chem.scand.18-1591	N/A	The Role of Propionic Acid in Penicillium baarnense. Formation of Homoorsellinic Acid by Utilization of Propionic Acid	article	Acta Chemica Scandinavica	https://www.npatlas.org/explore/compounds/NPA002373
		154	NPA002388	Serantrypinone	C21H16N4O4	388.383	XDRBDKVSHABELK-LPTQZCDUSA-N	C1[C@@H]2C(=O)N[C@]([C@@]13C4=CC=CC=C4NC3=O)(C5=NC6=CC=CC=C6C(=O)N25)CO	Fungus	Penicillium	thymicola	Ariza, Marta Romero; Larsen, Thomas Ostenfeld; Petersen, Bent O.; Duus, Jens .; Christophersen, Carsten; Barrero, Alejandro F.	2001	12	64	1590-1592	10.1021/np0101550	11754624	A novel alkaloid serantrypinone and the spiro azaphilone daldinin D from Penicillium thymicola	article	Journal of Natural Products	https://www.npatlas.org/explore/compounds/NPA002388
		155	NPA002394	Penicidone D	C20H21NO7	387.388	QBVKMDADEIDLEW-VOTSOKGWSA-N	C/C=C/C1=C(C(=O)C(=CN1)C(=O)C2=C(C=C(C=C2C(=O)OC)OC)OC)OC	Fungus	Penicillium	sp. HN29-3B1	Liu, Yayue; Yang, Qin; Xia, Guoping; Huang, Hongbo; Li, Hanxiang; Ma, Lin; Lu, Yongjun; He, Lei; Xia, Xuekui; She, Zhigang	2015	8	78	1816-1822	10.1021/np500885f	26230970	Polyketides with α-Glucosidase Inhibitory Activity from a Mangrove Endophytic Fungus, Penicillium sp. HN29-3B1	article	Journal of Natural Products	https://www.npatlas.org/explore/compounds/NPA002394
		156	NPA002395	Dehydrocyclopeptine	C17H14N2O2	278.311	FYVKHLSOIIPVEH-PTNGSMBKSA-N	CN1/C(=C\C2=CC=CC=C2)/C(=O)NC3=CC=CC=C3C1=O	Fungus	Penicillium	cyclopium	Framm, Joachim; Nover, Lutz; Azzouny, Aida El; Richter, Heinrich; Winter, Klaus; Werner, Sabine; Luckner, Martin	1973	1	37	78-85	10.1111/j.1432-1033.1973.tb02959.x	4354052	Cyclopeptin und Dehydrocyclopeptin: Zwischenprodukte der Biosynthese von Alkaloiden der Cyclopenin-Viridicatin-Gruppe bei Penicillium cyclopium Westling	article	European Journal of Biochemistry	https://www.npatlas.org/explore/compounds/NPA002395
		157	NPA002404	15-deoxyoxalicine A	C30H33NO5	487.596	CJORFNNKBJQFSW-URPBTUBFSA-N	CC1=CC[C@H]2[C@]([C@]13CC4=C(O3)C=C(OC4=O)C5=CN=CC=C5)(CC[C@H]([C@]26CCC(=O)OC6)C(=C)C)C	Fungus	Penicillium	thiersii (MYC-500 ) NRRL 28147	Li, Chen; Gloer, James B.; Wicklow, Donald T.; Dowd, Patrick F.	2005	3	68	319-322	10.1021/np0496486	15787428	Antiinsectan decaturin and oxalicine analogues from Penicillium thiersii	article	Journal of Natural Products	https://www.npatlas.org/explore/compounds/NPA002404
		158	NPA002445	(2S,3R,4R,4aS,4bR,6aS,12bS,12cS,14aS)-4a-demethylpaspaline-3,4,4a-triol	C27H37NO5	455.595	LQDPZVYIZKOAPV-BCHUPDFZSA-N	C[C@]12CC[C@H]3[C@]([C@@H]1CC[C@@H]4[C@@]2(C5=C(C4)C6=CC=CC=C6N5)C)([C@@H]([C@H]([C@H](O3)C(C)(C)O)O)O)O	Fungus	Penicillium	camemberti OUCMDZ-1492	Fan, Yaqin; Wang, Yi; Liu, Peipei; Fu, Peng; Zhu, Tonghan; Wang, Wei; Zhu, Weiming	2013	7	76	1328-1336	10.1021/np400304q	23886345	Indole-diterpenoids with anti-H1N1 activity from the aciduric fungus Penicillium camemberti OUCMDZ-1492	article	Journal of Natural Products	https://www.npatlas.org/explore/compounds/NPA002445
		159	NPA002452	3''-hydroxy-5'-O-desmethylterphenyllin	C19H16O6	340.331	ATMBBZRMOGOHOQ-UHFFFAOYSA-N	COC1=C(C(=C(C=C1C2=CC=C(C=C2)O)O)C3=CC(=C(C=C3)O)O)O	Fungus	Penicillium	chermesinum (ZH4-E2)	Huang, Hongbo; Feng, Xiaojun; Xiao, Ze'en; Liu, Lan; Li, Hanxiang; Ma, Lin; Lu, Yongjun; Ju, Jianhua; She, Zhigang; Lin, Yongcheng	2011	5	74	997-1002	10.1021/np100889v	21510637	Azaphilones and p-terphenyls from the mangrove endophytic fungus Penicillium chermesinum (ZH4-E2) isolated from the south China sea	article	Journal of Natural Products	https://www.npatlas.org/explore/compounds/NPA002452
		160	NPA002477	Berkedienoic acid	C11H16O3	196.246	SSSYMZDZKBTBDM-PDTNFJSOSA-N	CC/C=C(\CC(/C=C/C=C)O)/C(=O)O	Fungus	Penicillium	rubrum	Stierle, Andrea A.; Stierle, Donald B.; Girtsman, Teri	2012	3	75	344-350	10.1021/np200414c	22295871	Caspase-1 inhibitors from an extremophilic fungus that target specific leukemia cell lines	article	Journal of Natural Products	https://www.npatlas.org/explore/compounds/NPA002477
		161	NPA002479	Penicillanthranin A	C28H24O10	520.49	RZXUUFGBJCAYSU-MLYWIKPFSA-N	C[C@@H]1[C@H](O[C@@H](C2=C1C(=C(C(=C2O)C(=O)O)O)C)C3=C(C=C4C(=C3O)C(=O)C5=C(C=C(C=C5C4=O)C)O)O)C	Fungus	Penicillium	citrinum PSU-F51	Khamthong, Nanthaphong; Rukachaisirikul, Vatcharin; Phongpaichit, Souwalak; Preedanon, Sita; Sakayaroj, Jariya	2012	39	68	8245-8250	10.1016/j.tet.2012.07.060	N/A	Bioactive polyketides from the sea fan-derived fungus Penicillium citrinum PSU-F51	article	Tetrahedron	https://www.npatlas.org/explore/compounds/NPA002479
		162	NPA002483	Griseofulvin	C17H17ClO6	352.77	DDUHZTYCFQRHIY-OEWHWVHBSA-N	C[C@@H]1CC(=O)C=C(C12C(=O)C3=C(O2)C(=C(C=C3OC)OC)Cl)OC	Fungus	Penicillium	griseo	Oxford, A E; Raistrick, H; Simonart, P	1939	2	33	240-248	10.1042/bj0330240	16746904	Studies in the biochemistry of micro-organisms: Griseofulvin, C(17)H(17)O(6)Cl, a metabolic product of Penicillium griseo-fulvum Dierckx	article	Biochemical Journal	https://www.npatlas.org/explore/compounds/NPA002483
		163	NPA002499	Roseopurpurin B	C19H24O8	380.393	GJGRGJCMJUMZKN-AOIWGVFYSA-N	CC1=CC(=C(C(=C1C(=O)OC)O[C@H]2C(=O)C(=C([C@H]([C@]2(C)OC)O)O)C)C)O	Fungus	Penicillium	roseopurpureum (CMB-MF038)	Shang, Zhuo; Khalil, Zeinab; Li, Li; Salim, Angela A.; Quezada, Michelle; Kalansuriya, Pabasara; Capon, Robert J.	2016	17	18	4340-4343	10.1021/acs.orglett.6b02099	27537356	Roseopurpurins: Chemical Diversity Enhanced by Convergent Biosynthesis and Forward and Reverse Michael Additions	article	Organic Letters	https://www.npatlas.org/explore/compounds/NPA002499
		164	NPA002563	Isocyclocitrinol B	C25H36O4	400.559	UVBQBSNVVCZFQB-SRXDVEBDSA-N	C/C=C/[C@H]([C@@](C)(C1CC[C@@H]2[C@@]1(CC[C@H]3C2=CC(=O)[C@@H]4C[C@H](CC=C3C4)O)C)O)O	Fungus	Penicillium	citrinum HGY1-5	Du, Lin; Zhu, Tianjiao; Fang, Yuchun; Gu, Qianqun; Zhu, Weiming	2008	8	71	1343-1351	10.1021/np8000442	18656987	Unusual C25 steroid isomers with bicyclo[4.4.1]A/B rings from a volcano ash-derived fungus Penicillium citrinum	article	Journal of Natural Products	https://www.npatlas.org/explore/compounds/NPA002563
		165	NPA002567	6,8,5'6'-tetrahydroxy-3'-methylflavone	C16H12O6	300.266	RKKNEAULDUVCCO-UHFFFAOYSA-N	CC1=CC(=C(C(=C1)C2=CC(=O)C3=CC(=CC(=C3O2)O)O)O)O	Fungus	Penicillium	sp. SCSGAF 0023	Bao, Jie; Sun, Yu-Lin; Zhang, Xiao-Yong; Han, Zhuang; Gao, Hai-Chun; He, Fei; Qian, Pei-Yuan; Qi, Shu-Hua	2013	4	66	219-223	10.1038/ja.2012.110	23232928	Antifouling and antibacterial polyketides from marine gorgonian coral-associated fungus Penicillium sp. SCSGAF 0023	article	Journal of Antibiotics	https://www.npatlas.org/explore/compounds/NPA002567
		166	NPA002570	F01-1358B	C21H28O5	360.45	HRYHMFTVUSXJPA-FMIVXFBMSA-N	CC1=C(C(=C(C2=C1COC2=O)O)C/C=C(\C)/CCCC(C)C(=O)C)OC	Fungus	Penicillium	brevicompactum	Lu, Xinhua; Zheng, Zhihui; Zhang, Hua; Huo, Changhong; Dong, Yuesheng; Ma, Ying; Ren, Xiao; Ke, Aibing; He, Jiangong; Gu, Yucheng; Shi, Qingwen	2009	9	62	527-529	10.1038/ja.2009.54	19575040	Two new members of mycophenolic acid family from Penicillium brevicompactum Dierckx	article	Journal of Antibiotics	https://www.npatlas.org/explore/compounds/NPA002570
		167	NPA002574	Lumpidin	C26H28N4O4	460.534	KIHWARSSTBXZDE-MYKUUNQBSA-N	C1CCN2[C@@H](C1)C(=O)N3[C@H]2[C@](C4=CC=CC=C43)(C[C@H]5C(=O)N[C@H](C(=O)N5)CC6=CC=CC=C6)O	Fungus	Penicillium	nordicum	Larsen, Thomas Ostenfeld; Petersen, Bent O.; Duus, Jens Ã˜.	2001	10	49	5081-5084	10.1021/jf010345g	11600070	Lumpidin, a Novel Biomarker of Some Ochratoxin A Producing Penicillia	article	Journal of Agricultural and Food Chemistry	https://www.npatlas.org/explore/compounds/NPA002574
		168	NPA002576	Austalide P acid butyl ester	C29H42O7	502.648	VZKSJYFCTRVSHA-ABGRUQAOSA-N	CCCCOC(=O)CC[C@]1([C@@H](CC[C@]2([C@@H]1CC3=C(C4=C(COC4=O)C(=C3O2)C)OC)C)C(C)(C)O)C	Fungus	Penicillium	thomii KMM 4645	Zhuravleva, Olesya I.; Sobolevskaya, Maria P.; Leshchenko, Elena V.; Kirichuk, Natalya N.; Denisenko, Vladimir A.; Dmitrenok, Pavel S.; Dyshlovoy, Sergey A.; Zakharenko, Alexander M.; Kim, Natalya Yu.; Afiyatullov, Shamil Sh.	2014	6	77	1390-1395	10.1021/np500151b	24852445	Meroterpenoids from the Alga-Derived Fungi Penicillium thomii Maire and Penicillium lividum Westling	article	Journal of Natural Products	https://www.npatlas.org/explore/compounds/NPA002576
		169	NPA002602	(-)-12-Methoxy-2,3-dihydrocitromycetin	C15H14O7	306.27	ZXGSOJZTAIDGMW-ZCFIWIBFSA-N	C[C@@H]1CC(=O)C2=C(O1)C3=C(C(=C(C=C3OC2)O)OC)C(=O)O	Fungus	Penicillium	bilaii	Capon, Robert J.; Stewart, Michael; Ratnayake, Ranjala; Lacey, Ernest; Gill, Jennifer H.	2007	11	70	1746-1752	10.1021/np0702483	17958395	Citromycetins and Bilains A-C: New Aromatic Polyketides and Diketopiperazines from Australian Marine-Derived and Terrestrial Penicillium spp	article	Journal of Natural Products	https://www.npatlas.org/explore/compounds/NPA002602
		170	NPA002634	Frequentin	C14H20O4	252.31	MHZVWXOKIRZLCJ-XZQMCIKJSA-N	CCC/C=C/C=C/[C@@H]1C[C@H]([C@H](C(=O)[C@H]1C=O)O)O	Fungus	Penicillium	frequentans	CURTIS, P J; HEMMING, H G; SMITH, W K	1951	4249	167	557-558	10.1038/167557a0	14826842	Frequentin; an antibiotic produced by some strains of Penicillium frequentans Westling	article	Nature	https://www.npatlas.org/explore/compounds/NPA002634
		171	NPA002645	Butyl 2-(4-oxo-5,6-dihydro-2H-pyran-3-yl) acetate	C11H16O4	212.245	DPBSCIKCRBKFLP-UHFFFAOYSA-N	CCCCOC(=O)CC1=COCCC1=O	Fungus	Penicillium	sp. Y26-02	Wu, Hong-Hua; Tian, Li; Feng, Bao-Min; Li, Zhi-Feng; Zhang, Qi-Hui; Pei, Yue-Hu	2010	1	12	15-19	10.1080/10286020903442020	20390738	Three new compounds from the marine fungus Penicillium sp	article	Journal of Asian Natural Products Research	https://www.npatlas.org/explore/compounds/NPA002645
		172	NPA002655	Sclerotigenin	C16H11N3O2	277.283	NGYKOTTXJAPLPC-UHFFFAOYSA-N	C1C2=NC3=CC=CC=C3C(=O)N2C4=CC=CC=C4C(=O)N1	Fungus	Penicillium	sclerotigenum (NRRL 3461)	Joshi, Biren K.; Gloer, James B.; Wicklow, Donald T.; Dowd, Patrick F.	1999	4	62	650-652	10.1021/np980511n	10217735	Sclerotigenin: A new antiinsectan benzodiazepine from the sclerotia of Penicillium sclerotigenum	article	Journal of Natural Products	https://www.npatlas.org/explore/compounds/NPA002655
		173	NPA002690	Penstyrylpyrone	C15H14O3	242.274	ALTYBKZUBTXQOK-CMDGGOBGSA-N	CC1=C(C=C(OC1=O)/C=C/C2=CC=CC=C2)OC	Fungus	Penicillium	sp. JF-55	Lee, Dong-Sung; Jang, Jae-Hyuk; Ko, Wonmin; Kim, Kyoung-Su; Sohn, Jae Hak; Kang, Myeong-Suk; Ahn, Jong Seog; Kim, Youn-Chul; Oh, Hyuncheol	2013	4	11	1409-1426	10.3390/md11041409	23612372	PTP1B inhibitory and anti-inflammatory effects of secondary metabolites isolated from the marine-derived fungus Penicillium sp. JF-55	article	Marine Drugs	https://www.npatlas.org/explore/compounds/NPA002690
		174	NPA002706	Prugosene A2	C28H36O5	452.591	CVXQCMWFBBVLLA-KUHVOWOZSA-N	C[C@@H]1C(=C[C@@]([C@H](O1)/C(=C/C=C/C=C/C=C/C=C/[C@@]2([C@@H]3C(C(=O)C2(C(=O)O3)C)C)C)/C)(C)O)C	Fungus	Penicillium	rugulosum	Lang, Gerhard; Wiese, Jutta; Schmaljohann, Rolf; Imhoff, Johannes F.	2007	48	63	11844-11849	10.1016/j.tet.2007.09.025	N/A	New pentaenes from the sponge-derived marine fungus Penicillium rugulosum: structure determination and biosynthetic studies	article	Tetrahedron	https://www.npatlas.org/explore/compounds/NPA002706
		175	NPA002733	Penicolinate A	C24H32N2O4	412.53	KQNPVQGFUTVYPP-UHFFFAOYSA-N	COC(=O)C1=NC=C(C=C1)CCCCCCCCCCC2=CN=C(C=C2)C(=O)OC	Fungus	Penicillium	sp. BCC16054	Intaraudom, Chakapong; Boonyuen, Nattawut; Suvannakad, Rapheephat; Rachtawee, Pranee; Pittayakhajonwut, Pattama	2013	8	54	744-748	10.1016/j.tetlet.2012.11.028	N/A	Penicolinates A-E from endophytic Penicillium sp. BCC16054	article	Tetrahedron Letters	https://www.npatlas.org/explore/compounds/NPA002733
		176	NPA002769	Citreohybridone A	C30H38O9	542.625	HAPRYWWGELULRV-YWRAGVHASA-N	CC1=CC2[C@](C[C@H]3C4[C@]2(CC[C@@H](C4(C)C)OC(=O)C)C(=O)O3)([C@]5([C@@]1(C(=O)C(=C5OC(=O)C)C)C)C(=O)OC)C	Fungus	Penicillium	citreo-viride B. IFO 4692 and 6200 hybrid	Kosemura, Seiji	2003	27	59	5055-5072	10.1016/s0040-4020(03)00739-7	N/A	Meroterpenoids from Penicillium citreo-viride B. IFO 4692 and 6200 hybrid	article	Tetrahedron	https://www.npatlas.org/explore/compounds/NPA002769
		177	NPA002816	Thiersindole B	C28H39NO	405.626	YPVANRVLBISMCS-HCCSKZQKSA-N	C[C@H]1CC[C@]23[C@H]([C@]1(C)CC4=CNC5=CC=CC=C54)CC[C@@H]([C@]2(CCC3=C(C)C)C)O	Fungus	Penicillium	thiersii	Li, Chen; Gloer, James B.; Wicklow, Donald T.	2003	9	66	1232-1235	10.1021/np030192m	14510604	Thiersindoles A-C: New indole diterpenoids from Penicillium thiersii	article	Journal of Natural Products	https://www.npatlas.org/explore/compounds/NPA002816
		178	NPA002841	Simple Pyrone 2	C9H10O4	182.175	XAJSQXFNZBKEET-UHFFFAOYSA-N	CC1=C(OC(=O)C=C1OC)C2CO2	Fungus	Penicillium	citreo-viride B	Kosemura*, Seiji; Yamamura*, Shosuke	1997	17	38	3025-3026	10.1016/s0040-4039(97)00525-x	N/A	Citreoazopyrone, a Novel Metabolite of a Hybrid Strain KO 0011 Derived from Penicillium citreo-viride B. IFO 6200 and 4692	article	Tetrahedron Letters	https://www.npatlas.org/explore/compounds/NPA002841
		179	NPA002848	3-Methoxy-1-methyl-4(1H)-quinolone	C11H11NO2	189.214	LJFGKFSVGOVCKM-UHFFFAOYSA-N	CN1C=C(C(=O)C2=CC=CC=C21)OC	Fungus	Penicillium	citrinum	Wakana, Daigo; Hosoe, Tomoo; Itabashi, Takeshi; Okada, Kaoru; Takaki, Galba Maria de Campos; Yaguchi, Takashi; Fukushima, Kazutaka; Kawai, Ken-ichi	2006	4	60	279-284	10.1007/s11418-006-0001-2	N/A	New citrinin derivatives isolated from Penicillium citrinum	article	Journal of Natural Medicines	https://www.npatlas.org/explore/compounds/NPA002848
		180	NPA002877	Rugulotrosin A	C32H30O14	638.578	FCBFXINPLHGRFE-OBXOASMOSA-N	CC1=CC2=C(C(=C1C3=C(C4=C(C=C3C)O[C@]5([C@@H](CCC(=O)C5=C4O)O)C(=O)OC)O)O)C(=C6C(=O)CC[C@H]([C@@]6(O2)C(=O)OC)O)O	Fungus	Penicillium	sp.	Stewart, Michael; Capon, Robert J.; White, Jonathan M.; Lacey, Ernest; Tennant, Shaun; Gill, Jennifer H.; Shaddock, Martin P.	2004	4	67	728-730	10.1021/np034038b	15104517	Rugulotrosins A and B: Two New Antibacterial Metabolites from an Australian Isolate of a Penicillium sp	article	Journal of Natural Products	https://www.npatlas.org/explore/compounds/NPA002877
		181	NPA002879	Peniazaphilone B	C27H31NO6	465.546	XZIWRRBXKSLUNI-OQRWROFFSA-N	CC[C@H](C)C=C(C)C=CC1=CC2=CC(=O)[C@]3(C(=C(C(=O)O3)C(=O)C)C2=CN1CCCC(=O)O)C	Fungus	Penicillium	sp. ZJ-27	Zhang, Liu-hong; Long, Yi; Lei, Xiao-ling; Xu, Jia-yi; Huang, Zhi-jian; She, Zhi-gang; Lin, Yong-cheng; Li, Jing; Liu, Lan	2016	N/A	18	180-186	10.1016/j.phytol.2016.10.010	N/A	Azaphilones isolated from an alga-derived fungus Penicillium sp. ZJ-27	article	Phytochemistry Letters	https://www.npatlas.org/explore/compounds/NPA002879
		182	NPA002889	6-demethylpenisimplicissin	C15H12O6	288.255	PNHOLPCUUGWDNK-AWEZNQCLSA-N	CC1=CC(=O)C(=CO1)[C@H]2C3=C(C=C(C=C3C(=O)O2)O)OC	Fungus	Penicillium	sp. HN29-3B1	Liu, Yayue; Xia, Guoping; Li, Hanxiang; Ma, Lin; Ding, Bo; Lu, Yongjun; He, Lei; Xia, Xuekui; She, Zhigang	2014	11	80	912-917	10.1055/s-0034-1382859	25116120	Vermistatin derivatives with α -glucosidase inhibitory activity from the mangrove endophytic fungus Penicillium spHN29-3B1	article	Planta Medica	https://www.npatlas.org/explore/compounds/NPA002889
		183	NPA002893	Corymbiferone	C14H10O6	274.228	ZECYBDVWXBAEJY-UHFFFAOYSA-N	COC1=CC(=O)C2=C3C1=COC(=C3C(=CC2=O)OC)O	Fungus	Penicillium	hordei	Overy, David P.; Zidorn, Christian; Petersen, Bent O.; Duus, Jens Ø.; Dalsgaard, Petur W.; Larsen, Thomas O.; Phipps, Richard K.	2005	18	46	3225-3228	10.1016/j.tetlet.2005.03.043	N/A	Medium dependant production of corymbiferone a novel product from Penicillium hordei cultured on plant tissue agar	article	Tetrahedron Letters	https://www.npatlas.org/explore/compounds/NPA002893
		184	NPA002922	Psychrophilin D	C24H24N4O5	448.479	KGMJPYKOPYIKIO-FPOVZHCZSA-N	CC(C)C[C@H]1C(=O)NC2=CC=CC=C2C(=O)N3C=C(C[C@@H](C(=O)N1)[N+](=O)[O-])C4=CC=CC=C43	Fungus	Penicillium	algidum	Dalsgaard, Petur W.; Larsen, Thomas O.; Christophersen, Carsten	2005	2	58	141-144	10.1038/ja.2005.16	15835725	Bioactive cyclic peptides from the psychrotolerant fungus Penicillium algidum	article	Journal of Antibiotics	https://www.npatlas.org/explore/compounds/NPA002922
		185	NPA002924	Peaurantiogriseol F	C16H26O4	282.38	OUZGQMNHNDSUKM-CNRIWFPOSA-N	C[C@]1(C=C[C@@H]2C[C@@H](CC[C@@H]2[C@]1(C)C(=O)CCO)CO)O	Fungus	Penicillium	aurantiogriseum 328#	Ma, Yanhong; Li, Jing; Huang, Meixiang; Liu, Lan; Wang, Jun; Lin, Yongcheng; Grovel, Olivier	2015	10	13	6306-6318	10.3390/md13106306	26473887	Six new polyketide decalin compounds from mangrove endophytic fungus Penicillium aurantiogriseum 328#	article	Marine Drugs	https://www.npatlas.org/explore/compounds/NPA002924
		186	NPA002938	Oxindole	C8H7NO	133.15	JYGFTBXVXVMTGB-UHFFFAOYSA-N	C1C2=CC=CC=C2NC1=O	Fungus	Penicillium	sp.	Witter, L; Anke, T; Sterner, O	1998	2024-02-01	53	60-64	10.1515/znc-1998-1-212	9528122	A new inhibitor of synovial phospholipase A2 from fermentations of Penicillium sp. 62-92	article	Zeitschrift fur Naturforschung C: Journal of Biosciences	https://www.npatlas.org/explore/compounds/NPA002938
		187	NPA002959	Citreohybridone L	C31H42O10	574.667	BPRFRXZPTGBRDQ-BRUATXQLSA-N	CC1=C[C@]23[C@](C[C@H]4C5[C@]2(CC[C@@H](C5(C)C)OC(=O)C)C(=O)O4)([C@]6([C@@]1([C@H]([C@@]([C@H]6O3)(C)O)OC(=O)C)C)COC(=O)C)C	Fungus	Penicillium	citreo-viride B. IFO 4692 and 6200 hybrid	Kosemura, Seiji	2003	27	59	5055-5072	10.1016/s0040-4020(03)00739-7	N/A	Meroterpenoids from Penicillium citreo-viride B. IFO 4692 and 6200 hybrid	article	Tetrahedron	https://www.npatlas.org/explore/compounds/NPA002959
		188	NPA002961	Decarestrictine L	C9H16O3	172.224	GDXDHEIQIIZPSF-YIZRAAEISA-N	C[C@H]1CC[C@H]([C@@H](O1)CC(=O)C)O	Fungus	Penicillium	sp.	Grabley, S; Hammann, P; HÃ¼tter, K; Kirsch, R; Kluge, H; Thiericke, R; Mayer, M; Zeeck, A	1992	7	45	1176-1181	10.7164/antibiotics.45.1176	1517163	Secondary metabolites by chemical screening. 20. Decarestrictines, a new family of inhibitors of cholesterol biosynthesis from Penicillium: III. Decarestrictines E to M.	article	Journal of Antibiotics	https://www.npatlas.org/explore/compounds/NPA002961
		189	NPA003021	(2R,4R)-3,4-dihydro-5-methoxy-2-methyl-2H-1-benzopyran-4-ol	C11H14O3	194.23	RSQWUKMYBGIWCC-GMSGAONNSA-N	C[C@@H]1C[C@H](C2=C(O1)C=CC=C2O)OC	Fungus	Penicillium	citrinum HL-5126	Zheng, Cai-Juan; Huang, Guo-Lei; Xu, Yan; Song, Xin-Ming; Yao, Jun; Liu, Hui; Wang, Ruo-Ping; Sun, Xue-Ping	2016	7	30	821-825	10.1080/14786419.2015.1072712	26930107	A new benzopyrans derivatives from a mangrove-derived fungus Penicillium citrinum from the South China Sea	article	Natural Product Research	https://www.npatlas.org/explore/compounds/NPA003021
		190	NPA003031	Penicimarin D	C19H22O11	426.374	LYSRWWLDCUPVGA-YRHQEJDOSA-N	CC1=C(C2=CC(=CC(=C2C(=O)O1)O)O)CO[C@@H]3[C@@H]([C@H]([C@@H]([C@H](O3)COC(=O)C)O)O)O	Fungus	Penicillium	sp. MWZ14-4	Qi, Jun; Shao, Chang-Lun; Li, Zhi-Yong; Gan, Li-She; Fu, Xiu-Mei; Bian, Wen-Tao; Zhao, Hong-Ying; Wang, Chang-Yun	2013	4	76	571-579	10.1021/np3007556	23477451	Isocoumarin derivatives and benzofurans from a sponge-derived Penicillium sp. fungus	article	Journal of Natural Products	https://www.npatlas.org/explore/compounds/NPA003031
		191	NPA003035	(9R,14S)-epoxy-11-deoxyfunicone	C19H18O8	374.345	MBAPGCKKDRYSNP-OBNUAKFSSA-N	C/C=C/C1=CC(=O)[C@]2([C@@H](O1)O2)C(=O)C3=C(C=C(C=C3C(=O)OC)OC)OC	Fungus	Penicillium	sp. WC-29-5	Wang, Yi; Wang, Liping; Zhuang, Yibin; Kong, Fandong; Zhang, Cuixian; Zhu, Weiming	2014	4	12	2079-2088	10.3390/md12042079	24714124	Phenolic polyketides from the co-cultivation of marine-derived Penicillium sp. WC-29-5 and Streptomyces fradiae 007	article	Marine Drugs	https://www.npatlas.org/explore/compounds/NPA003035
		192	NPA003044	Chrysogeside D	C43H79NO9	754.103	SSNZBMSHTYMPDC-DDSPGNMTSA-N	CCCCCCCCCCCCCCC/C=C/[C@H](C(=O)N[C@@H](CO[C@H]1[C@@H]([C@H]([C@@H]([C@H](O1)CO)O)O)O)[C@@H](/C=C/CC/C=C(\C)/CCCCCCCC)O)O	Fungus	Penicillium	chrysogenum PXP-55	Peng, Xiaoping; Wang, Yi; Sun, Kunlai; Liu, Peipei; Yin, Xia; Zhu, Weiming	2011	5	74	1298-1302	10.1021/np1008976	21381678	Cerebrosides and 2-pyridone alkaloids from the halotolerant fungus Penicillium chrysogenum grown in a hypersaline medium	article	Journal of Natural Products	https://www.npatlas.org/explore/compounds/NPA003044
		193	NPA003091	Decalpenic acid	C25H34O2	366.545	LRLMBKDNFKCUAP-DPNAJYCGSA-N	CCC[C@@H]1C=C[C@@H]2CC(=CC[C@H]2[C@]1(C)/C=C(\C)/C=C/C=C/C=C/C(=O)O)C	Fungus	Penicillium	verruculosum CR37010	Sakamoto, Shuichi; Kojima, Fukiko; Igarashi, Masayuki; Sawa, Ryuichi; Umekita, Maya; Kubota, Yumiko; Nakae, Koichi; Yamaguchi, Shoichi; Adachi, Hayamitsu; Nishimura, Yoshio; Akamatsu, Yuzuru	2010	12	63	703-708	10.1038/ja.2010.114	20940725	Decalpenic acid, a novel small molecule from Penicillium verruculosum CR37010, induces early osteoblastic markers in pluripotent mesenchymal cells	article	Journal of Antibiotics	https://www.npatlas.org/explore/compounds/NPA003091
		194	NPA003105	Sulfimarin	C10H8O3S	208.238	QCJKGBMZDGWKPO-UHFFFAOYSA-N	CS(=O)C1=CC=CC2=C1OC(=O)C=C2	Fungus	Penicillium	sp.	Aly, Amal H; Debbab, Abdessamad; Clements, Carol; Edrada-Ebel, Ruangelie; Orlikova, Barbora; Diederich, Marc; Wray, Victor; Lin, Wenhan; Proksch, Peter	2011	1	19	414-421	10.1016/j.bmc.2010.11.012	21146414	NF kappa B inhibitors and antitrypanosomal metabolites from endophytic fungus Penicillium sp. isolated from Limonium tubiflorum	article	Bioorganic and Medicinal Chemistry	https://www.npatlas.org/explore/compounds/NPA003105
		195	NPA003111	Arisugacin A	C28H32O8	496.556	MIHBCQWIBJDVPX-JUDWXZBOSA-N	C[C@@]12CC[C@@]3([C@@]([C@]1(CC4=C(O2)C=C(OC4=O)C5=CC(=C(C=C5)OC)OC)O)(C(=O)C=CC3(C)C)C)O	Fungus	Penicillium	sp. FO-4259	Kuno, Fumiyoshi; Shiomi, Kazuro; Otoguro, Kazuhiko; Sunazuka, Toshiaki; Omura, Satoshi	1996	8	49	748-751	10.7164/antibiotics.49.748	8823505	Arisugacins A and B, novel and selective acetylcholinesterase inhibitors from Penicillium sp. FO-4259. II. Structure elucidation	article	Journal of Antibiotics	https://www.npatlas.org/explore/compounds/NPA003111
		196	NPA003124	Penipacid E	C12H10N2O3	230.223	YZTQMQUKSUDECW-UHFFFAOYSA-N	C1=CC=C(C(=C1)C(=O)O)NC=NC2=CC=CO2	Fungus	Penicillium	paneum SD-44	Li, Chun-Shun; Li, Xiao-Ming; Gao, Shu-Shan; Lu, Yan-Hua; Wang, Bin-Gui	2013	8	11	3068-3076	10.3390/md11083068	23966037	Cytotoxic anthranilic acid derivatives from deep sea sediment-derived fungus penicillium paneum SD-44	article	Marine Drugs	https://www.npatlas.org/explore/compounds/NPA003124
		197	NPA003137	Sumalarin B	C25H32O11S	540.587	QDQXSVXGAZHQLE-OSGPJOMKSA-N	C[C@H]1CCC[C@@H](CC(=O)C2=C(C=C(C=C2CC(=O)O1)O)O)SC[C@H](C(=O)OCCOC(=O)C)OC(=O)C	Fungus	Penicillium	sumatrense MA-92	Meng, Ling-Hong; Li, Xiao-Ming; Lv, Cui-Ting; Li, Chun-Shun; Xu, Gang-Ming; Huang, Cai-Guo; Wang, Bin-Gui	2013	11	76	2145-2149	10.1021/np400614f	24195466	Sulfur-containing cytotoxic curvularin macrolides from Penicillium sumatrense MA-92, a fungus obtained from the rhizosphere of the mangrove Lumnitzera racemosa	article	Journal of Natural Products	https://www.npatlas.org/explore/compounds/NPA003137
		198	NPA003147	Panepoxydon	C11H14O4	210.229	MBXKEYXHJAZKBP-DEKFOEGESA-N	CC(=C[C@H](C1=C[C@H]([C@H]2[C@@H](C1=O)O2)O)O)C	Fungus	Penicillium	griseo	Kis, Z.; Closse, A.; Sigg, H. P.; Hruban, L.; Snatzke, G.	1970	7	53	1577-1597	10.1002/hlca.19700530704	N/A	Die Struktur von Panepoxydon und verwandten Pilzmetaboliten	article	Helvetica Chimica Acta	https://www.npatlas.org/explore/compounds/NPA003147
		199	NPA003148	(3S)-3-(3,5-dihydroxy-2,4-dimethylphenyl)butan-2-one	C12H16O3	208.257	NIJXMDSDVNFHJC-ZCFIWIBFSA-N	CC1=C(C(=C(C=C1[C@H](C)C(=O)C)O)C)O	Fungus	Penicillium	sp. 091402.	Han, Zhuang; Mei, Wenli; Zhao, Youxing; Deng, Yuanyuan; Dai, Haofu	2009	6	45	805-807	10.1007/s10600-010-9503-y	N/A	A new cytotoxic isocoumarin from endophytic fungus Penicillium SP. 091402 of the mangrove plant Bruguiera sexangula	article	Chemistry of Natural Compounds	https://www.npatlas.org/explore/compounds/NPA003148
		200	NPA003150	F-390-B	C18H16O7	344.319	OOXFQLGEGVNXBG-KDOFPFPSSA-N	CC1=CC2=C(C(=C1)O)C(=O)C3=CC=C[C@H]([C@]3(O2)C(=O)OC)OC(=O)C	Fungus	Penicillium	sp.	SATO, SEIICHI; NAKAGAWA, RYUSUKE; FUDO, RYOSUKE; FUKUDA, YUMIKO; YOSHIMURA, TOSHIHIKO; KAIDA, KEN-ICHI; ANDO, TOSHIHIKO; KAMEYAMA, TOSHIYUKI; TSUJI, TAKASHI	1997	7	50	614-616	10.7164/antibiotics.50.614	9711252	F390B and C, New Antitumor Dihydroxanthone Derivatives Isolated from Penicillium sp	article	Journal of Antibiotics	https://www.npatlas.org/explore/compounds/NPA003150
		201	NPA003153	Sorbiterrin A	C20H20O6	356.374	HBCFRLHQVKWAKE-HGFQGUBDSA-N	CC=C[C@H]1[C@@H]2C(=CC(=O)[C@]1(C3=C(C2=O)C(=C(C(=C3C)O)C)O)C(=O)O)C	Fungus	Penicillium	terrestre	Chen, Li; Zhu, Tianjiao; Ding, Yuanqing; Khan, Ikhlas A.; Gu, Qianqun; Li, Dehai	2012	3	53	325-328	10.1016/j.tetlet.2011.11.038	N/A	Sorbiterrin A, a novel sorbicillin derivative with cholinesterase inhibition activity from the marine-derived fungus Penicillium terrestre	article	Tetrahedron Letters	https://www.npatlas.org/explore/compounds/NPA003153
		202	NPA003159	Berkeleyacetal C	C24H26O8	442.464	PCBBMDQLBUYDDZ-MBEBNAQTSA-N	C[C@H]1C(=O)[C@@H]2[C@@H]3[C@H](O1)OC(=O)[C@@]3(C[C@@H]4[C@@]2(C(=O)C=C5C(=CC(=O)OC5(C)C)[C@@]46CO6)C)C	Fungus	Penicillium	sp.	Stierle, Donald B.; Stierle, Andrea A.; Patacini, Brianna	2007	11	70	1820-1823	10.1021/np070329z	17970594	The Berkeleyacetals, Three Meroterpenes from a Deep Water Acid Mine Waste Penicillium	article	Journal of Natural Products	https://www.npatlas.org/explore/compounds/NPA003159
		203	NPA003174	Penicimarin A	C11H12O5	224.212	SPXGRHRWLJRRMZ-YLWLKBPMSA-N	C[C@@H]([C@H]1COC(=O)C2=C(C=C(C=C12)O)O)O	Fungus	Penicillium	sp. MWZ14-4	Qi, Jun; Shao, Chang-Lun; Li, Zhi-Yong; Gan, Li-She; Fu, Xiu-Mei; Bian, Wen-Tao; Zhao, Hong-Ying; Wang, Chang-Yun	2013	4	76	571-579	10.1021/np3007556	23477451	Isocoumarin derivatives and benzofurans from a sponge-derived Penicillium sp. fungus	article	Journal of Natural Products	https://www.npatlas.org/explore/compounds/NPA003174
		204	NPA003191	Hesseltin A	C25H32O7	444.524	LFPBILWIIIPSMS-IEBSNVMFSA-N	C/C=C/C=C/C1=CC(=O)C2=C(O1)O[C@@]3(CC[C@@]4([C@@]5([C@H]3[C@H]2O)CC[C@@](C4(C)C)(OC5)O)O)C	Fungus	Penicillium	hesseltinei	Phipps, Richard K; Petersen, Bent O; Christensen, Kathrine B; Duus, Jens Ø; Frisvad, Jens C; Larsen, Thomas O	2004	20	6	3441-3443	10.1021/ol048824z	15387518	Hesseltin A, a novel antiviral metabolite from Penicillium hesseltinei	article	Organic Letters	https://www.npatlas.org/explore/compounds/NPA003191
		205	NPA003203	Pyrenocine D	C11H12O4	208.213	CFTVNLCXUPFJDY-YWEYNIOJSA-N	C/C=C(/C=O)\C1=C(OC(=O)C=C1OC)C	Fungus	Penicillium	waksmanii	AMAGATA, TARO; MINOURA, KATSUHIKO; NUMATA, ATSUSHI	1998	4	51	432-434	10.7164/antibiotics.51.432	9630866	Cytotoxic Metabolites Produced by a Fungal Strain from a Sargassum Alga	article	Journal of Antibiotics	https://www.npatlas.org/explore/compounds/NPA003203
		206	NPA003206	Penicilazaphilone A	C22H32O6	392.492	IWEMHAGFVAXHLO-BJFLWUPSSA-N	CC[C@H](C)C1C(OC(O1)(C)C)(C)/C=C/C2=CC3=CC(=O)[C@]([C@@H]([C@H]3CO2)O)(C)O	Fungus	Penicillium	sclerotiorum PSU-A13	Arunpanichlert, Jiraporn; Rukachaisirikul, Vatcharin; Sukpondma, Yaowapa; Phongpaichit, Souwalak; Tewtrakul, Supinya; Rungjindamai, Nuttawut; Sakayaroj, Jariya	2010	8	58	1033-1036	10.1248/cpb.58.1033	20686255	Azaphilone and isocoumarin derivatives from the endophytic fungus Penicillium sclerotiorum PSU-A13	article	Chemical and Pharmaceutical Bulletin	https://www.npatlas.org/explore/compounds/NPA003206
		207	NPA003229	Bromoroquefortine C	C22H22BrN5O2	468.355	LPLFVWKHFVLGEC-DTRKPXCKSA-N	CC(C)(C=C)[C@@]12C[C@H]3C(=O)N/C(=C/C4=CN=CN4)/C(=O)N3C1NC5=C2C=C(C=C5)Br	Fungus	Penicillium	chrysogenum	Da Silva, Jos Vinicius; Fill, Taicia Pacheco; Lotufo, Letcia Veras; Pessoa, Cludia Do .; Rodrigues-Filho, Edson	2014	10	97	1345-1353	10.1002/hlca.201300447	N/A	Biosynthesis of bromoroquefortines in a high saline medium by penicillium chrysogenum, a terrestrial endophyte collected from coffea arabica	article	Helvetica Chimica Acta	https://www.npatlas.org/explore/compounds/NPA003229
		208	NPA003237	N6-Formyl-roquefortin C	C23H23N5O3	417.469	IARYZEMKPILIFA-SXGWCWSVSA-N	CC(C)(C=C)C12CC3C(=O)N/C(=C\C4=CN=CN4)/C(=O)N3C1N(C5=CC=CC=C25)C=O	Fungus	Penicillium	verrucosum var. cyclopium RV 67718	Musuku, A.; Selala, M. I.; Bruyne, T. de; Claeys, M.; Schepens, P. J. C.; Tsatsakis, A.; Shtilman, M. I.	1994	7	57	983-987	10.1021/np50109a017	N/A	Isolation and Structure Determination of a New Roquefortine-Related Mycotoxin from Penicillium verrucosum var. cyclopium Isolated from Cassava	article	Journal of Natural Products	https://www.npatlas.org/explore/compounds/NPA003237
		209	NPA003245	Erythro-11α-hydroxyneocyclocitrinol	C25H36O5	416.558	UCXIVCGQGYMRDA-CTDJYQMMSA-N	CC(C(/C=C(\C)/[C@H]1CC[C@@H]2[C@@]1(C[C@H]([C@H]3C2=CC(=O)[C@@H]4C[C@H](CC=C3C4)O)O)C)O)O	Fungus	Penicillium	chrysogenum P1X	Ying, You-Min; Zheng, Zhen-Zhen; Zhang, Li-Wen; Shan, Wei-Guang; Wang, Jian-Wei; Zhan, Zha-Jun	2014	1	97	95-101	10.1002/hlca.201300153	N/A	Rare C25 steroids produced by penicillium chrysogenum P1X, a fungal endophyte of huperzia serrata	article	Helvetica Chimica Acta	https://www.npatlas.org/explore/compounds/NPA003245
		210	NPA003278	3-deoxo-4b-deoxypaxilline	C27H35NO2	405.582	FDYCJJJTQUSEOV-HEPDKZGESA-N	C[C@]12CC[C@H]3C(=CC[C@H](O3)C(C)(C)O)[C@@H]1CC[C@@H]4[C@@]2(C5=C(C4)C6=CC=CC=C6N5)C	Fungus	Penicillium	camemberti OUCMDZ-1492	Fan, Yaqin; Wang, Yi; Liu, Peipei; Fu, Peng; Zhu, Tonghan; Wang, Wei; Zhu, Weiming	2013	7	76	1328-1336	10.1021/np400304q	23886345	Indole-diterpenoids with anti-H1N1 activity from the aciduric fungus Penicillium camemberti OUCMDZ-1492	article	Journal of Natural Products	https://www.npatlas.org/explore/compounds/NPA003278
		211	NPA003299	1-methoxy-5R,10S-agroclavine	C17H20N2O	268.36	OZXRMPYHEDZXHW-GOEBONIOSA-N	CC1=C[C@@H]2[C@@H](CC3=CN(C4=CC=CC2=C34)OC)N(C1)C	Fungus	Penicillium	sp. WC75209	Padmanabha, R; Shu, Y Z; Cook, L S; Veitch, J A; Donovan, M; Lowe, S; Huang, S; Pirnik, D; Manly, S P	1998	6	8	569-574	10.1016/s0960-894x(98)00072-9	9871562	1-Methoxy-agroclavine from Penicillium sp. WC75209, a novel inhibitor of the Lck tyrosine kinase	article	Bioorganic and Medicinal Chemistry Letters	https://www.npatlas.org/explore/compounds/NPA003299
		212	NPA003315	Sargassopenilline B	C19H24O8	380.393	PLVLDRIHJAEAJS-FFWHUUPMSA-N	C[C@H]1CC[C@@H]([C@]2(O1)C(C3=CC(=C(C(=C3CO2)O)C)O)OC(=O)C)OC(=O)C	Fungus	Penicillium	thomii KMM 4645	Zhuravleva, Olesya I.; Sobolevskaya, Maria P.; Afiyatullov, Shamil Sh; Kirichuk, Natalya N.; Denisenko, Vladimir A.; Dmitrenok, Pavel S.; Yurchenko, Ekaterina A.; Dyshlovoy, Sergey A.	2014	12	12	5930-5943	10.3390/md12125930	25501795	Sargassopenillines A-G, 6,6-spiroketals from the alga-derived fungi penicillium thomii and penicillium lividum	article	Marine Drugs	https://www.npatlas.org/explore/compounds/NPA003315
		213	NPA003316	Penicillone	C11H14O4S	242.296	ZOBPOAOLLNMERS-UHFFFAOYSA-N	CC1=C(OC(=O)C=C1OC)C(=O)CC(C)S	Fungus	Penicillium	paxilli PSU-A71	Rukachaisirikul, Vatcharin; Kaeobamrung, Juthanat; Panwiriyarat, Wannarat; Saitai, Pimchanok; Sukpondma, Yaowapa; Phongpaichit, Souwalak; Sakayaroj, Jariya	2007	9	55	1383-1384	10.1248/cpb.55.1383	17827767	A new pyrone derivative from the endophytic fungus Penicillium paxilli PSU-A71	article	Chemical and Pharmaceutical Bulletin	https://www.npatlas.org/explore/compounds/NPA003316
		214	NPA003372	Penicolinate C	C22H28N2O4	384.476	JAANGLDOUAZYFO-UHFFFAOYSA-N	COC(=O)C1=NC=C(C=C1)CCCCCCCCC2=CN=C(C=C2)C(=O)OC	Fungus	Penicillium	sp. BCC16054	Intaraudom, Chakapong; Boonyuen, Nattawut; Suvannakad, Rapheephat; Rachtawee, Pranee; Pittayakhajonwut, Pattama	2013	8	54	744-748	10.1016/j.tetlet.2012.11.028	N/A	Penicolinates A-E from endophytic Penicillium sp. BCC16054	article	Tetrahedron Letters	https://www.npatlas.org/explore/compounds/NPA003372
		215	NPA003387	Cyclopiamide F	C15H12N2O2	252.273	VZKCBJBVWNWDOE-UHFFFAOYSA-N	CC1(C2=C(C3=C4C(=C2)C=CC=C4NC3=O)C(=O)N1)C	Fungus	Penicillium	commune DFFSCS026	Xu, Xinya; Zhang, Xiaoyong; Nong, Xuhua; Wei, Xiaoyi; Qi, Shuhua	2015	4	71	610-615	10.1016/j.tet.2014.12.031	N/A	Oxindole alkaloids from the fungus Penicillium commune DFFSCS026 isolated from deep-sea-derived sediments	article	Tetrahedron	https://www.npatlas.org/explore/compounds/NPA003387
		216	NPA003439	(S)-tenellic acid B dimethyl acetal	C23H30O8	434.485	TWNKZTNRAGDRSW-INIZCTEOSA-N	CC1=CC(=C(C(=C1)O)OC2=C(C(=C(C=C2)[C@H](CC(C)C)O)OC)C(=O)O)C(OC)OC	Fungus	Penicillium	purpurogenum MM	Shaaban, Mohamed; El-Metwally, Mohammad Magdy; Laatsch, Hartmut	2016	4	71	287-295	10.1515/znb-2015-0185	N/A	New bioactive metabolites from Penicillium purpurogenum MM	article	Zeitschrift fur Naturforschung B: Journal of Chemical Sciences	https://www.npatlas.org/explore/compounds/NPA003439
		217	NPA003458	Roquefortine I	C23H25N5O3	419.485	VBCVNTFADLECCP-UINVOOSUSA-N	CC(C)(C=C)[C@@]12CC3(C(=O)N/C(=C/C4=CN=CN4)/C(=O)N3[C@@H]1NC5=CC=CC=C25)OC	Fungus	Penicillium	sp. F23-2	Du, Lin; Feng, Teng; Zhao, Boyu; Li, Dehai; Cai, Shengxin; Zhu, Tianjiao; Wang, Fengping; Xiao, Xiang; Gu, Qianqun	2010	4	63	165-170	10.1038/ja.2010.11	20186171	Alkaloids from a deep ocean sediment-derived fungus Penicillium sp. and their antitumor activities	article	Journal of Antibiotics	https://www.npatlas.org/explore/compounds/NPA003458
		218	NPA003473	Penigequinolone A	C27H33NO6	467.562	CVWJKBJRSZXDIW-WIAMJCSFSA-N	C[C@]1(CCC(CO1)(C)C)/C=C/C2=C(C3=C(C=C2)NC(=O)[C@@H]([C@]3(C4=CC=C(C=C4)OC)O)OC)O	Fungus	Penicillium	sp. No. 410	Kimura, Yasuo; Kusano, Miyako; Koshino, Hiroyuki; Uzawa, Jun; Fujioka, Shozo; Tani, Kiyotsugu	1996	28	37	4961-4964	10.1016/0040-4039(96)00978-1	N/A	Penigequinolones A and B, pollen-growth inhibitors produced by Penicillium sp., No. 410	article	Tetrahedron Letters	https://www.npatlas.org/explore/compounds/NPA003473
		219	NPA003478	Vermixocin A	C21H24O6	372.417	UOWGLBYIKHMCIS-UHFFFAOYSA-N	CC1=CC(=C2C(=C1)COC(=O)C3=C(O2)C=CC(=C3OC)C(CC(C)C)O)O	Fungus	Penicillium	vermiculatum CCM F-276	Proksa; Uhrin; Adamcova; Fuska	1992	8	45	1268-1272	10.7164/antibiotics.45.1268	1399847	Vermixocins A and B, two novel metabolites from Penicillium vermiculatum	article	Journal of Antibiotics	https://www.npatlas.org/explore/compounds/NPA003478
		220	NPA003493	Conidiogenone G	C20H30O2	302.458	YSBBDAHDCXMXID-SZBDGJFISA-N	C[C@@H]1C=CC(=O)[C@@]2([C@]13C[C@@]4(CCC([C@@H]4[C@H]3[C@@H](C2)O)(C)C)C)C	Fungus	Penicillium	sp.	Du, Lin; Li, Dehai; Zhu, Tianjiao; Cai, Shengxin; Wang, Fengping; Xiao, Xiang; Gu, Qianqun	2009	5	65	1033-1039	10.1016/j.tet.2008.11.078	N/A	New alkaloids and diterpenes from a deep ocean sediment derived fungus Penicillium sp	article	Tetrahedron	https://www.npatlas.org/explore/compounds/NPA003493
		221	NPA003500	Meleagrin E	C32H39N5O6	589.693	QDJVQRTZVLGFMT-WQNPRKMXSA-N	CC(C)(CC(=O)CC(C)(C)O)N1C=C(N=C1)/C=C/2\C(=O)N[C@]34N2C(=O)C(=C[C@]3(C5=CC=CC=C5N4OC)C(C)(C)C=C)O	Fungus	Penicillium	sp. F23-2	Du, Lin; Feng, Teng; Zhao, Boyu; Li, Dehai; Cai, Shengxin; Zhu, Tianjiao; Wang, Fengping; Xiao, Xiang; Gu, Qianqun	2010	4	63	165-170	10.1038/ja.2010.11	20186171	Alkaloids from a deep ocean sediment-derived fungus Penicillium sp. and their antitumor activities	article	Journal of Antibiotics	https://www.npatlas.org/explore/compounds/NPA003500
		222	NPA003505	Rugulin	C32H24O10	568.534	ROBRFZABRZCKHN-MJEJLTFTSA-N	CC1=CC(=C2C(=C1)C(=O)[C@]34[C@@H]5C(C6C3C([C@H]7[C@@]68C(=O)C9=CC(=CC(=C9C(=O)C8(C5=O)C4(C7=O)C2=O)O)C)OC)OC)O	Fungus	Penicillium	rugulosum	Sedmera, P.; Podojil, M.; Vokoun, J.; Betina, V.; Nemec, P.	1978	1	23	64-67	10.1007/bf02876598	N/A	2,2′-Dimethoxy-4a,4a′-dehydrorugulosin (Rugulin), a minor metabolite from Penicillium rugulosum	article	Folia Microbiologica	https://www.npatlas.org/explore/compounds/NPA003505
		223	NPA003518	(-)-peniphenone A	C19H24O5	332.396	MPAXYIAYBXQBDW-KIKHTIOSSA-N	C[C@@H]1CC2=C(C(=CC(=C2O[C@@]13[C@@H](C(=O)C[C@H](O3)C)C)C)C(=O)C)O	Fungus	Penicillium	dipodomyicola HN4-3A	Li, Hanxiang; Jiang, Jieyi; Liu, Zhaoming; Lin, Shaoe; Xia, Guoping; Xia, Xuekui; Ding, Bo; He, Lei; Lu, Yongjun; She, Zhigang	2014	4	77	800-806	10.1021/np400880w	24597756	Peniphenones A-D from the mangrove fungus Penicillium dipodomyicola HN4-3A as inhibitors of Mycobacterium tuberculosis phosphatase MptpB	article	Journal of Natural Products	https://www.npatlas.org/explore/compounds/NPA003518
		224	NPA003528	Purpuride C	C22H31NO5	389.492	KNIWRLJEMCZTRC-VDNWNZSNSA-N	CC(C)[C@@H](C(=O)O[C@H]1CCC([C@H]2[C@]1(C3=COC(=O)C3=CC2)C)(C)C)NC(=O)C	Fungus	Penicillium	purpurogenum JS03-21	Wang, Hui; Wang, Yi; Liu, Peipei; Wang, Wei; Fan, Yaqin; Zhu, Weiming	2013	7	10	1185-1192	10.1002/cbdv.201200175	23847064	Purpurides B and C, two new sesquiterpene esters from the aciduric fungus Penicillium purpurogenum JS03-21	article	Chemistry and Biodiversity	https://www.npatlas.org/explore/compounds/NPA003528
		225	NPA003534	Hynapene C	C18H24O3	288.387	NUIMPRVESYOKAD-HLQBBKRNSA-N	CC1CC(C2C(C1)C=CC(C2=O)(C)/C=C/C=C/C(=O)O)C	Fungus	Penicillium	sp. FO-1611	Tabata; Tomoda; Masuma; Haneda; Iwai; Omura	1993	12	46	1849-1853	10.7164/antibiotics.46.1849	8294243	Hynapenes A, B and C, new anticoccidial agents produced by Penicillium sp. I. Production, isolation and physico-chemical and biological properties	article	Journal of Antibiotics	https://www.npatlas.org/explore/compounds/NPA003534
		226	NPA003542	Penicisochroman L	C11H10O4	206.197	BZGSJYGMGKKNDA-UHFFFAOYSA-N	CC1=CC2=C(CO1)C(=C(C=C2)C(=O)O)O	Fungus	Penicillium	sp. BCC18034	Bunbamrung, Nantiya; Intaraudom, Chakapong; Boonyuen, Nattawut; Rachtawee, Pranee; Laksanacharoen, Pattiyaa; Pittayakhajonwut, Pattama	2014	1	10	13-18	10.1016/j.phytol.2014.06.018	N/A	Penicisochromans from the endophytic fungus Penicillium sp. BCC18034	article	Phytochemistry Letters	https://www.npatlas.org/explore/compounds/NPA003542
		227	NPA003549	4,6,2’,4’,6’-Pentabromo-3,3’-dihydroxy-5,5’-dimethyldiphenyl Ether	C14H9Br5O3	624.743	YXUBHCXJJUTWOH-UHFFFAOYSA-N	CC1=C(C(=CC(=C1Br)OC2=C(C(=C(C(=C2Br)O)Br)C)Br)O)Br	Fungus	Penicillium	chrysogenum	Yang, Guohua; Yun, Keumja; Nenkep, Viviane N.; Choi, Hong Dae; Kang, Jung Sook; Son, Byeng Wha	2010	11	7	2766-2770	10.1002/cbdv.201000067	21072776	Induced Production of Halogenated Diphenyl Ethers from the Marine-Derived Fungus Penicillium chrysogenum	article	Chemistry and Biodiversity	https://www.npatlas.org/explore/compounds/NPA003549
		228	NPA003553	Xanthoradone A	C27H22O9	490.464	RCENFKWKCMTSHR-LLVKDONJSA-N	C[C@@H]1CC2=C(C(=C3C(=C2)C=C(C(=C3O)C4=C(C=C5C(=C4O)C(=O)C=C(C5=O)OC)C)OC)O)C(=O)O1	Fungus	Penicillium	radicum FKI-3765-2	Yamazaki, Hiroyuki; Nonaka, Kenichi; Masuma, Rokuro; Mura, Satoshi; Tomoda, Hiroshi	2009	8	62	431-434	10.1038/ja.2009.69	19629141	Xanthoradones, new potentiators of imipenem activity against methicillin-resistant Staphylococcus aureus, produced by Penicillium radicum FKI-3765-2: I. Taxonomy, fermentation, isolation and biological properties	article	Journal of Antibiotics	https://www.npatlas.org/explore/compounds/NPA003553
		229	NPA003555	Eutypoid B	C17H14O4	282.295	ULAOSFXVLZDDJW-UHFFFAOYSA-N	C1C(=C(C(=O)O1)C2=CC=C(C=C2)O)CC3=CC=C(C=C3)O	Fungus	Penicillium	sp. strain KF620	Schulz, Dirk; Ohlendorf, Birgit; Zinecker, Heidi; Schmaljohann, Rolf; Imhoff, Johannes F.	2011	1	74	99-101	10.1021/np100633k	21126094	Eutypoids B-E produced by a penicillium sp. strain from the North Sea	article	Journal of Natural Products	https://www.npatlas.org/explore/compounds/NPA003555
		230	NPA003556	23-O-methylantineocyclocitrinol	C26H38O4	414.586	KJZPRGNCDGAUNA-FNIUEBJCSA-N	CC([C@H](/C=C(/C)\[C@H]1CC[C@@H]2[C@@]1(CC[C@H]3C2=CC(=O)[C@@H]4C[C@H](CC=C3C4)O)C)OC)O	Fungus	Penicillium	purpurogenum	Xia, Ming-Wen; Cui, Cheng-Bin; Li, Chang-Wei; Wu, Chang-Jing	2014	3	12	1545-1568	10.3390/md12031545	24633254	Three new and eleven known unusual C25 steroids: Activated production of silent metabolites in a marine-derived fungus by chemical mutagenesis strategy using diethyl sulphate	article	Marine Drugs	https://www.npatlas.org/explore/compounds/NPA003556
		231	NPA003590	Paraherquamide	C28H35N3O5	493.604	UVZZDDLIOJPDKX-ITKQZBBDSA-N	C[C@]1(CCN2[C@]13C[C@@H]4[C@](C2)(C[C@@]5(C4(C)C)C6=C(C7=C(C=C6)OC(C=CO7)(C)C)NC5=O)N(C3=O)C)O	Fungus	Penicillium	paraherquei	Yamazaki; Okuyama; Kobayashi; Inoue	1981	2	22	135-136	10.1016/0040-4039(81)80168-2	N/A	The structure of paraherquamide, a toxic metabolite from Penicillium paraherquei	article	Tetrahedron Letters	https://www.npatlas.org/explore/compounds/NPA003590
		232	NPA003622	Redoxcitrinin	C13H16O4	236.267	CBUOBMSAFIYYEJ-ZCFIWIBFSA-N	CC(=O)[C@@H](C)C1=C(C=O)C(O)=C(C)C(O)=C1C	Fungus	Penicillium	citrinum	Zhang, Dahai; Li, Xianguo; Kang, Jung Sook; Choi, Hong Dae; Jung, Jee H; Son, Byeng Wha	2007	5	17	865-867	10.5281/zenodo.3541188	18051311	Redoxcitrinin, a biogenetic precursor of citrinin from marine isolate of fungus Penicillium sp	article	Journal of Microbiology and Biotechnology	https://www.npatlas.org/explore/compounds/NPA003622
		233	NPA003639	Geumsanol C	C19H28O6	352.427	ZMOXNUGOJSHBRR-RTWUTKLTSA-N	CC[C@@H](C)[C@@H]([C@](C)(/C=C/C1=CC2=CC(=O)[C@@]([C@H]([C@@H]2CO1)O)(C)O)O)O	Fungus	Penicillium	sp. KCB11A109	Son, Sangkeun; Ko, Sung-Kyun; Kim, Jong Won; Lee, Jae Kyoung; Jang, Mina; Ryoo, In-Ja; Hwang, Gwi Ja; Kwon, Min Cheol; Shin, Kee-Sun; Futamura, Yushi; Hong, Young-Soo; Oh, Hyuncheol; Kim, Bo Yeon; Ueki, Masashi; Takahashi, Shunji; Osada, Hiroyuki; Jang, Jae-Hyuk; Ahn, Jong Seog	2016	N/A	122	154-164	10.1016/j.phytochem.2015.12.008	26712614	Structures and biological activities of azaphilones produced by Penicillium sp. KCB11A109 from a ginseng field	article	Phytochemistry	https://www.npatlas.org/explore/compounds/NPA003639
		234	NPA003640	Paspaline B	C28H37NO3	435.608	AYNSNFZADBZRGD-FLWVEUMXSA-N	CC(C)(O)[C@@H]1CC[C@]2(C=O)C(CC[C@@]3(C)[C@H]2CCC2CC4=C(NC5=CC=CC=C45)[C@@]23C)O1	Fungus	Penicillium	paxilli	Munday-Finch, Sarah C.; Wilkins, Alistair L.; Miles, Christopher O.	1996	1	41	327-332	10.1016/0031-9422(95)00515-3	N/A	Isolation of paspaline B, an indole-diterpenoid from Penicilium paxilli	article	Phytochemistry	https://www.npatlas.org/explore/compounds/NPA003640
		235	NPA003651	Viridicatumtoxin	C30H31NO10	565.575	FNSQKFOXORBCCC-WBWZXODPSA-N	CC1=CCCC([C@@]12CC3=C4[C@@H]([C@]5(CC(=O)C(=C([C@]5(C(=O)C4=C(C6=C3C2=C(C=C6O)OC)O)O)O)C(=O)N)O)O)(C)C	Fungus	Penicillium	aethiopicum	Hutchison, RD; Steyn, PS; Van Rensburg, SJ	1973	3	24	507-509	10.1016/0041-008x(73)90057-4	N/A	Viridicatumtoxin, a new mycotoxin from Penicillium viridicatum Westling	article	Toxicology and Applied Pharmacology	https://www.npatlas.org/explore/compounds/NPA003651
		236	NPA003700	Citridone B	C19H21NO5	343.379	HKJGXZQUAMKOKS-GIEQTFEPSA-N	CC([C@]1([C@H]2[C@@]([C@H](O1)O)(C3=C(O2)NC=C(C3=O)C4=CC=CC=C4)C)C)O	Fungus	Penicillium	sp. FKI-1938	Fukuda, Takashi; Tomoda, Hiroshi; Ōmura, Satoshi	2005	5	58	315-321	10.1038/ja.2005.39	16060383	Citridones, New Potentiators of Antifungal Miconazole Activity, Produced by Penicillium sp. FKI-1938	article	Journal of Antibiotics	https://www.npatlas.org/explore/compounds/NPA003700
		237	NPA003716	Quinolactacin C	C16H18N2O3	286.331	XWFRPFLIFHQNPA-UHFFFAOYSA-N	CCC(C)C1(C2=C(C(=O)C3=CC=CC=C3N2C)C(=O)N1)O	Fungus	Penicillium	sp. EPF-6	Takahashi; Kakinuma; Iwai; Yanagisawa; Nagai; Suzuki; Tokunaga; Nakagawa	2000	11	53	1252-1256	10.7164/antibiotics.53.1252	11213285	Quinolactacins A, B and C: Novel Quinolone Compounds from Penidllium sp. EPF-6 II. Physico-chemical properties and structure elucidation	article	Journal of Antibiotics	https://www.npatlas.org/explore/compounds/NPA003716
		238	NPA003721	Dichlorodiaportin	C13H12Cl2O5	319.14	RCUFLECOBNVNRE-SNVBAGLBSA-N	COC1=CC(=C2C(=C1)C=C(OC2=O)C[C@H](C(Cl)Cl)O)O	Fungus	Penicillium	nalgiovense	Larsen, Thomas Ostenfeld; Breinholt, Jens	1999	8	62	1182-1184	10.1021/np990066b	10479334	Dichlorodiaportin, diaportinol, and diaportinic acid: Three novel isocoumarins from Penicillium nalgiovense	article	Journal of Natural Products	https://www.npatlas.org/explore/compounds/NPA003721
		239	NPA003727	(E)-1-(2,3-dihydro-1H-pyrrol-1-yl)-2-methyldec-8-ene-1,3-dione	C15H23NO2	249.354	JGNMZTXDOHXIJQ-ONEGZZNKSA-N	C/C=C/CCCCC(=O)C(C)C(=O)N1CCC=C1	Fungus	Penicillium	citrinum	Pimenta, Eli F.; Vita-Marques, Aline M.; Tininis, Aristeu; Seleghim, Mirna H. R.; Sette, Lara D.; Veloso, Katyuscya; Ferreira, Antonio G.; Williams, David E.; Patrick, Brian O.; Dalisay, Doralyn S.; Andersen, Raymond J.; Berlinck, Roberto G. S.	2010	11	73	1821-1832	10.1021/np100470h	21053938	Use of Experimental Design for the Optimization of the Production of New Secondary Metabolites by Two Penicillium Species	article	Journal of Natural Products	https://www.npatlas.org/explore/compounds/NPA003727
		240	NPA003753	Benzomalvin A	C24H19N3O2	381.435	YYWUABJYAOCACI-NRFANRHFSA-N	CN1[C@H](C2=NC3=CC=CC=C3C(=O)N2C4=CC=CC=C4C1=O)CC5=CC=CC=C5	Fungus	Penicillium	sp.	Sun; Barrow; Sedlock; Gillum; Cooper	1994	5	47	515-522	10.7164/antibiotics.47.515	7518818	Benzomalvins, new substance P inhibitors from a Penicillium sp	article	Journal of Antibiotics	https://www.npatlas.org/explore/compounds/NPA003753
		241	NPA003772	Penikellide B	C24H30O8	446.496	KHTVQHHROPEJOZ-FQEVSTJZSA-N	CC1=CC(=C(C(=C1)O)OC2=C(C(=C(C=C2)[C@H](CC(C)C)OC)OC)C(=O)O)COC(=O)C	Fungus	Penicillium	sp. MA-37	Luo, Han; Li, Xiao-Ming; Li, Chun-Shun; Wang, Bin-Gui	2014	1	9	22-25	10.1016/j.phytol.2014.03.012	N/A	Diphenyl ether and benzophenone derivatives from the marine mangrove-derived fungus Penicillium sp. MA-37	article	Phytochemistry Letters	https://www.npatlas.org/explore/compounds/NPA003772
		242	NPA003777	SPF-32629A	C17H19NO4	301.342	ATDHCZKCFPIQOT-UHFFFAOYSA-N	CC(C)CC(=O)OC(C1=CC=CC=C1)C2=CC(=CC(=O)N2)O	Fungus	Penicillium	sp. SPF-32629	Shimatani, Takuro; Hosotani, Nobuo; Ohnishi, Masako; Kumagai, Kazuo; Saji, Ikutaro	2006	1	59	29-34	10.1038/ja.2006.5	16568716	SPF-32629 A and B, novel human chymase inhibitors produced by Penicillium sp	article	Journal of Antibiotics	https://www.npatlas.org/explore/compounds/NPA003777
		243	NPA003778	Citridone A	C19H19NO2	293.366	XFLJBHHWXWWOOI-SMNXXWJPSA-N	C[C@H]1[C@@H]2C3=C(C(=CNC3=O)C4=CC=CC=C4)O[C@@]2(C=C1C)C	Fungus	Penicillium	sp. FKI-1938	Fukuda, Takashi; Yamaguchi, Yuichi; Masuma, Rokuro; Tomoda, Hiroshi; Omura, Satoshi	2005	5	58	309-314	10.1038/ja.2005.38	16060382	Citridones, new potentiators of antifungal miconazole activity, produced by Penicillium sp. FKI-1938: I. Taxonomy, fermentation, isolation and biological properties	article	Journal of Antibiotics	https://www.npatlas.org/explore/compounds/NPA003778
		244	NPA003819	Prugosene C2	C27H36O4	424.581	YPELKNYMLKTHOB-CZJGSTMKSA-N	C[C@H]1C(=O)C(=C[C@@]1(C)/C=C/C=C/C=C/C=C/C=C(\C)/[C@H]2C(=C[C@@]([C@H](O2)C)(C)O)C)CO	Fungus	Penicillium	rugulosum	Lang, Gerhard; Wiese, Jutta; Schmaljohann, Rolf; Imhoff, Johannes F.	2007	48	63	11844-11849	10.1016/j.tet.2007.09.025	N/A	New pentaenes from the sponge-derived marine fungus Penicillium rugulosum: structure determination and biosynthetic studies	article	Tetrahedron	https://www.npatlas.org/explore/compounds/NPA003819
		245	NPA003823	Austdiol	C12H12O5	236.223	QVMUHZHZYCDMAI-RYUDHWBXSA-N	CC1=CC2=C(C(=O)[C@]([C@H](C2=CO1)O)(C)O)C=O	Fungus	Penicillium	viridicatum	Vleggaar, R; Steyn, P S; Nagel, D W	1974	N/A	1	45-49	10.1039/p19740000045	4856117	Constitution and absolute configuration of austdiol, the main toxic metabolite from Aspergillus ustus	article	Journal of the Chemical Society, Perkin Transactions 1	https://www.npatlas.org/explore/compounds/NPA003823
		246	NPA003842	Iso-monodictyphenone	C15H12O6	288.255	KNTHDBSPDWUDHE-UHFFFAOYSA-N	CC1=CC(=C(C(=C1)C(=O)C2=C(C=CC=C2O)O)O)C(=O)O	Fungus	Penicillium	sp. MA-37	Luo, Han; Li, Xiao-Ming; Li, Chun-Shun; Wang, Bin-Gui	2014	1	9	22-25	10.1016/j.phytol.2014.03.012	N/A	Diphenyl ether and benzophenone derivatives from the marine mangrove-derived fungus Penicillium sp. MA-37	article	Phytochemistry Letters	https://www.npatlas.org/explore/compounds/NPA003842
		247	NPA003846	Peneciraistin C	C19H26O9	398.408	MPVZXVXIZMIJFZ-NVBYNIPGSA-N	C[C@H]1CC[C@@H]([C@]2(O1)[C@H](C3=C(CO2)C(=O)[C@]([C@H](C3)O)(C)O)OC(=O)C)OC(=O)C	Fungus	Penicillium	raistrickii	Ma, Li-Ying; Liu, Wei-Zhong; Shen, Li; Huang, Yu-Ling; Rong, Xian-Guo; Xu, Yan-Yan; Gao, Xue-Dong	2012	10	68	2276-2282	10.1016/j.tet.2012.01.054	N/A	Spiroketals, isocoumarin, and indoleformic acid derivatives from saline soil derived fungus Penicillium raistrickii	article	Tetrahedron	https://www.npatlas.org/explore/compounds/NPA003846
		248	NPA003860	Eutypoid D	C17H14O5	298.294	QHJKSEDOBYAWIB-UHFFFAOYSA-N	C1C(=C(C(=O)O1)C2=CC(=CC(=C2)O)O)CC3=CC=C(C=C3)O	Fungus	Penicillium	sp. strain KF620	Schulz, Dirk; Ohlendorf, Birgit; Zinecker, Heidi; Schmaljohann, Rolf; Imhoff, Johannes F.	2011	1	74	99-101	10.1021/np100633k	21126094	Eutypoids B-E produced by a penicillium sp. strain from the North Sea	article	Journal of Natural Products	https://www.npatlas.org/explore/compounds/NPA003860
		249	NPA003863	Penicimarin C	C15H20O5	280.32	BVVXKQVJVHFVBC-GXSJLCMTSA-N	C[C@@H](CCC[C@@H]1CC2=C(C(=C(C=C2)O)OC)C(=O)O1)O	Fungus	Penicillium	sp. MWZ14-4	Qi, Jun; Shao, Chang-Lun; Li, Zhi-Yong; Gan, Li-She; Fu, Xiu-Mei; Bian, Wen-Tao; Zhao, Hong-Ying; Wang, Chang-Yun	2013	4	76	571-579	10.1021/np3007556	23477451	Isocoumarin derivatives and benzofurans from a sponge-derived Penicillium sp. fungus	article	Journal of Natural Products	https://www.npatlas.org/explore/compounds/NPA003863
		250	NPA003864	Coniochaetone D	C15H16O4	260.289	MAEWUBAZNLCIAE-JTQLQIEISA-N	CCO[C@H]1CCC2=C1C(=O)C3=C(O2)C=C(C=C3O)C	Fungus	Penicillium	citrinum PSU-F51	Khamthong, Nanthaphong; Rukachaisirikul, Vatcharin; Phongpaichit, Souwalak; Preedanon, Sita; Sakayaroj, Jariya	2012	39	68	8245-8250	10.1016/j.tet.2012.07.060	N/A	Bioactive polyketides from the sea fan-derived fungus Penicillium citrinum PSU-F51	article	Tetrahedron	https://www.npatlas.org/explore/compounds/NPA003864
		251	NPA003889	(5S,6R)-5,6-dihydro-3,5,6-trimethylpyran-2-one	C8H12O2	140.182	JUFFREMNRZLSLX-CAHLUQPWSA-N	C[C@H]1C=C(C(=O)O[C@@H]1C)C	Fungus	Penicillium	sclerotiorum PSU-A13	Arunpanichlert, Jiraporn; Rukachaisirikul, Vatcharin; Sukpondma, Yaowapa; Phongpaichit, Souwalak; Tewtrakul, Supinya; Rungjindamai, Nuttawut; Sakayaroj, Jariya	2010	8	58	1033-1036	10.1248/cpb.58.1033	20686255	Azaphilone and isocoumarin derivatives from the endophytic fungus Penicillium sclerotiorum PSU-A13	article	Chemical and Pharmaceutical Bulletin	https://www.npatlas.org/explore/compounds/NPA003889
		252	NPA003891	Berkelic acid	C29H40O9	532.63	KUPCHRRTAPZASB-YKVDFVGGSA-N	CCCCC[C@@H]1CC2=CC(=C(C3=C2C(O1)C[C@]4(O3)[C@@H]([C@H](CO4)CC(=O)C(C)(CC)C(=O)OC)C)C(=O)O)O	Fungus	Penicillium	sp.	Stierle, Andrea A.; Stierle, Donald B.; Kelly, Kal	2006	14	71	5357-5360	10.1021/jo060018d	16808526	Berkelic Acid, A Novel Spiroketal with Selective Anticancer Activity from an Acid Mine Waste Fungal Extremophile	article	Journal of Organic Chemistry	https://www.npatlas.org/explore/compounds/NPA003891
		253	NPA003893	Desoxypatulinic acid	C7H8O4	156.137	NDEBBGKFXQDNLC-UHFFFAOYSA-N	C1COC=C(C1=O)CC(=O)O	Fungus	Penicillium	sp. Y26-02	Scott, P m; Kennedy, B; Van walbeek, W	1972	10	28	1252	10.1007/bf01946206	5087059	Desoxypatulinic acid from a patulin-producing strain of Penicillium patulum	article	Experientia	https://www.npatlas.org/explore/compounds/NPA003893
		254	NPA003910	Meleagrin B	C43H53N5O6	735.926	QXXDYFVGMBQXIZ-MSHMFDJHSA-N	C[C@@H]1[C@@H](C[C@@]2([C@]3([C@]14C[C@@]5(CCC([C@@H]5[C@H]4[C@H](C3)O2)(C)C)C)C)O)N6C=C(N=C6)/C=C/7\C(=O)N[C@]89N7C(=O)C(=C[C@]8(C1=CC=CC=C1N9OC)C(C)(C)C=C)O	Fungus	Penicillium	sp.	Du, Lin; Li, Dehai; Zhu, Tianjiao; Cai, Shengxin; Wang, Fengping; Xiao, Xiang; Gu, Qianqun	2009	5	65	1033-1039	10.1016/j.tet.2008.11.078	N/A	New alkaloids and diterpenes from a deep ocean sediment derived fungus Penicillium sp	article	Tetrahedron	https://www.npatlas.org/explore/compounds/NPA003910
		255	NPA003916	Lapatin B	C20H14N4O3	358.357	RSCQCCZWYNEMPN-VKWYCSODSA-N	C1[C@H]2C(=O)N[C@@H](C13C4=CC=CC=C4NC3=O)C5=NC6=CC=CC=C6C(=O)N25	Fungus	Penicillium	lapatayae IBT 10870	Larsen, Thomas Ostenfeld; Petersen, Bent O.; Duus, Jens Ø.; Sørensen, Dan; Frisvad, Jens C.; Hansen, Michael E.	2005	6	68	871-874	10.1021/np040248s	15974610	Discovery of New Natural Products by Application of X-hitting, a Novel Algorithm for Automated Comparison of Full UV Spectra, Combined with Structural Determination by NMR Spectroscopy	article	Journal of Natural Products	https://www.npatlas.org/explore/compounds/NPA003916
		256	NPA003921	JBIR-27	C15H22O3	250.338	VXPARNCTMSWSHF-OXRVDDMESA-N	C[C@H]1[C@@H](CCC2=CC(=O)C(CC12CO)C(=C)C)O	Fungus	Penicillium	sp. SS080624SCf1	Motohashi, Keiichiro; Hashimoto, Junko; Inaba, Shigeki; Khan, Shams Tabrez; Komaki, Hisayuki; Nagai, Aya; Takagi, Motoki; Shin-Ya, Kazuo	2009	5	62	247-250	10.1038/ja.2009.21	19282878	New sesquiterpenes, JBIR-27 and -28, isolated from a tunicate-derived fungus, Penicillium sp. SS080624SCf1	article	Journal of Antibiotics	https://www.npatlas.org/explore/compounds/NPA003921
		257	NPA003927	Pretrichodermamide C	C21H24N2O9S2	512.562	NQGNMVJXQJSYCA-BFBGDVCSSA-N	CN1[C@@H]2[C@H](SS[C@@]3(C1=O)C[C@@]4([C@@H](C=C[C@H]([C@@H]4ON3C2=O)O)O)O)C5=C(C(=C(C=C5)OC)OC)O	Fungus	Penicillium	sp.	Orfali, Raha S.; Aly, Amal H.; Ebrahim, Weaam; Abdel-Aziz, Mohamed S.; Müller, Werner E.G.; Lin, Wenhan; Daletos, Georgios; Proksch, Peter	2015	N/A	11	168-172	10.1016/j.phytol.2014.12.010	N/A	Pretrichodermamide C and N-methylpretrichodermamide B, two new cytotoxic epidithiodiketopiperazines from hyper saline lake derived Penicillium sp	article	Phytochemistry Letters	https://www.npatlas.org/explore/compounds/NPA003927
		258	NPA003936	Eremofortin C	C17H22O6	322.357	AVFUXCSVVLQAGL-VIEAGMIOSA-N	C[C@H]1[C@H]([C@@H]2[C@@H](O2)C3=CC(=O)[C@@]4(C[C@]13C)[C@@](O4)(C)CO)OC(=O)C	Fungus	Penicillium	roqueforti	Moreau, S; Cacan, M	1977	15	42	2632-2634	10.1021/jo00435a023	874620	Eremofortin C.A new metabolite obtained from penicillium roqueforti cultures and from biotransformation of PR toxin	article	Journal of Organic Chemistry	https://www.npatlas.org/explore/compounds/NPA003936
		259	NPA003974	Penicillone C	C16H12O7	316.265	YTFKWSDHRIAMBY-UHFFFAOYSA-N	COC(=O)C1=CC(=CC2=C1C(=O)C3=C(C=C(C=C3O2)O)O)CO	Fungus	Penicillium	citrinum PSU-RSPG95	Trisuwan, Kongkiat; Rukachaisirikul, Vatcharin; Borwornwiriyapan, Kawitsara; Phongpaichit, Souwalak; Sakayaroj, Jariya	2014	7	55	1336-1338	10.1016/j.tetlet.2014.01.017	N/A	Benzopyranone, benzophenone, and xanthone derivatives from the soil fungus Penicillium citrinum PSU-RSPG95	article	Tetrahedron Letters	https://www.npatlas.org/explore/compounds/NPA003974
		260	NPA003988	Penitrem B	C37H45NO5	583.769	CRPJNVUYZRFGAK-WKAGVDCZSA-N	CC(=C)[C@@H]1[C@@H]([C@@H]2[C@@]3(O2)[C@@H](O1)CC[C@]4([C@]3(CC[C@@H]5[C@@]4(C6=C7[C@H]5OC([C@H]8C[C@H]9[C@@H]8C1=C(CC9=C)C=CC(=C17)N6)(C)C)C)O)C)O	Fungus	Penicillium	sp.	de Jesus, Amelia E.; Steyn, Pieter S.; van Heerden, Fanie R.; Vleggaar, Robert; Wessels, Philippus L.; Hull, William E.	1983	0	N/A	1857-1861	10.1039/p19830001857	N/A	Tremorgenic mycotoxins from Penicillium crustosum. Structure elucidation and absolute configuration of penitrems B–F.	article	Journal of the Chemical Society, Perkin Transactions 1	https://www.npatlas.org/explore/compounds/NPA003988
		261	NPA003991	(1S,3R,4S)-1-(4'-hydroxy-phenyl)-3,4-dihydro-3,4,5-trimethyl-1H-2-benzopyran-6,8-diol	C18H20O4	300.354	VJFJLZJZRYKHIS-RRAIRTEYSA-N	C[C@@H]1[C@H](O[C@H](C2=C1C(=C(C=C2O)O)C)C3=CC=C(C=C3)O)C	Fungus	Penicillium	citrinum	Wu, Yan-Zhi; Qiao, Fang; Xu, Guo-Wei; Zhao, Jie; Teng, Jun-Fang; Li, Chun; Deng, Wen-Jing	2015	N/A	12	148-152	10.1016/j.phytol.2015.03.007	N/A	Neuroprotective metabolites from the endophytic fungus Penicillium citrinum of the mangrove Bruguiera gymnorrhiza	article	Phytochemistry Letters	https://www.npatlas.org/explore/compounds/NPA003991
		262	NPA004006	Tanzawaic acid M	C18H26O3	290.403	RMLBKOQRHHEZRT-OAPNMCNBSA-N	C[C@@H]1C[C@@H](C[C@H]2[C@H]1[C@H]([C@H](C=C2)C)/C=C/C=C/C(=O)O)CO	Fungus	Penicillium	(strain CF07370)	Cardoso-Martínez, Faviola; De La Rosa, José M.; Díaz-Marrero, Ana R.; Darias, José; Cerella, Claudia; Diederich, Marc; Cueto, Mercedes	2015	26	13	7248-7256	10.1039/c5ob00773a	26055397	Tanzawaic acids isolated from a marine-derived fungus of the genus Penicillium with cytotoxic activities	article	Organic & Biomolecular Chemistry	https://www.npatlas.org/explore/compounds/NPA004006
		263	NPA004024	3,3''-dihydroxy-6'-O-desmethylterphenyllin	C19H16O7	356.33	VKBPMLDNIWHWKC-UHFFFAOYSA-N	COC1=C(C(=C(C=C1C2=CC(=C(C=C2)O)O)O)C3=CC(=C(C=C3)O)O)O	Fungus	Penicillium	raistrickii NRRL 2039	Belofsky, Gilbert N.; Gloer, Katherine B.; Gloer, James B.; Wicklow, Donald T.; Dowd, Patrick F.	1998	9	61	1115-1119	10.1021/np980188o	9748377	New p-terphenyl and polyketide metabolites from the sclerotia of Penicillium raistrickii	article	Journal of Natural Products	https://www.npatlas.org/explore/compounds/NPA004024
		264	NPA004031	PF1092A	C17H20O5	304.342	BVVRFLKHDORYLD-SSLUWCKPSA-N	C[C@H]1[C@H]([C@H](C=C2[C@@]1(CC3=C(C(=O)OC3=C2)C)C)O)OC(=O)C	Fungus	Penicillium	oblatum	Tabata, Yuji; Miike, Naoko; Hatsu, Masahiro; Kurata, Yasushi; Yaguchi, Takashi; Someya, Ayako; Miyadoh, Shinji; Hoshiko, Shigeru; Tsuruoka, Takashi; Omoto, Shoji	1997	4	50	304-308	10.7164/antibiotics.50.304	9186554	PF1092A, B and C, new nonsteroidal progesterone receptor ligands produced by Penicillium oblatum. I. Taxonomy of producing strain, fermentation, isolation and biological activities	article	Journal of Antibiotics	https://www.npatlas.org/explore/compounds/NPA004031
		265	NPA004045	Not named	C25H34O5	414.542	OQJAHXQKGGHDPO-IGHWRCALSA-N	C[C@H]1C[C@@H]2C=C(/C(=C/C(=O)CO)/[C@H]([C@@H]2[C@H]([C@@H]1O)C)/C=C(\C)/C=C(\C)/C=C/C(=O)O)C	Fungus	Penicillium	sp.	Stierle, Donald B.; Stierle, Andrea A.; Ganser, Barbie K.	1999	8	62	1147-1150	10.1021/np980510v	10479323	Isolation of Two Highly Methylated Polyketide Derivatives from a Yew-Associated Penicillium Species	article	Journal of Natural Products	https://www.npatlas.org/explore/compounds/NPA004045
		266	NPA004050	Penicolinate B	C23H30N2O4	398.503	CXLUZXYNRSVBKX-UHFFFAOYSA-N	COC(=O)C1=NC=C(C=C1)CCCCCCCCCCC2=CN=C(C=C2)C(=O)O	Fungus	Penicillium	sp. BCC16054	Intaraudom, Chakapong; Boonyuen, Nattawut; Suvannakad, Rapheephat; Rachtawee, Pranee; Pittayakhajonwut, Pattama	2013	8	54	744-748	10.1016/j.tetlet.2012.11.028	N/A	Penicolinates A-E from endophytic Penicillium sp. BCC16054	article	Tetrahedron Letters	https://www.npatlas.org/explore/compounds/NPA004050
		267	NPA004089	Decumbenone B	C16H26O4	282.38	VAJNXMAFOMJOFB-JKXTYNSWSA-N	C[C@H]1C[C@H]2C=C[C@]([C@@]([C@@H]2[C@@H](C1)O)(C)C(=O)CCO)(C)O	Fungus	Penicillium	decumbens	Fujii, Yuzo; Asahara, Masahiro; Ichinoe, Masakatsu; Nakajima, Hiromitsu	2002	7	60	703-708	10.1016/s0031-9422(02)00196-6	N/A	Fungal melanin inhibitor and related compounds from Penicillium decumbens	article	Phytochemistry	https://www.npatlas.org/explore/compounds/NPA004089
		268	NPA004093	Ergophilone A	C50H60O10	821.02	SJCLLYRWNLKFEU-ABUJYTIISA-N	CC1=CC(=CC(=C1C(=O)O[C@]2(C(=O)C3=C(C=C(OC3)/C=C/C(=O)O)[C@@]4(C2=O)CC5C[C@@H]([C@@]6(C5=C7[C@H]4C=C8C[C@H](CC[C@@]8([C@H]7CC6)C)O)C)[C@H](C)/C=C/[C@H](C)C(C)C)C)O)O	Fungus	Penicillium	sp. BM-99	Hyodo, Satoshi; Fujita, Ken-ichi; Kasuya, Osamu; Takahashi, Isamu; Uzawa, Jun; Koshino, Hiroyuki	1995	24	51	6717-6724	10.1016/0040-4020(95)00328-6	N/A	Structures of phospholipase A2 inhibitors, ergophilones A and B	article	Tetrahedron	https://www.npatlas.org/explore/compounds/NPA004093
		269	NPA004135	Pestalotiopin B	C32H49NO6	543.745	CCZAVWILUKHBRC-GRJCJMFWSA-N	CCCCCCC(CO)/C=C(\C)/[C@@H]([C@H](C)C(=O)OC1=C2C=C3C(=C(C(=O)N3CCO)C)C[C@]2([C@@H](CC1)C)C)O	Fungus	Penicillium	sp.	Yang, Xiao-Long; Zhang, Su; Zhu, Hua-Jie; Luo, Du-Qiang; Gao, Xue-Yan	2011	8	94	1463-1469	10.1002/hlca.201100010	N/A	Eremophilane-Type Sesquiterpenoids from the Fermentation Broth of Plant Endophytic Fungus Pestalotiopsis photiniae Isolated from the Chinese Podocarpaceae Plant Podocarpus macrophyllus	article	Helvetica Chimica Acta	https://www.npatlas.org/explore/compounds/NPA004135
		270	NPA004143	Miniolutelide A	C26H32O10	504.532	NLXBYYROKNGJOC-JPEUAKAISA-N	C[C@@H]1[C@@H]2C[C@]3(C(=O)O[C@@H]4[C@]3([C@H]([C@]2([C@@H](C=C5C1=CC(=O)OC5(C)C)OC(=O)OC)C)C(=O)[C@@H](O4)C)O)C	Fungus	Penicillium	minioluteum	Iida, Motoo; Ooi, Takashi; Kito, Keijiro; Yoshida, Sanae; Kanoh, Kaneo; Shizuri, Yoshikazu; Kusumi, Takenori	2008	5	10	845-848	10.1021/ol7029867	18237180	Three new polyketide-terpenoid hybrids from Penicillium sp	article	Organic Letters	https://www.npatlas.org/explore/compounds/NPA004143
		271	NPA004147	Penicillone A	C14H18O4	250.294	DNVZKCLFZKHNIP-CJHXPDOISA-N	C[C@@H]1[C@H]2CCC(=O)[C@@H]3[C@H]2[C@](C(=O)[C@]1(C3=O)C)(C)O	Fungus	Penicillium	terrestre	Liu, Weizhong; Gu, Qianqun; Zhu, Weiming; Cui, Chengbin; Fan, Guotao; Zhu, Tianjiao; Liu, Hongbing; Fang, Yuchun	2005	30	46	4993-4996	10.1016/j.tetlet.2005.05.087	N/A	Penicillones A and B, two novel polyketides with tricyclo [5.3.1.0 3,8] undecane skeleton, from a marine-derived fungus Penicillium terrestre	article	Tetrahedron Letters	https://www.npatlas.org/explore/compounds/NPA004147
		272	NPA004152	Penicibilaene B	C17H26O3	278.392	MWJFQIAPGJUWFB-IIYRAJEGSA-N	C[C@H]1C[C@H]([C@H]2[C@@]13CC=C([C@@H](C3)C[C@@]2(C)O)C)OC(=O)C	Fungus	Penicillium	bilaiae MA-267	Meng, Ling-Hong; Li, Xiao-Ming; Liu, Yang; Wang, Bin-Gui	2014	23	16	6052-6055	10.1021/ol503046u	25408229	Penicibilaenes A and B, sesquiterpenes with a tricyclo[6.3.1.01,5]dodecane skeleton from the marine isolate of penicillium bilaiae MA-267	article	Organic Letters	https://www.npatlas.org/explore/compounds/NPA004152
		273	NPA004173	15-hydroxydecaturin A	C30H35NO7	521.61	IASMJIKTAVKWAG-DOMNMBBASA-N	CC1=CC[C@H]2[C@]([C@]13[C@H](C4=C(O3)C=C(OC4=O)C5=CN=CC=C5)O)(CC[C@@]6([C@]27CC[C@@](C6(C)C)(OC7)O)O)C	Fungus	Penicillium	oxalicum EN-290	Li, Xin; Li, Xiao-Ming; Zhang, Peng; Wang, Bin-Gui	2015	12	17	1204-1212	10.1080/10286020.2015.1117454	26670415	A new phenolic enamide and a new meroterpenoid from marine alga-derived endophytic fungus Penicillium oxalicum EN-290	article	Journal of Asian Natural Products Research	https://www.npatlas.org/explore/compounds/NPA004173
		274	NPA004179	Penicillactone A	C25H32O10	492.521	RJRXDHSARHBDNY-RJOQJXEYSA-N	CCCCCC[C@H]1C=C([C@]2(C(=O)O)C[C@@H]([C@H](O)[C@@H]3CC=CC(=O)O3)C[C@]23C[C@@H](O)OC3=O)C(=O)O1	Fungus	Penicillium	dangeardii pitt	Liu, Yunbao; Ding, Guangzhi; Li, Yong; Qu, Jing; Ma, Shuanggang; Lv, Haining; Liu, Yang; Wang, Wenjie; Dai, Jungui; Tang, Yi; Yu, Shishan	2013	20	15	5206-5209	10.1021/ol4023485	24093807	Structures and absolute configurations of penicillactones A-C from an endophytic microorganism, Penicillium dangeardii pitt	article	Organic Letters	https://www.npatlas.org/explore/compounds/NPA004179
		275	NPA004196	Isochromophilone I	C23H25ClO5	416.901	BFKHRJFETIBYAU-UNTXJBCESA-N	CCC(C)C=C(C)/C=C/C1=CC2=C(C(=O)C3(C(C2=CO1)C(C(=O)O3)C(=O)C)C)Cl	Fungus	Penicillium	multicolor FO-2338	Matsuzaki, K; Ikeda, H; Masuma, R; Tanaka, H; Omura, S	1995	7	48	703-707	10.7164/antibiotics.48.703	7649871	Isochromophilones I and II, novel inhibitors against gp120-CD4 binding produced by Penicillium multicolor FO-2338. I. Screening, taxonomy, fermentation, isolation and biological activity	article	Journal of Antibiotics	https://www.npatlas.org/explore/compounds/NPA004196
		276	NPA004202	2,2',4,4'-tetrahyoxy-8'-methyl-6-methoxyacylethyldiphenylmethanone	C17H16O7	332.308	BLJZEXDNDYBGEE-UHFFFAOYSA-N	CC1=CC(=CC(=C1C(=O)C2=C(C=C(C=C2CC(=O)OC)O)O)O)O	Fungus	Penicillium	oxalicum HSY05	Liu, Bing; Wang, Hai-Feng; Zhang, Li-Hua; Liu, Fang; He, Feng-Jun; Bai, Jiao; Hua, Hui-Ming; Chen, Gang; Pei, Yue-Hu	2015	23	29	2197-2202	10.1080/14786419.2015.1008472	25966868	New compound with DNA Topo I inhibitory activity purified from Penicillium oxalicum HSY05	article	Natural Product Research	https://www.npatlas.org/explore/compounds/NPA004202
		277	NPA004228	Tanzawaic acid H	C18H26O4	306.402	KUVSXNIEVWRYCQ-PIOYMUNPSA-N	C[C@@H]1C[C@@H](C[C@H]2[C@H]1[C@H](C(=C[C@@H]2O)C)/C=C/C=C/C(=O)O)CO	Fungus	Penicillium	citrinum	El-Neketi, Mona; Ebrahim, Weaam; Lin, Wenhan; Gedara, Sahar; Badria, Farid; Saad, Hassan-Elrady A.; Lai, Daowan; Proksch, Peter	2013	6	76	1099-1104	10.1021/np4001366	23713692	Alkaloids and polyketides from Penicillium citrinum, an endophyte isolated from the Moroccan plant Ceratonia siliqua	article	Journal of Natural Products	https://www.npatlas.org/explore/compounds/NPA004228
		278	NPA004243	Sorbicatechol A	C23H26O6	398.455	GSRGQKYQEBYBAG-NKKQVTBGSA-N	C/C=C/C=C/C(=C/1\[C@@H]2C[C@@H]([C@](C1=O)(C(=O)[C@@]2(C)O)C)C3=CC(=C(C=C3)O)OC)/O	Fungus	Penicillium	chrysogenum PJX-17	Peng, Jixing; Zhang, Xiaomin; Du, Lin; Wang, Wei; Zhu, Tianjiao; Gu, Qianqun; Li, Dehai	2014	2	77	424-428	10.1021/np400977e	24495078	Sorbicatechols A and B, antiviral sorbicillinoids from the marine-derived fungus Penicillium chrysogenum PJX-17	article	Journal of Natural Products	https://www.npatlas.org/explore/compounds/NPA004243
		279	NPA004271	Roseopurpurin A	C18H22O8	366.366	OFAIPEZAGBTTCZ-RYRKJORJSA-N	CC1=CC(=C(C(=C1C(=O)O)O[C@H]2C(=O)C(=C([C@H]([C@]2(C)OC)O)O)C)C)O	Fungus	Penicillium	roseopurpureum (CMB-MF038)	Shang, Zhuo; Khalil, Zeinab; Li, Li; Salim, Angela A.; Quezada, Michelle; Kalansuriya, Pabasara; Capon, Robert J.	2016	17	18	4340-4343	10.1021/acs.orglett.6b02099	27537356	Roseopurpurins: Chemical Diversity Enhanced by Convergent Biosynthesis and Forward and Reverse Michael Additions	article	Organic Letters	https://www.npatlas.org/explore/compounds/NPA004271
		280	NPA004274	Citreohybriddione B	C28H34O9	514.571	PJBZWVDHHJBMHH-KMCSYOIWSA-N	CC(=O)O[C@H]1CC[C@]23C(C1(C)C)[C@H](C[C@]4(C2=CC(=C)[C@@]5([C@]4(C(=O)[C@](C5=O)(C)O)C(=O)OC)C)C)OC3=O	Fungus	Penicillium	citreo-viride B. IFO 4692 and 6200 hybrid	Kosemura, Seiji	2003	27	59	5055-5072	10.1016/s0040-4020(03)00739-7	N/A	Meroterpenoids from Penicillium citreo-viride B. IFO 4692 and 6200 hybrid	article	Tetrahedron	https://www.npatlas.org/explore/compounds/NPA004274
		281	NPA004305	Penioxamide A	C27H35N3O	417.597	HUWKBOGWFSCPBJ-ZFWHIUCFSA-N	CC(=CCC1=CC=CC2=C1NC3=C2C[C@@]45CN6CCCC[C@]6(C[C@@H]4C3(C)C)C(=O)N5)C	Fungus	Penicillium	oxalicum EN-201	Zhang, Peng; Li, Xiao-Ming; Liu, Hui; Li, Xin; Wang, Bin-Gui	2015	N/A	13	160-164	10.1016/j.phytol.2015.06.009	N/A	Two new alkaloids from Penicillium oxalicum EN-201, an endophytic fungus derived from the marine mangrove plant Rhizophora stylosa	article	Phytochemistry Letters	https://www.npatlas.org/explore/compounds/NPA004305
		282	NPA004352	Tanzawaic acid O	C18H26O4	306.402	DKQRVRCWGGSXND-QZFMOAAOSA-N	C[C@@H]1C[C@@](C[C@H]2[C@H]1[C@H]([C@H](C=C2)C)/C=C/C=C/C(=O)O)(CO)O	Fungus	Penicillium	(strain CF07370)	Cardoso-Martínez, Faviola; De La Rosa, José M.; Díaz-Marrero, Ana R.; Darias, José; Cerella, Claudia; Diederich, Marc; Cueto, Mercedes	2015	26	13	7248-7256	10.1039/c5ob00773a	26055397	Tanzawaic acids isolated from a marine-derived fungus of the genus Penicillium with cytotoxic activities	article	Organic & Biomolecular Chemistry	https://www.npatlas.org/explore/compounds/NPA004352
		283	NPA004378	Penienone	C14H20O2	220.312	UBYAOVYCJUQGIG-FILRKKLKSA-N	CCC/C=C/C=C/[C@@H]1CC=CC(=O)[C@H]1CO	Fungus	Penicillium	sp. No.13	Kimura, Yasuo; Mizuno, Takashi; Shimada, Atsumi	1997	3	38	469-472	10.1016/s0040-4039(96)02327-1	N/A	Penienone and penihydrone, new plant growth regulators produced by the fungus, Penicillium sp. No.13	article	Tetrahedron Letters	https://www.npatlas.org/explore/compounds/NPA004378
		284	NPA004380	Penifulvin E	C15H20O5	280.32	WCGQSACAGPUTQJ-UADRLTJBSA-N	C[C@@]12CC(=O)O[C@@H]3[C@]14[C@@H](C[C@@H]([C@H]4C(=O)O3)O)C(C2)(C)C	Fungus	Penicillium	griseofulvum NRRL 35584	Shim, Sang Hee; Gloer, James B.; Wicklow, Donald T.	2006	11	69	1601-1605	10.1021/np060327z	17125229	Penifulvins B-E and a silphinene analogue: Sesquiterpenoids from a fungicolous isolate of Penicillium griseofulvum	article	Journal of Natural Products	https://www.npatlas.org/explore/compounds/NPA004380
		285	NPA004410	Secopenicillide A	C24H30O8	446.496	NJXVRZXVQCMDTL-FQEVSTJZSA-N	CC1=CC(=C(C(=C1)O)OC2=C(C(=C(C=C2)[C@H](CC(C)C)OC(=O)C)OC)C(=O)OC)CO	Fungus	Penicillium	simplicissimum	Komai, Shin-ichirou; Hosoe, Tomoo; Itabashi, Takeshi; Nozawa, Koohei; Yaguchi, Takashi; Fukushima, Kazutaka; Kawai, Ken-ichi	2006	3	60	185-190	10.1007/s11418-005-0028-9	29435879	New penicillide derivatives isolated from Penicillium simplicissimum	article	Journal of Natural Medicines	https://www.npatlas.org/explore/compounds/NPA004410
		286	NPA004422	Dhilirolide F	C26H32O7	456.535	ILLYYPDUAUMGTD-CUWBUZBVSA-N	CC1=C2CC(=O)OC(C2=CC[C@]3([C@@H]1C[C@@]4(C(=C)[C@]3([C@](C4=O)(C(=O)C)O)C(=O)OC)C)C)(C)C	Fungus	Penicillium	purpurogenum	Centko, Ryan M.; Williams, David. E.; Patrick, Brian O.; Akhtar, Yasmin; Garcia Chavez, Miguel Angel; Wang, Yan Alexander; Isman, Murray B.; De Silva, E. Dilip; Andersen, Raymond J.	2014	8	79	3327-3335	10.1021/jo4024039	24684453	Dhilirolides E-N, meroterpenoids produced in culture by the fungus penicillium purpurogenum collected in Sri Lanka: Structure elucidation, stable isotope feeding studies, and insecticidal activity	article	Journal of Organic Chemistry	https://www.npatlas.org/explore/compounds/NPA004422
		287	NPA004446	Vermixocin B	C23H26O7	414.454	NUYFKDBCHFKOBT-UHFFFAOYSA-N	CC1=CC(=C2C(=C1)COC(=O)C3=C(O2)C=CC(=C3OC)C(CC(C)C)OC(=O)C)O	Fungus	Penicillium	vermiculatum CCM F-276	Proksa; Uhrin; Adamcova; Fuska	1992	8	45	1268-1272	10.7164/antibiotics.45.1268	1399847	Vermixocins A and B, two novel metabolites from Penicillium vermiculatum	article	Journal of Antibiotics	https://www.npatlas.org/explore/compounds/NPA004446
		288	NPA004460	Shearinine J	C37H47NO6	601.784	NYXKDYYTRGPSCQ-XVTDRAMMSA-N	CC(=CCC1=C(C=C2C(=C1)C(=O)C[C@@H]3CC[C@]4(C5=CC(=O)[C@H]6C(O[C@@]5(O6)CC[C@@]4([C@]3(C(=O)N2)C)C)(C)C)O)CC=C(C)C)C	Fungus	Penicillium	sp HKI0459	Xu, Minjuan; Gessner, Guido; Groth, Ingrid; Lange, Corinna; Christner, Arnulf; Bruhn, Torsten; Deng, Zhiwei; Li, Xiang; Heinemann, Stefan H.; Grabley, Susanne; Bringmann, Gerhard; Sattler, Isabel; Lin, Wenhan	2007	2	63	435-444	10.1016/j.tet.2006.10.050	N/A	Shearinines D-K, new indole triterpenoids from an endophytic Penicillium sp. (strain HKI0459) with blocking activity on large-conductance calcium-activated potassium channels	article	Tetrahedron	https://www.npatlas.org/explore/compounds/NPA004460
		289	NPA004473	11-Oacetyl-NGA0187	C32H50O7	546.745	RGLFIQOXXMIOAC-LHBLEUNKSA-N	C[C@H](/C=C/[C@H](C)C(C)C)[C@H]1[C@H](C[C@@H]2[C@@]1(C[C@@H]([C@H]3[C@H]2[C@H](C(=O)[C@@H]4[C@@]3(CC[C@@H](C4)O)C)O)OC(=O)C)C)OC(=O)C	Fungus	Penicillium	sp. GD6	Zhou, Zhen-Fang; Yang, Xiao-Hong; Liu, Hai-Li; Gu, Yu-Cheng; Ye, Bo-Ping; Guo, Yue-Wei	2014	11	97	1564-1570	10.1002/hlca.201400062	N/A	A new cyclic peptide and a new steroid from the fungus penicillium sp. GD6 isolated from the mangrove bruguiera gymnorrhiza	article	Helvetica Chimica Acta	https://www.npatlas.org/explore/compounds/NPA004473
		290	NPA004495	Penifulvin D	C15H20O5	280.32	HIORDXLXXKCJQD-WDYLMEIXSA-N	C[C@@]12CC(=O)O[C@@H]3[C@]14[C@@H](CC[C@]4(C(=O)O3)O)C(C2)(C)C	Fungus	Penicillium	griseofulvum NRRL 35584	Shim, Sang Hee; Gloer, James B.; Wicklow, Donald T.	2006	11	69	1601-1605	10.1021/np060327z	17125229	Penifulvins B-E and a silphinene analogue: Sesquiterpenoids from a fungicolous isolate of Penicillium griseofulvum	article	Journal of Natural Products	https://www.npatlas.org/explore/compounds/NPA004495
		291	NPA004496	Precyclocitrinol B	C25H34O3	382.544	QCMSHZCOLRBKOM-CVQVVLEXSA-N	C/C=C/C1[C@@](O1)(C)C2CC[C@@H]3[C@@]2(CC[C@H]4C3=CC(=O)[C@@H]5C[C@H](CC=C4C5)O)C	Fungus	Penicillium	citrinum HGY1-5	Du, Lin; Zhu, Tianjiao; Fang, Yuchun; Gu, Qianqun; Zhu, Weiming	2008	8	71	1343-1351	10.1021/np8000442	18656987	Unusual C25 steroid isomers with bicyclo[4.4.1]A/B rings from a volcano ash-derived fungus Penicillium citrinum	article	Journal of Natural Products	https://www.npatlas.org/explore/compounds/NPA004496
		292	NPA004510	Not named	C12H12O4	220.224	QRTRJOXGGOWVOC-JTQLQIEISA-N	CC1=C(C(=O)[C@H](C1)O)C2=CC(=CC(=C2)O)O	Fungus	Penicillium	sp. HN29-3B1	Liu, Yayue; Yang, Qin; Xia, Guoping; Huang, Hongbo; Li, Hanxiang; Ma, Lin; Lu, Yongjun; He, Lei; Xia, Xuekui; She, Zhigang	2015	8	78	1816-1822	10.1021/np500885f	26230970	Polyketides with α-Glucosidase Inhibitory Activity from a Mangrove Endophytic Fungus, Penicillium sp. HN29-3B1	article	Journal of Natural Products	https://www.npatlas.org/explore/compounds/NPA004510
		293	NPA004530	Brefeldin A	C16H24O4	280.364	KQNZDYYTLMIZCT-JBQJALHGSA-N	C[C@H]1CCCC=C[C@@H]2C[C@@H](C[C@H]2[C@@H](/C=C/C(=O)O1)O)O	Fungus	Penicillium	brefeldianum	Sigg, HP	1964	6	47	1401-1415	10.1002/hlca.19640470603	N/A	Die Konstitution von Brefeldin A	article	Helvetica Chimica Acta	https://www.npatlas.org/explore/compounds/NPA004530
		294	NPA004531	Penexanthone A	C36H36O15	708.669	USOJRHBNMMQMLV-NKSNWBLISA-N	C[C@@H]1CC(=O)C2=C(C3=C(C=CC(=C3O)C4=C5C(=C(C=C4)O)C(=C6C(=O)C[C@H]([C@H]([C@]6(O5)COC(=O)C)OC(=O)C)C)O)O[C@@]2([C@@H]1OC(=O)C)CO)O	Fungus	Penicillium	sp. CR1642D	Cao, Shugeng; McMillin, Douglas W.; Tamayo, Giselle; Delmore, Jake; Mitsiades, Constantine S.; Clardy, Jon	2012	4	75	793-797	10.1021/np2009863	22458669	Inhibition of tumor cells interacting with stromal cells by xanthones isolated from a Costa Rican Penicillium sp	article	Journal of Natural Products	https://www.npatlas.org/explore/compounds/NPA004531
		295	NPA004553	Hualyzin	C43H52N2O15	836.888	YVJYYNMKNBDLKI-UHFFFAOYSA-N	CCOC(=O)CC(CC1=CC(=C2C(=C1)C(=CC(=C2OC)NC(=O)NC3=C(C4=C(C=C(C(=C4C=C3)OC)CC(CC(=O)OCC)OC(=O)C)OC)OC)OC)OC)OC(=O)C	Fungus	Penicillium	herquei isolate GA4	Ding, Ling; Fotso, Serge; Li, Fuchao; Qin, Song; Laatsch, Hartmut	2008	6	71	1068-1069	10.1021/np700751b	18479164	Hualyzin, a symmetrical urea derivative isolated from Penicillium herquei isolate GA4	article	Journal of Natural Products	https://www.npatlas.org/explore/compounds/NPA004553
		296	NPA004556	Cephalosporolide H	C18H30O4	310.434	YYZBBTIMECBEED-ZXFNITATSA-N	CCCCCCC[C@@H]1CC[C@]2(O1)C[C@@H]3[C@H](O2)C(C(=O)O3)(C)C	Fungus	Penicillium	sp.	Li, Xiang; Yao, Yanhua; Zheng, Yinan; Sattler, Isabel; Lin, Wenhan	2007	7	30	812-815	10.1007/bf02978829	N/A	Cephalosporolides H and I, two novel lactones from a marine-derived fungus, penicillium sp	article	Archives of Pharmacal Research	https://www.npatlas.org/explore/compounds/NPA004556
		297	NPA004557	Chermesinone A	C17H22O4	290.359	ITPVWOANIWCVEO-RMLVOYDJSA-N	CC[C@H](C)C(=O)C[C@H]1C2=COC(=CC2=CC(=O)[C@]1(C)O)C	Fungus	Penicillium	chermesinum (ZH4-E2)	Huang, Hongbo; Feng, Xiaojun; Xiao, Ze'en; Liu, Lan; Li, Hanxiang; Ma, Lin; Lu, Yongjun; Ju, Jianhua; She, Zhigang; Lin, Yongcheng	2011	5	74	997-1002	10.1021/np100889v	21510637	Azaphilones and p-terphenyls from the mangrove endophytic fungus Penicillium chermesinum (ZH4-E2) isolated from the south China sea	article	Journal of Natural Products	https://www.npatlas.org/explore/compounds/NPA004557
		298	NPA004562	Rubralide B	C9H6O6	210.141	DSGMNZPWOONSDF-UHFFFAOYSA-N	C1=C2C(=C(C(=C1O)C=O)O)C(OC2=O)O	Fungus	Penicillium	rubrum	Kimura, Yasuo; Yoshinari, Takashi; Koshino, Hiroyuki; Fujioka, Shozo; Okada, Katsuhide; Shimada, Atsumi	2007	8	71	1896-1901	10.1271/bbb.70112	17690484	Rubralactone, rubralides A, B and C, and rubramin produced by Penicillium rubrum	article	Bioscience Biotechnology and Biochemistry	https://www.npatlas.org/explore/compounds/NPA004562
		299	NPA004583	Purpurquinone C	C21H20O8	400.383	MZHBZSGFVGKNQP-QLAYCGNHSA-N	C/C=C/C1=CC2=CC(=O)[C@@](C(=O)[C@]2(CO1)O)(C)OC(=O)C3=C(C=C(C=C3C)O)O	Fungus	Penicillium	purpurogenum JS03-21	Wang, Hui; Wang, Yi; Wang, Wei; Fu, Peng; Liu, Peipei; Zhu, Weiming	2011	9	74	2014-2018	10.1021/np2004769	21879714	Anti-influenza virus polyketides from the acid-tolerant fungus Penicillium purpurogenum JS03-21	article	Journal of Natural Products	https://www.npatlas.org/explore/compounds/NPA004583
		300	NPA004607	7-hydroxy-8-methoxy-3-methyl-10-oxo-10H-chromeno[3,2-c]pyridine-9-carboxylic acid	C15H11NO6	301.254	YKFKVOZQQDHYCE-UHFFFAOYSA-N	CC1=NC=C2C(=C1)OC3=CC(=C(C(=C3C2=O)C(=O)O)OC)O	Fungus	Penicillium	sp. I09F 484	Gan, Maoluo; Liu, Yufeng; Bai, Yinlei; Guan, Yan; Li, Li; Gao, Rongmei; He, Weiying; You, Xuefu; Li, Yuhuan; Yu, Liyan; Xiao, Chunling	2013	9	76	1535-1540	10.1021/np4000944	23972215	Polyketides with New Delhi metallo-β-lactamase 1 inhibitory activity from Penicillium sp	article	Journal of Natural Products	https://www.npatlas.org/explore/compounds/NPA004607
		301	NPA004621	Roseopurpurin G	C17H16O6	316.309	WJJKSDLFZCULSJ-UHFFFAOYSA-N	CC1=CC(=C(C2=C1C(=O)OC3=C(C(=C(C(=C3O2)C)O)O)C)C)O	Fungus	Penicillium	roseopurpureum (CMB-MF038)	Shang, Zhuo; Khalil, Zeinab; Li, Li; Salim, Angela A.; Quezada, Michelle; Kalansuriya, Pabasara; Capon, Robert J.	2016	17	18	4340-4343	10.1021/acs.orglett.6b02099	27537356	Roseopurpurins: Chemical Diversity Enhanced by Convergent Biosynthesis and Forward and Reverse Michael Additions	article	Organic Letters	https://www.npatlas.org/explore/compounds/NPA004621
		302	NPA004626	Questin	C16H12O5	284.267	UUNPIWCQMVNINR-UHFFFAOYSA-N	CC1=CC(=C2C(=C1)C(=O)C3=CC(=CC(=C3C2=O)OC)O)O	Fungus	Penicillium	frequentans Westling	Mahmoodian, A; Stickings, C E	1964	2	92	369-378	10.1042/bj0920369	5838081	Studies in the biochemistry of micro-organisms. 115. Metabolites of Penicillium frequentans Westling: isolation of sulochrin, asterric acid, (+)-bisdechlorogeodin and two new substituted anthraquinones, questin and questinol	article	Biochemical Journal	https://www.npatlas.org/explore/compounds/NPA004626
		303	NPA004630	Penicibrocazine B	C19H22N2O5S	390.461	FKGFNDCDCVJKOJ-LOVZFBTJSA-N	CS[C@@]12CC3=CC=C[C@@H]([C@H]3N1C(=O)[C@@H]4C[C@H]5[C@@H](N4C2=O)[C@@H](CCC5=O)O)O	Fungus	Penicillium	brocae MA-231	Meng, Ling-Hong; Zhang, Peng; Li, Xiao-Ming; Wang, Bin-Gui	2015	1	13	276-287	10.3390/md13010276	25574740	Penicibrocazines A-E, five new sulfide diketopiperazines from the marine-derived endophytic fungus Penicillium brocae	article	Marine Drugs	https://www.npatlas.org/explore/compounds/NPA004630
		304	NPA004650	Ellagic acid	C14H6O8	302.194	AFSDNFLWKVMVRB-UHFFFAOYSA-N	C1=C2C3=C(C(=C1O)O)OC(=O)C4=CC(=C(C(=C43)OC2=O)O)O	Fungus	Penicillium	sp.	Nierenstein, M	1915	2	9	240-244	10.1042/bj0090240	16742368	The Formation of Ellagic Acid from Galloyl-Glycine by Penicillium	article	Biochemical Journal	https://www.npatlas.org/explore/compounds/NPA004650
		305	NPA004666	Arisugacin H	C29H36O9	528.598	IEHWJHMZQDRWLL-SAQJKEKHSA-N	CC(=O)O[C@@H]1C[C@@H]([C@]2([C@](C1(C)C)(CC[C@@]3([C@@]2(CC4=C(O3)C=C(OC4=O)C5=CC=C(C=C5)OC)O)C)O)C)O	Fungus	Penicillium	sp. FO-4259-11	Otoguro, Kazuhiko; Shiomi, Kazuro; Yamaguchi, Yuuichi; Arai, Noriko; Sunazuka, Toshiaki; Masuma, Rokuro; Iwai, Yuzuru; Omura, Satoshi	2000	1	53	50-57	10.7164/antibiotics.53.50	10724008	Arisugacins C and D, novel acetylcholinesterase inhibitors and their related novel metabolites produced by Penicillium sp. FO-4259-11	article	Journal of Antibiotics	https://www.npatlas.org/explore/compounds/NPA004666
		306	NPA004686	7-(2-hydroxyethyl)-monascorubramine	C25H31NO5	425.525	NNVANSMEQBWXHJ-YHYXMXQVSA-N	CCCCCCCC(=O)C1=C2C=C3C=C(N(C=C3C(=O)C2(OC1=O)C)CCO)/C=C\C	Fungus	Penicillium	sp. AZ	OGIHARA, JUN; KATO, JUN; OISHI, KUNIO; FUJIMOTO, YOSHINORI	2001	1	91	44-47	10.1263/jbb.91.44	N/A	PP-R, 7-(2-Hydroxyethyl)-Monascorubramine, a Red Pigment Produced in the Mycelia of Penicillium sp. AZ	article	Journal of Bioscience and Bioengineering	https://www.npatlas.org/explore/compounds/NPA004686
		307	NPA004706	Isochromophilone III	C19H25ClO4	352.858	GJRRBURMULHWIH-WPHCLLNESA-N	CC[C@H](C)/C=C(\C)/C=C/C1=CC2=C(C(=O)[C@]([C@@H]([C@H]2CO1)O)(C)O)Cl	Fungus	Penicillium	multicolor CM01	Arai, Noriko; Shiomi, Kazuro; Tomoda, Hiroshi; Tabata, Noriko; Da Jun, YANG; MASUMA, ROKURO; KAWAKUBO, TOMOYA; OMURA, SATOSHI	1995	7	48	696-702	10.7164/antibiotics.48.696	7649870	Isochromophilones III-VI, inhibitors of acyl-CoA: cholesterol acyltransferase produced by Penicillium multicolor FO-3216	article	Journal of Antibiotics	https://www.npatlas.org/explore/compounds/NPA004706
		308	NPA004727	Epi-neoxaline	C23H25N5O4	435.484	HHLNXXASUKFCCX-FUNOPTADSA-N	CC(C)(C=C)[C@@]12C[C@@H](C(=O)N\3[C@]1(NC(=O)/C3=C\C4=CN=CN4)N(C5=CC=CC=C25)OC)O	Fungus	Penicillium	tulipae	Overy, David P.; Phipps, Richard K.; Frydenvang, Karla; Larsen, Thomas O.	2006	4	34	345-348	10.1016/j.bse.2005.10.010	N/A	epi-Neoxaline, a chemotaxonomic marker for Penicillium tulipae	article	Biochemical Systematics and Ecology	https://www.npatlas.org/explore/compounds/NPA004727
		309	NPA004784	Penicisochroman A	C16H18O4	274.316	NGRZDIKBJVTCRQ-UHFFFAOYSA-N	CC(=C1C(=O)C2=C(O1)C3=C(CC(OC3)(C)OC)C=C2)C	Fungus	Penicillium	sp. PSU-F40	Trisuwan, Kongkiat; Rukachaisirikul, Vatcharin; Sukpondma, Yaowapa; Phongpaichit, Souwalak; Preedanon, Sita; Sakayaroj, Jariya	2010	25	66	4484-4489	10.1016/j.tet.2010.04.073	N/A	Furo[3,2-h]isochroman, furo[3,2-h]isoquinoline, isochroman, phenol, pyranone, and pyrone derivatives from the sea fan-derived fungus Penicillium sp. PSU-F40	article	Tetrahedron	https://www.npatlas.org/explore/compounds/NPA004784
		310	NPA004794	Chrysamide A	C26H26N4O9	538.513	SVFCQQXAVRBPAJ-TVSFNPFMSA-N	C[C@@H]1[C@@H]2N([C@@H]([C@H](N1C(=O)[C@@]3([C@H](O3)C4=CC=C(C=C4)[N+](=O)[O-])C)O2)C)C(=O)[C@@]5([C@H](O5)C6=CC=C(C=C6)[N+](=O)[O-])C	Fungus	Penicillium	chrysogenum SCSIO41001	Chen, Shengtian; Wang, Junfeng; Lin, Xiuping; Zhao, Bingxin; Wei, Xiaoyi; Li, Guangqiang; Kaliaperumal, Kumaravel; Liao, Shengrong; Yang, Bin; Zhou, Xuefeng; Liu, Juan; Xu, Shihai; Liu, Yonghong	2016	15	18	3650-3653	10.1021/acs.orglett.6b01699	27440074	Chrysamides A-C, Three Dimeric Nitrophenyl trans-Epoxyamides Produced by the Deep-Sea-Derived Fungus Penicillium chrysogenum SCSIO41001	article	Organic Letters	https://www.npatlas.org/explore/compounds/NPA004794
		311	NPA004797	Penicipyranone	C10H16O4	200.234	HKKSFASXHWFMMU-UHFFFAOYSA-N	CCC1=C(C(=O)C(C(O1)C)(C)O)CO	Fungus	Penicillium	sp. PSU-F40	Trisuwan, Kongkiat; Rukachaisirikul, Vatcharin; Sukpondma, Yaowapa; Phongpaichit, Souwalak; Preedanon, Sita; Sakayaroj, Jariya	2010	25	66	4484-4489	10.1016/j.tet.2010.04.073	N/A	Furo[3,2-h]isochroman, furo[3,2-h]isoquinoline, isochroman, phenol, pyranone, and pyrone derivatives from the sea fan-derived fungus Penicillium sp. PSU-F40	article	Tetrahedron	https://www.npatlas.org/explore/compounds/NPA004797
		312	NPA004799	Roquefortine H	C28H33N5O3	487.604	IOMOQUZQAXSJJI-NPCLQBQOSA-N	CC(=O)CC(C)(C)N1C=C(N=C1)/C=C/2\C(=O)N3[C@H]4[C@@](CC3C(=O)N2)(C5=CC=CC=C5N4)C(C)(C)C=C	Fungus	Penicillium	sp. F23-2	Du, Lin; Feng, Teng; Zhao, Boyu; Li, Dehai; Cai, Shengxin; Zhu, Tianjiao; Wang, Fengping; Xiao, Xiang; Gu, Qianqun	2010	4	63	165-170	10.1038/ja.2010.11	20186171	Alkaloids from a deep ocean sediment-derived fungus Penicillium sp. and their antitumor activities	article	Journal of Antibiotics	https://www.npatlas.org/explore/compounds/NPA004799
		313	NPA004806	(+)-Cyclocitrinol	C25H36O4	400.559	QZAMIRPHNVBTIV-MVCGSXMESA-N	CC(/C=C/C(C)([C@H]1CC[C@@H]2[C@@]1(CC[C@H]3C2=CC(=O)[C@@H]4C[C@H](CC=C3C4)O)C)O)O	Fungus	Penicillium	citrinum	Amagata, Taro; Amagata, Akiko; Tenney, Karen; Valeriote, Frederick A; Lobkovsky, Emil; Clardy, Jon; Crews, Phillip	2003	23	5	4393-4396	10.1021/ol0356800	14602008	Unusual C25 steroids produced by a sponge-derived Penicillium citrinum	article	Organic Letters	https://www.npatlas.org/explore/compounds/NPA004806
		314	NPA004817	methyl peniphenone	C15H12O6	288.255	KHHJYIHJODJKBJ-UHFFFAOYSA-N	COC(=O)C1=C(C(=CC=C1)O)C(=O)C2=C(C=CC=C2O)O	Fungus	Penicillium	sp. ZJ-SY2	Liu, Hongju; Chen, Senhua; Liu, Weiyang; Liu, Yayue; Huang, Xishan; She, Zhigang	2016	12	14	N/A	10.3390/md14120217	27897975	Polyketides with immunosuppressive activities from mangrove endophytic fungus Penicillium sp. ZJ-SY2	article	Marine Drugs	https://www.npatlas.org/explore/compounds/NPA004817
		315	NPA004840	Iridoskyrin	C30H18O10	538.464	LANYAHPYMVCCCY-UHFFFAOYSA-N	CC1=CC(=C2C(=C1O)C(=O)C3=C(C=CC(=C3C2=O)O)C4=C5C(=C(C=C4)O)C(=O)C6=C(C=C(C(=C6C5=O)O)C)O)O	Fungus	Penicillium	islandicum Sopp	HOWARD, B H; RAISTRICK, H	1954	2	57	212-222	10.1042/bj0570212	13172171	Studies in the biochemistry of micro-organisms. 92. The colouring matters of Penicillium islandicum Sopp. 4. Iridoskyrin, rubroskyrin and erythroskyrine	article	Biochemical Journal	https://www.npatlas.org/explore/compounds/NPA004840
		316	NPA004843	Penifulvin B	C15H20O5	280.32	JDYIPAACNVDCTH-FBDMWJDESA-N	C[C@@]12CC(=O)O[C@@H]3[C@@]14[C@@H](CC[C@H]4[C@](C2)(C)CO)C(=O)O3	Fungus	Penicillium	griseofulvum NRRL 35584	Shim, Sang Hee; Gloer, James B.; Wicklow, Donald T.	2006	11	69	1601-1605	10.1021/np060327z	17125229	Penifulvins B-E and a silphinene analogue: Sesquiterpenoids from a fungicolous isolate of Penicillium griseofulvum	article	Journal of Natural Products	https://www.npatlas.org/explore/compounds/NPA004843
		317	NPA004848	Daldinin C	C24H28O10	476.478	SCMPMWDKGKPHAZ-ZVKOEECRSA-N	C/C=C(/C)\C(=O)O[C@@H]1C2=CC(=O)[C@](C(=O)C2=CO[C@]13C(CCC(O3)C)OC(=O)C)(C)OC(=O)C	Fungus	Penicillium	thymicola	HASHIMOTO, Toshihiro; TAHARA, Shigenobu; TAKAOKA, Shigeru; TORI, Motoo; ASAKAWA, Yoshinori	1994	11	42	2397-2399	10.1248/cpb.42.2397	N/A	STRUCTURES OF DALDINING A~ C, THREE NOVEL AZAPHILONE DERIVATIVES FROM ASCOMYCETOUS FUNGUS KALKINIA CONCENTRICA	article	Chemical and Pharmaceutical Bulletin	https://www.npatlas.org/explore/compounds/NPA004848
		318	NPA004876	2-formyl-3,5-dihydroxy-4-hydroxymethylbenzoic acid	C9H8O6	212.157	UDUIGHPTNBWQKT-UHFFFAOYSA-N	C1=C(C(=C(C(=C1O)CO)O)C=O)C(=O)O	Fungus	Penicillium	rubrum	Proksa, Bohumil; Uhrín, Dušan; Fuska, Ján; Michálková, Eva	1992	2	57	408-414	10.1135/cccc19920408	25338147	(-)-Mitorubrinol and Phthaldehydic Acids, New Metabolites of Penicillium vermiculatum DANG	article	Collection of Czechoslovak Chemical Communications	https://www.npatlas.org/explore/compounds/NPA004876
		319	NPA004887	Sargassopenilline D	C19H22O9	394.376	GAPVYFSEIQMVDA-DTCSCGOCSA-N	C[C@H]1CC[C@@H]([C@]2(O1)C(C3=C(CO2)C(=C(C(=O)C3=O)C)O)OC(=O)C)OC(=O)C	Fungus	Penicillium	thomii KMM 4645	Zhuravleva, Olesya I.; Sobolevskaya, Maria P.; Afiyatullov, Shamil Sh; Kirichuk, Natalya N.; Denisenko, Vladimir A.; Dmitrenok, Pavel S.; Yurchenko, Ekaterina A.; Dyshlovoy, Sergey A.	2014	12	12	5930-5943	10.3390/md12125930	25501795	Sargassopenillines A-G, 6,6-spiroketals from the alga-derived fungi penicillium thomii and penicillium lividum	article	Marine Drugs	https://www.npatlas.org/explore/compounds/NPA004887
		320	NPA004919	Penimethavone A	C16H12O6	300.266	LXNQOMDRURYRCV-UHFFFAOYSA-N	CC1=CC(=CC(=C1C2=CC(=O)C3=C(C=C(C=C3O2)O)O)O)O	Fungus	Penicillium	chrysogenum	Hou, Xue-Mei; Wang, Chang-Yun; Gu, Yu-Cheng; Shao, Chang-Lun	2016	20	30	2274-2277	10.1080/14786419.2016.1163695	26998621	Penimethavone A, a flavone from a gorgonian-derived fungus Penicillium chrysogenum	article	Natural Product Research	https://www.npatlas.org/explore/compounds/NPA004919
		321	NPA004924	Xanthofulvin	C28H18O14	578.438	VZJACTNXARYXEM-NHDPSOOVSA-N	CC1=C(C=C2C(=C1C(=O)C)OC3=CC(=C(C(=C3C2=O)C(=O)O)O)O)/C(=C/4\COC5=CC(=C(C(=C5C4=O)C(=O)O)O)O)/O	Fungus	Penicillium	sp. SPF-3059	Kumagai, Kazuo; Hosotani, Nobuo; Kikuchi, Kaoru; Kimura, Toru; Saji, Ikutaro	2003	7	56	610-616	10.7164/antibiotics.56.610	14513903	Xanthofulvin, a novel semaphorin inhibitor produced by a strain of Penicillium	article	Journal of Antibiotics	https://www.npatlas.org/explore/compounds/NPA004924
		322	NPA004934	Berkeleyamide A	C18H25NO3	303.402	KACACYYTPVUKSL-UAGQMJEPSA-N	CC(C)C[C@H]1C[C@@H](C(=O)N1)[C@H](CC(=O)CC2=CC=CC=C2)O	Fungus	Penicillium	rubrum	Stierle, Andrea A.; Stierle, Donald B.; Patacini, Brianna	2008	5	71	856-860	10.1021/np0705054	18330993	The berkeleyamides, amides from the acid lake fungus Penicillum rubrum	article	Journal of Natural Products	https://www.npatlas.org/explore/compounds/NPA004934
		323	NPA004937	Thomitrem A	C37H44ClNO6	634.213	PMPHDHXBVFVWMQ-DCSLTQICSA-N	CC(=C)[C@@H]1[C@@H]([C@@H]2[C@@]3(O2)[C@@H](O1)CC[C@]4([C@]3(CCC5=CC6=C([C@@]54C)NC7=CC(=C8CC(=C)[C@H]9C[C@@H]([C@]9(C8=C76)O)C(C)(C)O)Cl)O)C)O	Fungus	Penicillium	crustosum	Rundberget, Thomas; Wilkins, Alistair L	2002	8	61	979-985	10.1016/S0031-9422(02)00369-2	N/A	Thomitrems A and E, two indole-alkaloid isoprenoids from Penicillium crustosum Thom	article	Phytochemistry	https://www.npatlas.org/explore/compounds/NPA004937
		324	NPA004950	Citreohybridone E	C29H38O8	514.615	QNHOLCTZVWNAQW-GQSKQXEDSA-N	CC1=CC2[C@](C[C@H]3C4[C@]2(CC[C@@H](C4(C)C)OC(=O)C)C(=O)O3)([C@]5([C@@]1(C(=C(C5=O)C)OC)C)C(=O)OC)C	Fungus	Penicillium	citreo-viride B. IFO 4692 and 6200 hybrid	Kosemura, Seiji	2003	27	59	5055-5072	10.1016/s0040-4020(03)00739-7	N/A	Meroterpenoids from Penicillium citreo-viride B. IFO 4692 and 6200 hybrid	article	Tetrahedron	https://www.npatlas.org/explore/compounds/NPA004950
		325	NPA004977	Penicitol B	C23H26O7	414.454	AYBJCDJOJFEQJW-NRMKKVEVSA-N	C[C@@H]1[C@H](OC2=C(C(=C(C(=C12)C)O)O)OC3=CC(=C(C4=C3C(=O)O[C@@H]([C@H]4C)C)C)O)C	Fungus	Penicillium	chrysogenum HND11-24	Li, Dehai; Guo, Wenqiang; Li, Dan; Peng, Jixing; Zhu, Tianjiao; Gu, Qianqun	2015	2	78	306-310	10.1021/np500586r	25611519	Penicitols A-C and penixanacid a from the mangrove-derived Penicillium chrysogenum HDN11-24	article	Journal of Natural Products	https://www.npatlas.org/explore/compounds/NPA004977
		326	NPA004985	6-Dehydropetasol	C15H20O2	232.323	MMDLQPKGJNEWIM-PSOPSSQASA-N	C[C@H]1[C@@H](CCC2=CC(=O)C(=C[C@]12C)C(=C)C)O	Fungus	Penicillium	sp.	Jayasuriya, Hiranthi; Zink, Deborah L; Polishook, Jon D; Bills, Gerald F; Dombrowski, Anne W; Genilloud, Olga; Pelaez, Fernando F; Herranz, Lucia; Quamina, Donette; Lingham, Russell B; Danzeizen, Renee; Graham, Pia L; Tomassini, Joanne E; Singh, Sheo B	2005	1	2	112-122	10.1002/cbdv.200490162	17191924	Identification of diverse microbial metabolites as potent inhibitors of HIV-1 Tat transactivation	article	Chemistry and Biodiversity	https://www.npatlas.org/explore/compounds/NPA004985
		327	NPA004987	Pinophilin E	C21H24O8	404.415	WKBBEOYRGCTFKF-KZVNWMJWSA-N	CC1=CC(=CC(=C1C(=O)O[C@H]2[C@@H]3COC(=CC3=CC(=O)[C@@]2(C)O)CC(C)O)O)O	Fungus	Penicillium	pinophilum XS-20090E18	Zhao, Dong-Lin; Shao, Chang-Lun; Zhang, Qiang; Wang, Kai-Ling; Guan, Fei-Fei; Shi, Ting; Wang, Chang-Yun	2015	9	78	2310-2314	10.1021/acs.jnatprod.5b00575	26291474	Azaphilone and Diphenyl Ether Derivatives from a Gorgonian-Derived Strain of the Fungus Penicillium pinophilum	article	Journal of Natural Products	https://www.npatlas.org/explore/compounds/NPA004987
		328	NPA005008	Dhilirolide E	C25H30O7	442.508	POGMGKCDTIOBIY-LSSXUPBUSA-N	C[C@H]1[C@]2(C(=O)[C@@]3(C[C@@H]4[C@@]([C@]2(C3=C)C(=O)O1)(C=CC5=C([C@]4(C)O)CC(=O)OC5(C)C)C)C)O	Fungus	Penicillium	purpurogenum	Centko, Ryan M.; Williams, David. E.; Patrick, Brian O.; Akhtar, Yasmin; Garcia Chavez, Miguel Angel; Wang, Yan Alexander; Isman, Murray B.; De Silva, E. Dilip; Andersen, Raymond J.	2014	8	79	3327-3335	10.1021/jo4024039	24684453	Dhilirolides E-N, meroterpenoids produced in culture by the fungus penicillium purpurogenum collected in Sri Lanka: Structure elucidation, stable isotope feeding studies, and insecticidal activity	article	Journal of Organic Chemistry	https://www.npatlas.org/explore/compounds/NPA005008
		329	NPA005044	Dimethyl 8‐methoxy‐9‐oxo‐9H‐xanthene‐1, 6‐dicarboxylate	C18H14O7	342.303	HDHWXNWXFRRTAE-UHFFFAOYSA-N	COC1=CC(=CC2=C1C(=O)C3=C(C=CC=C3O2)C(=O)OC)C(=O)OC	Fungus	Penicillium	sp. (ZZF 32#)	Shao, Changlun; Wang, Changyun; Wei, Meiyan; Gu, Yucheng; Xia, Xuekui; She, Zhigang; Lin, Yongcheng	2008	11	46	1066-1069	10.1002/mrc.2293	18759333	Structure elucidation of two new xanthone derivatives from the marine fungus Penicillium sp. (ZZF 32#) from the South China Sea	article	Magnetic Resonance in Chemistry	https://www.npatlas.org/explore/compounds/NPA005044
		330	NPA005054	Sargassopenilline A	C15H20O6	296.319	FGZYTFOTBIVDDG-NKCGPBARSA-N	C[C@H]1CC[C@@H]([C@]2(O1)[C@@H](C3=CC(=C(C(=C3CO2)O)C)O)O)O	Fungus	Penicillium	thomii KMM 4645	Zhuravleva, Olesya I.; Sobolevskaya, Maria P.; Afiyatullov, Shamil Sh; Kirichuk, Natalya N.; Denisenko, Vladimir A.; Dmitrenok, Pavel S.; Yurchenko, Ekaterina A.; Dyshlovoy, Sergey A.	2014	12	12	5930-5943	10.3390/md12125930	25501795	Sargassopenillines A-G, 6,6-spiroketals from the alga-derived fungi penicillium thomii and penicillium lividum	article	Marine Drugs	https://www.npatlas.org/explore/compounds/NPA005054
		331	NPA005056	4-Hydroxyphenethyl methyl succinate	C13H16O5	252.266	AXNCCFQJNILZTB-UHFFFAOYSA-N	COC(=O)CCC(=O)OCCC1=CC=C(C=C1)O	Fungus	Penicillium	griseofulvum Y19-07	Wang, Ya-Nan; Tian, Li; Hua, Hui-Ming; Lu, Xuan; Sun, Sha; Wu, Hong-Hua; Pei, Yue-Hu	2009	11	11	912-917	10.1080/10286020903219923	20183253	Two new compounds from the broth of the marine fungusPenicillium griseofulvumY19-07	article	Journal of Asian Natural Products Research	https://www.npatlas.org/explore/compounds/NPA005056
		332	NPA005072	Herqueioxazole	C21H19NO6	381.384	HYEFHQJWCGRMCN-HXNGOWOSSA-N	C[C@H]1C([C@@]2(C(=C3C(=CC(=C4C3=C(C2=O)C(=O)C5=C4OC(=N5)C)O)C)O1)O)(C)C	Fungus	Penicillium	sp.	Julianti, Elin; Lee, Jung-Ho; Liao, Lijuan; Park, Wanki; Park, Sunghyouk; Oh, Dong-Chan; Oh, Ki-Bong; Shin, Jongheon	2013	6	15	1286-1289	10.1021/ol4002174	23431962	New polyaromatic metabolites from a marine-derived fungus Penicillium sp	article	Organic Letters	https://www.npatlas.org/explore/compounds/NPA005072
		333	NPA005092	Adenophostin B	C18H28N5O19P3	711.36	ZYMMXLQDBUGSID-WKGHCRPTSA-N	CC(=O)OC[C@@H]1[C@H]([C@@H]([C@H]([C@H](O1)O[C@@H]2[C@H](O[C@H]([C@@H]2OP(=O)(O)O)N3C=NC4=C3N=CN=C4N)CO)O)OP(=O)(O)O)OP(=O)(O)O	Fungus	Penicillium	brevicompactum SANK 11991	Takahashi; Kagasaki; Hosoya	1993	11	46	1643-1647	10.7164/antibiotics.46.1643	8270485	Adenophostins A and B: Potent agonists of inositol-1,4,5-triphosphate receptor produced by Penicillum brevicompactum. Taxonomy, fermentation, isolation, physico-chemical and biological properties	article	Journal of Antibiotics	https://www.npatlas.org/explore/compounds/NPA005092
		334	NPA005130	1,3,5,6-tetrahydroxy-8-methylxanthone	C14H10O6	274.228	REMPMEBGVJJOHV-UHFFFAOYSA-N	CC1=CC(=C(C2=C1C(=O)C3=C(C=C(C=C3O2)O)O)O)O	Fungus	Penicillium	raistrickii NRRL 2039	Belofsky, Gilbert N.; Gloer, Katherine B.; Gloer, James B.; Wicklow, Donald T.; Dowd, Patrick F.	1998	9	61	1115-1119	10.1021/np980188o	9748377	New p-terphenyl and polyketide metabolites from the sclerotia of Penicillium raistrickii	article	Journal of Natural Products	https://www.npatlas.org/explore/compounds/NPA005130
		335	NPA005140	Ro09-1549	C16H26O3	266.381	SWVKIDOURUGSMO-NRWMFWRASA-N	CCC/C=C/C=C/C=C(\C)/C1C(C(CCO1)OC)O	Fungus	Penicillium	sp. NR6564	Matsukuma; Ohtsuka; Kotaki; Shirai; Sano; Watanabe; Nakayama; Itezona; Fujiu; Shimma; Yokose; Okuda	1992	2	45	151-159	10.7164/antibiotics.45.151	1556006	A new series of natural antifungals that inhibit P450 lanosterol C-14 demethylase 1. Taxonomy, fermentation, isolation and structural elucidation	article	Journal of Antibiotics	https://www.npatlas.org/explore/compounds/NPA005140
		336	NPA005193	Chrodrimanin I	C25H32O5	412.526	PSTLLZRFPVSVAC-TWJITQDPSA-N	C[C@]12CCC(=O)C([C@@H]1CC[C@]3([C@H]2CC4=C5C[C@H](CC(=O)C5=C(C=C4O3)O)O)C)(C)C	Fungus	Penicillium	funiculosum GWT2-24	Zhou, Haibo; Li, Liyuan; Wang, Wei; Che, Qian; Li, Dehai; Gu, Qianqun; Zhu, Tianjiao	2015	6	78	1442-1445	10.1021/acs.jnatprod.5b00103	26046820	Chrodrimanins I and J from the Antarctic moss-derived Fungus Penicillium funiculosum GWT2-24	article	Journal of Natural Products	https://www.npatlas.org/explore/compounds/NPA005193
		337	NPA005210	Penicitrinol H	C15H18O5	278.304	ZAMIESVSOVVQRX-GMZWUDIPSA-N	C[C@@H]1[C@H](OC=C2C1=C(C(=O)C(C2=O)(CC(=O)C)O)C)C	Fungus	Penicillium	citrinum SCSGAF 0167	Sun, Yu-Lin; Zhang, Xiao-Yong; Zheng, Zhi-Hui; Xu, Xin-Ya; Qi, Shu-Hua	2014	4	28	239-244	10.1080/14786419.2013.843177	24090119	Three new polyketides from marine-derived fungus Penicillium citrinum SCSGAF 0167	article	Natural Product Research	https://www.npatlas.org/explore/compounds/NPA005210
		338	NPA005232	1,3-Dihydroxy-6-hydroxymethyl-7-methoxyanthraquinone	C16H12O6	300.266	CECIGAJNAXVKLD-UHFFFAOYSA-N	COC1=C(C=C2C(=C1)C(=O)C3=C(C=C(C=C3C2=O)O)O)CO	Fungus	Penicillium	sp.	ZHAN, JIXUN; WIJERATNE, E. M. KITHSIRI; SELIGA, CHRISTOPHER J.; ZHANG, JUN; PIERSON, ELIZABETH E.; III, LELAND S. PIERSON; VANETTEN, HANS D.; GUNATILAKA, A. A. LESLIE	2004	5	57	341-344	10.7164/antibiotics.57.341	15317106	A New Anthraquinone and Cytotoxic Curvularins of a Penicillium sp. from the Rhizosphere of Fallugia paradoxa of the Sonoran Desert	article	Journal of Antibiotics	https://www.npatlas.org/explore/compounds/NPA005232
		339	NPA005240	Penisimplicin A	C30H40O10	560.64	LIFWJOZSNQRGRS-IEKIUVEISA-N	CC(=O)O[C@@H]1[C@@H]2[C@](CCC(=O)C2(C)C)([C@H]3CC(=C)[C@]4([C@H]([C@@]3([C@H]1OC(=O)C)C)C(=O)O[C@@](C4=O)(C)C(=O)OC)C)C	Fungus	Penicillium	simplicissimum	Komai, Shin-Ichirou; Hosoe, Tomoo; Itabashi, Takeshi; Nozawa, Koohei; Okada, Kaoru; De Campos Takaki, Galba Maria; Yaguchi, Takashi; Takizawa, Kayoko; Fukushima, Kazutaka; Kawai, Ken-Ichi	2005	9	53	1114-1117	10.1248/cpb.53.1114	16141578	Two new meroterpenoids, penisimplicin A and B, isolated from Penicillium simplicissimum	article	Chemical and Pharmaceutical Bulletin	https://www.npatlas.org/explore/compounds/NPA005240
		340	NPA005244	Comazaphilone F	C22H26O8	418.442	YEZGTQVFNLLEEE-OPAMFIHVSA-N	CCCC1=CC2=C(CO1)C(=O)[C@]([C@@H](C2)OC(=O)C3=C(C(=C(C=C3C)O)O)OC)(C)O	Fungus	Penicillium	commune QSD-17	Gao, Shu-Shan; Li, Xiao-Ming; Zhang, Yi; Li, Chun-Shun; Cui, Chuan-Ming; Wang, Bin-Gui	2011	2	74	256-261	10.1021/np100788h	21226488	Comazaphilones A-F, azaphilone derivatives from the marine sediment-derived fungus Penicillium commune QSD-17	article	Journal of Natural Products	https://www.npatlas.org/explore/compounds/NPA005244
		341	NPA005273	Chloctanspirone B	C21H23ClO7	422.861	PHXAMGFMNFACCT-AICNVHPQSA-N	C/C=C/C=C/C(=C1[C@H]2[C@](C(=O)[C@@](C1=O)(C[C@]23[C@@H]([C@H](C=C(C3=O)Cl)O)O)C)(C)O)O	Fungus	Penicillium	terrestre	Li, Dehai; Chen, Li; Zhu, Tianjiao; Kurtán, Tibor; Mándi, Attila; Zhao, Zhimin; Li, Jing; Gu, Qianqun	2011	41	67	7913-7918	10.1016/j.tet.2011.08.037	N/A	Chloctanspirones A and B, novel chlorinated polyketides with an unprecedented skeleton, from marine sediment derived fungus Penicillium terrestre	article	Tetrahedron	https://www.npatlas.org/explore/compounds/NPA005273
		342	NPA005301	Marcfortine C	C27H33N3O3	447.579	MEDWEEBWLKOHES-ABMOCFRJSA-N	CC1(C=CC2=C(O1)C=CC3=C2NC(=O)[C@@]34C[C@@]56CN7CCCC[C@]7(C[C@@H]5C4(C)C)C(=O)N6)C	Fungus	Penicillium	roqueforti	Prange, Thierry; Billion, Marie-Annick; Vuilhorgne, Marc; Pascard, Claudine; Polonsky, Judith; Moreau, Serge	1981	21	22	1977-1980	10.1016/s0040-4039(01)92883-7	N/A	STRUCTURES OF MARCFORTINE B AND C (X-RAY ANALYSIS), ALKALOIDS FROM PENICILLIUM ROQUEFORTI	article	Tetrahedron Letters	https://www.npatlas.org/explore/compounds/NPA005301
		343	NPA005309	Not named	C15H19ClO4	298.766	WERSVGPUGLNWBF-FQWSUXQDSA-N	C[C@H]1[C@H](C=C(C2=CC(=O)[C@@]3(C[C@]12C)[C@@](O3)(C)CO)Cl)O	Fungus	Penicillium	sp. PR19N-1	Wu, Guangwei; Lin, Aiqun; Gu, Qianqun; Zhu, Tianjiao; Li, Dehai	2013	4	11	1399-1408	10.3390/md11041399	23612371	Four new chloro-eremophilane sesquiterpenes from an antarctic deep-sea derived fungus, Penicillium sp. PR19N-1	article	Marine Drugs	https://www.npatlas.org/explore/compounds/NPA005309
		344	NPA005328	Citreopyrone D	C15H16O4	260.289	AEFRTTIJROBNDZ-WUJFNTSISA-N	CC1=C(OC(=O)C=C1OC)/C=C/C=C/C=C/C(=O)C	Fungus	Penicillium	citreo-viride B. IFO 4692 and Penicillium pedemontanum IFO 9583 KO 0141	Kosemura, Seiji; Kojima, Shin-ichi; Yamamura, Shosuke	1997	1	26	33-34	10.1246/cl.1997.33	N/A	Citreopyrones, New Metabolites of Two Hybrid Strains, KO 0092 and KO 0141, Derived from the Penicillium Species	article	Chemistry Letters	https://www.npatlas.org/explore/compounds/NPA005328
		345	NPA005330	Coniochaetone C	C14H14O4	246.262	USNDHKWGACQPGK-VIFPVBQESA-N	CC1=CC2=C(C(=C1)O)C(=O)C3=C(O2)CC[C@@H]3OC	Fungus	Penicillium	citrinum PSU-F51	Khamthong, Nanthaphong; Rukachaisirikul, Vatcharin; Phongpaichit, Souwalak; Preedanon, Sita; Sakayaroj, Jariya	2012	39	68	8245-8250	10.1016/j.tet.2012.07.060	N/A	Bioactive polyketides from the sea fan-derived fungus Penicillium citrinum PSU-F51	article	Tetrahedron	https://www.npatlas.org/explore/compounds/NPA005330
		346	NPA005337	3,7-dimethyl-1,8-dihydroxy-6-methoxyisochroman	C12H16O4	224.256	JAMOAVUTINVWFP-PWCHPLFNSA-N	C[C@H]1CC2=CC(=C(C(=C2[C@@H](O1)O)O)C)OC	Fungus	Penicillium	steckii	Malmstrom, Joan; Christophersen, Carsten; Frisvad, Jens C.	2000	3	54	301-309	10.1016/s0031-9422(00)00106-0	N/A	Secondary metabolites characteristic of Penicillium citrinum, Penicillium steckii and related species	article	Phytochemistry	https://www.npatlas.org/explore/compounds/NPA005337
		347	NPA005357	Herqueichrysin	C20H20O6	356.374	HZEZJEVUOYQWDE-UHFFFAOYSA-N	CC1C(C2=C(C3=C4C(=C(C=C3C)OC)C(=O)C(=C(C4=C2O1)O)O)O)(C)C	Fungus	Penicillium	herquei	Narasimhachari, N; Vining, L C	1972	3	25	155-162	10.7164/antibiotics.25.155	4113758	Herqueichrysin, a new phenalenone antibiotic from Penicillium herquei	article	Journal of Antibiotics	https://www.npatlas.org/explore/compounds/NPA005357
		348	NPA005375	Brocazine G	C18H18N2O5S2	406.485	QQJSAUCLZJFHSB-ZOSOKUFGSA-N	C1[C@@H]2[C@H](C=C[C@@H]([C@H]2N3[C@]14C(=O)N5[C@@H]6[C@H](C=CC=C6C[C@]5(C3=O)SS4)O)O)O	Fungus	Penicillium	brocae MA-231	Meng, Ling-Hong; Wang, Chen-Yin; Mándi, Attila; Li, Xiao-Ming; Hu, Xue-Yi; Kassack, Matthias U.; Kurtán, Tibor; Wang, Bin-Gui	2016	20	18	5304-5307	10.1021/acs.orglett.6b02620	27723361	Three Diketopiperazine Alkaloids with Spirocyclic Skeletons and One Bisthiodiketopiperazine Derivative from the Mangrove-Derived Endophytic Fungus Penicillium brocae MA-231	article	Organic Letters	https://www.npatlas.org/explore/compounds/NPA005375
		349	NPA005381	BE-31405	C28H36O10	532.586	ULHRLJDDVCQHQE-NDVSFKDBSA-N	C[C@@H]1CC[C@@H]2[C@@H]1C[C@@]3([C@@H]4C[C@]2([C@]3(C(=C4)C(C)C)C(=O)O)C=O)CO[C@]56[C@H]([C@@H]7[C@@H]([C@H](O5)[C@@H](O7)O6)OC(=O)C)O	Fungus	Penicillium	minioluteum	Okada, Hiromasa; Kamiya, Seigo; Shiina, Yasuko; Suwa, Hiroaki; Nagashima, Masao; Nakajima, Shigeru; Shimokawa, Haruki; Sugiyama, Eiji; Kondo, Hisao; Kojiri, Katsuhisa; Suda, Hiroyuki	1998	12	51	1081-1086	10.7164/antibiotics.51.1081	10048566	BE-31405, a new antifungal antibiotic produced by Penicillium minioluteum. I. Description of producing organism, fermentation, isolation, physico-chemical and biological properties	article	Journal of Antibiotics	https://www.npatlas.org/explore/compounds/NPA005381
		350	NPA005408	Isochromophilone IV	C21H27ClO5	394.895	MMOJJYPBNVVCGY-CTQGMABPSA-N	CC[C@H](C)/C=C(\C)/C=C/C1=CC2=C(C(=O)[C@]([C@@H]([C@H]2CO1)OC(=O)C)(C)O)Cl	Fungus	Penicillium	multicolor FO-3216	Arai, Noriko; Shiomi, Kazuro; Tomoda, Hiroshi; Tabata, Noriko; Da Jun, YANG; MASUMA, ROKURO; KAWAKUBO, TOMOYA; OMURA, SATOSHI	1995	7	48	696-702	10.7164/antibiotics.48.696	7649870	Isochromophilones III-VI, inhibitors of acyl-CoA: cholesterol acyltransferase produced by Penicillium multicolor FO-3216	article	Journal of Antibiotics	https://www.npatlas.org/explore/compounds/NPA005408
		351	NPA005415	Purpactin A	C23H26O7	414.454	NUYFKDBCHFKOBT-IBGZPJMESA-N	CC1=CC(=C2C(=C1)COC(=O)C3=C(O2)C=CC(=C3OC)[C@H](CC(C)C)OC(=O)C)O	Fungus	Penicillium	asperosporum KY1635	Nishida, H; Tomoda, H; Cao, J; Okuda, S; Omura, S	1991	2	44	144-151	10.7164/antibiotics.44.144	2010354	Purpactins, new inhibitors of acyl-CoA:cholesterol acyltransferase produced by Penicillium purpurogenum. II. Structure elucidation of purpactins A, B and C.	article	Journal of Antibiotics	https://www.npatlas.org/explore/compounds/NPA005415
		352	NPA005429	3-acetonyl-2,6-dimethyl-5-hydroxy-1,4-benzoquinone	C11H12O4	208.213	SWHWISRMTOPFNE-UHFFFAOYSA-N	CC1=C(C(=O)C(=O)C(=C1O)C)CC(=O)C	Fungus	Penicillium	terrestre	Liu, Weizhong; Gu, Qianqun; Zhu, Weiming; Cui, Chengbin; Fan, Guotao	2005	7	58	441-446	10.1038/ja.2005.57	16161481	Two New Benzoquinone Derivatives and Two New Bisorbicillinoids were Isolated from a Marine-derived Fungus Penicillium terrestre	article	Journal of Antibiotics	https://www.npatlas.org/explore/compounds/NPA005429
		353	NPA005447	(3S)-6-hydroxy-8-methoxy-3-methylisochroman	C11H14O3	194.23	PQSAZKPYHXPOFX-ZETCQYMHSA-N	C[C@H]1CC2=CC(=CC(=C2CO1)OC)O	Fungus	Penicillium	sp.	Orfali, Raha S.; Aly, Amal H.; Ebrahim, Weaam; Rudiyansyah; Proksch, Peter	2015	N/A	13	234-238	10.1016/j.phytol.2015.06.003	N/A	Isochroman and isocoumarin derivatives from hypersaline lake sediment-derived fungus Penicillium sp	article	Phytochemistry Letters	https://www.npatlas.org/explore/compounds/NPA005447
		354	NPA005487	Penicibilaene A	C15H24O2	236.355	KCUAHALVFZQCSG-CMBQYIQPSA-N	C[C@H]1C[C@H]([C@H]2[C@@]13CC=C([C@@H](C3)C[C@@]2(C)O)C)O	Fungus	Penicillium	bilaiae MA-267	Meng, Ling-Hong; Li, Xiao-Ming; Liu, Yang; Wang, Bin-Gui	2014	23	16	6052-6055	10.1021/ol503046u	25408229	Penicibilaenes A and B, sesquiterpenes with a tricyclo[6.3.1.01,5]dodecane skeleton from the marine isolate of penicillium bilaiae MA-267	article	Organic Letters	https://www.npatlas.org/explore/compounds/NPA005487
		355	NPA005489	Dihydrosporogen AO-1	C15H22O3	250.338	CHWPMFMUQATVNK-IUCIJCHOSA-N	C[C@H]1[C@@H](CCC2=C[C@@H]([C@]3([C@@H]([C@]12C)O3)C(=C)C)O)O	Fungus	Penicillium	sp. BL27-2	GARDNER, JM	1989	2	14	223-228	10.1584/jpestics.14.223	N/A	New minor components of host-selective ACTG-toxin and a novel sesquiterpene produced by a pathotype of Alternaria citri causing brown spot disease of mandarins	article	Journal of Pesticide Science	https://www.npatlas.org/explore/compounds/NPA005489
		356	NPA005490	Terrestrol B	C14H13ClO5	296.706	UFCVCBAKLKAAMC-UHFFFAOYSA-N	C1=CC(=C(C=C1O)COCC2=CC(=CC(=C2O)Cl)O)O	Fungus	Penicillium	terrestre	Chen, Li; Fang, Yuchun; Zhu, Tianjiao; Gu, Qianqun; Zhu, Weiming	2008	1	71	66-70	10.1021/np070421v	18163588	Gentisyl alcohol derivatives from the marine-derived fungus Penicillium terrestre	article	Journal of Natural Products	https://www.npatlas.org/explore/compounds/NPA005490
		357	NPA005519	Drimiopsin I	C15H12O6	288.255	WUIPYLGVSMHSGE-UHFFFAOYSA-N	CC1=CC(=C(C2=C1C(=O)C3=C(C=C(C=C3O2)O)O)OC)O	Fungus	Penicillium	sp. NH-7-1	Zhuang, Yi-Bin; Yin, Hua; Zhang, Xue-Wen; Zhou, Wei; Liu, Tao	2015	5	98	699-703	10.1002/hlca.201400296	N/A	Three new xanthones from the fungus Penicillium sp. NH-7-1	article	Helvetica Chimica Acta	https://www.npatlas.org/explore/compounds/NPA005519
		358	NPA005521	Chrysogenamide A	C28H37N3O2	447.623	OFVLVORZFFTHHV-OJLVKCQKSA-N	C[C@H]1CCC[C@]23N1C[C@@]4(C[C@@]5(C6=C(C(=CC=C6)CC=C(C)C)NC5=O)C(C4C2)(C)C)NC3=O	Fungus	Penicillium	chrysogenum	Lin, Zhenjian; Wen, Jiangni; Zhu, Tianjiao; Fang, Yuchun; Gu, Qianqun; Zhu, Weiming	2008	2	61	81-85	10.1038/ja.2008.114	18408327	Chrysogenamide A from an Endophytic Fungus Associated with Cistanche deserticola and Its Neuroprotective Effect on SH-SY5Y Cells	article	Journal of Antibiotics	https://www.npatlas.org/explore/compounds/NPA005521
		359	NPA005522	4-(methoxymethyl)-7-methoxy-6-methyl-1(3H)-isobenzofuranone	C12H14O4	222.24	BQWKFERJTQPNJF-UHFFFAOYSA-N	CC1=C(C2=C(COC2=O)C(=C1)COC)OC	Fungus	Penicillium	sp. ZH58	Yang, Jianxiang; Huang, Riming; Qiu, Sheng Xiang; She, Zhigang; Lin, Yongcheng	2013	20	27	1902-1905	10.1080/14786419.2013.784870	23581456	A new isobenzofuranone from the mangrove endophytic fungus Penicillium sp. (ZH58)	article	Natural Product Research	https://www.npatlas.org/explore/compounds/NPA005522
		360	NPA005545	Herqueidiketal	C19H20O8	376.361	RFLUIIWXOBEDGV-QNTVGQKLSA-N	C[C@@H]1C([C@@]2([C@](O1)(C3=C(O2)C(=C(C4=C3C(=O)C(=CC4=O)C)O)OC)O)O)(C)C	Fungus	Penicillium	sp.	Julianti, Elin; Lee, Jung-Ho; Liao, Lijuan; Park, Wanki; Park, Sunghyouk; Oh, Dong-Chan; Oh, Ki-Bong; Shin, Jongheon	2013	6	15	1286-1289	10.1021/ol4002174	23431962	New polyaromatic metabolites from a marine-derived fungus Penicillium sp	article	Organic Letters	https://www.npatlas.org/explore/compounds/NPA005545
		361	NPA005546	4'-hydroxy-3'-methoxy-(S)-mitorubrin	C22H20O8	412.394	VKQIAFMFEISHPG-BDNZGDGKSA-N	C/C=C/C1=CC2=CC(=O)[C@](C(=O)C2=CO1)(C)OC(=O)C3=C(C(=C(C=C3C)O)O)OC	Fungus	Penicillium	citrinum	Singh, Sheo B; Kelly, Rosemarie; Guan, Ziqiang; Polishook, Jon D; Dombrowski, Anne W; Collado, Javier; González, Antonio; Pelaez, Fernando; Register, Elizabeth; Kelly, Theresa M; others	2005	8	19	739-747	10.1080/1478641042000334715	16317828	New fungal metabolite geranylgeranyltransferase inhibitors with antifungal activity	article	Natural Product Research	https://www.npatlas.org/explore/compounds/NPA005546
		362	NPA005548	Decarestrictine J	C10H16O4	200.234	CFFWJDRYTUTBMI-HTQZYQBOSA-N	C[C@@H]1C[C@@H](CCCC(=O)CC(=O)O1)O	Fungus	Penicillium	sp.	Grabley, S; Hammann, P; HÃ¼tter, K; Kirsch, R; Kluge, H; Thiericke, R; Mayer, M; Zeeck, A	1992	7	45	1176-1181	10.7164/antibiotics.45.1176	1517163	Secondary metabolites by chemical screening. 20. Decarestrictines, a new family of inhibitors of cholesterol biosynthesis from Penicillium: III. Decarestrictines E to M.	article	Journal of Antibiotics	https://www.npatlas.org/explore/compounds/NPA005548
		363	NPA005551	Anicequol	C30H48O6	504.708	LWMKDRSIMLTGDK-TZEVRYHJSA-N	C[C@H](/C=C/[C@H](C)C(C)C)[C@H]1[C@H](C[C@@H]2[C@@]1(C[C@@H]([C@H]3[C@H]2[C@H](C(=O)[C@@H]4[C@@]3(CC[C@@H](C4)O)C)O)O)C)OC(=O)C	Fungus	Penicillium	aurantiogriseum Dierckx TP-F0213	Igarashi, Yasuhiro; Sekine, Akira; Fukazawa, Hidesuke; Uehara, Yoshimasa; Yamaguchi, Kentaro; Endo, Yasuyuki; Okuda, Toru; Furumai, Toru; Oki, Toshikazu	2002	4	55	371-376	10.7164/antibiotics.55.371	12061544	Anicequol, a novel inhibitor for anchorage-independent growth of tumor cells from Penicillium aurantiogriseum Dierckx TP-F0213	article	Journal of Antibiotics	https://www.npatlas.org/explore/compounds/NPA005551
		364	NPA005554	(3S)-4,6-dihydro-8-methoxy-3,5-dimethyl-6-oxo- 3H-2-benzopyran	C12H14O3	206.241	OUKVSYNLCDYHEH-ZETCQYMHSA-N	C[C@H]1CC2=C(C(=O)C=C(C2=CO1)OC)C	Fungus	Penicillium	expansum	He, Guochun; Matsuura, Hideyuki; Takushi, Tetsuya; Kawano, Shinji; Yoshihara, Teruhiko	2004	7	67	1084-1087	10.1021/np0498859	15270557	A new antifungal metabolite from Penicillium expansum	article	Journal of Natural Products	https://www.npatlas.org/explore/compounds/NPA005554
		365	NPA005580	Pinophilin B	C21H22O8	402.399	KKSKNERURMTALE-XWEVTOJWSA-N	CC1=CC(=CC(=C1C(=O)O[C@H]2[C@@H]3COC(=CC3=CC(=O)[C@@]2(C)O)/C=C/CO)O)O	Fungus	Penicillium	pinophilum Hedgcok	Myobatake, Yusuke; Takeuchi, Toshifumi; Kuramochi, Kouji; Kuriyama, Isoko; Ishido, Tomomi; Hirano, Ken; Sugawara, Fumio; Yoshida, Hiromi; Mizushina, Yoshiyuki	2012	2	75	135-141	10.1021/np200523b	22264170	Pinophilins A and B, inhibitors of mammalian A-, B-, and Y-family DNA polymerases and human cancer cell proliferation	article	Journal of Natural Products	https://www.npatlas.org/explore/compounds/NPA005580
		366	NPA005607	(-)-2-epi-botryodiplodinenone	C14H22O4	254.326	GHCKVZSVLOKTII-OUJOLJPFSA-N	C[C@@H]1[C@@H](CO[C@H]1OC[C@H](C)C(=C)C(=O)C)C(=O)C	Fungus	Penicillium	coalescens	Cabedo, Nuria; López-Gresa, M Pilar; Primo, Jaime; Ciavatta, Maria Letizia; González-Mas, M Carmen	2007	17	55	6977-6983	10.1021/jf071568v	17628075	Isolation and structural elucidation of eight new related analogues of the mycotoxin (-)-botryodiplodin from Penicillium coalescens	article	Journal of Agricultural and Food Chemistry	https://www.npatlas.org/explore/compounds/NPA005607
		367	NPA005611	Adametacorenol B	C17H26O4	294.391	BRGWKDBQHPDPAZ-WZYMBKROSA-N	C[C@H]1C[C@H]([C@@H]([C@]12CC=C([C@H](C2)O)CO)C(=C)C)OC(=O)C	Fungus	Penicillium	adametzioides AS-53	Liu, Yang; Li, Xiao-Ming; Meng, Ling-Hong; Jiang, Wen-Li; Xu, Gang-Ming; Huang, Cai-Guo; Wang, Bin-Gui	2015	6	78	1294-1299	10.1021/acs.jnatprod.5b00102	26039736	Bisthiodiketopiperazines and Acorane Sesquiterpenes Produced by the Marine-Derived Fungus Penicillium adametzioides AS-53 on Different Culture Media	article	Journal of Natural Products	https://www.npatlas.org/explore/compounds/NPA005611
		368	NPA005617	SPF32629B	C18H19NO6	345.351	RQSUJBPFSUWQSA-UHFFFAOYSA-N	CC(C)CC(=O)OC(C1=CC=CC=C1)C2=CC(=C(C(=O)N2)C(=O)O)O	Fungus	Penicillium	sp. SPF-32629	Shimatani, Takuro; Hosotani, Nobuo; Ohnishi, Masako; Kumagai, Kazuo; Saji, Ikutaro	2006	1	59	29-34	10.1038/ja.2006.5	16568716	SPF-32629 A and B, novel human chymase inhibitors produced by Penicillium sp	article	Journal of Antibiotics	https://www.npatlas.org/explore/compounds/NPA005617
		369	NPA005633	Penilactone A	C25H26O9	470.474	PJEDYQWLAZPOEC-ZIHYYHESSA-N	C[C@@H]1[C@]2([C@](CC3=C(C(=CC(=C3O2)C)C(=O)C)O)(C(=O)O1)CC4=C(C(=CC(=C4O)C)C(=O)C)O)O	Fungus	Penicillium	crustosum PRB-2	Wu, Guangwei; Ma, Hongyan; Zhu, Tianjiao; Li, Jing; Gu, Qianqun; Li, Dehai	2012	47	68	9745-9749,5	10.1016/j.tet.2012.09.038	N/A	Penilactones A and B, two novel polyketides from Antarctic deep-sea derived fungus Penicillium crustosum PRB-2	article	Tetrahedron	https://www.npatlas.org/explore/compounds/NPA005633
		370	NPA005638	Ankaflavin	C23H30O5	386.488	AQTJNEHGKRUSLT-BJMVGYQFSA-N	CCCCCCCC(=O)C1C2CC3=C(COC(=C3)/C=C/C)C(=O)C2(OC1=O)C	Fungus	Penicillium	sp.	Pergy S. Manchand, W.B. Whalley, Fa-Ching Chen	1973	10	12	2531-2532	10.1016/0031-9422(73)80470-4	N/A	Isolation and structure of ankaflavin: A new pigment from Monascus anka	article	Phytochemistry	https://www.npatlas.org/explore/compounds/NPA005638
		371	NPA005648	Tanzawaic acid P	C18H27ClO4	342.863	LQERRSZNVUJFFC-GKRHHQKTSA-N	C[C@@H]1C[C@@](C[C@H]2[C@H]1[C@H]([C@H]([C@@H]([C@H]2Cl)O)C)/C=C/C=C/C(=O)O)(C)O	Fungus	Penicillium	(strain CF07370)	Cardoso-Martínez, Faviola; De La Rosa, José M.; Díaz-Marrero, Ana R.; Darias, José; Cerella, Claudia; Diederich, Marc; Cueto, Mercedes	2015	26	13	7248-7256	10.1039/c5ob00773a	26055397	Tanzawaic acids isolated from a marine-derived fungus of the genus Penicillium with cytotoxic activities	article	Organic & Biomolecular Chemistry	https://www.npatlas.org/explore/compounds/NPA005648
		372	NPA005667	Pentacecilide A	C25H32O5	412.526	CFWQLQINZAVWGP-MCSRLXKLSA-N	C[C@H]1CC2=C3C[C@@H]4[C@]5(CCC(=O)C([C@@H]5CC[C@@]4(OC3=CC(=C2C(=O)O1)O)C)(C)C)C	Fungus	Penicillium	cecidicola FKI-3765-1	Yamazaki, Hiroyuki; Kobayashi, Kakeru; Matsuda, Daisuke; Nonaka, Kenichi; Masuma, Rokuro; Omura, Satoshi; Tomoda, Hiroshi	2009	4	62	195-200	10.1038/ja.2009.18	19300470	Pentacecilides, new inhibitors of lipid droplet formation in mouse macrophages, produced by Penicillium cecidicola FKI-3765-1: I. Taxonomy, fermentation, isolation and biological properties	article	Journal of Antibiotics	https://www.npatlas.org/explore/compounds/NPA005667
		373	NPA005720	Xanthoepocin	C30H22O14	606.492	KJPAOKCLRDGPMI-UHFFFAOYSA-N	CC1=CC2=CC3=C(C(C4(C(C3=O)(O4)OC)C56C(C7=C(C=C8C=C(OC(=O)C8=C7O)C)C(=O)C5(O6)OC)O)O)C(=C2C(=O)O1)O	Fungus	Penicillium	simplicissimum	IGARASHI, YASUHIRO; KUWAMORI, YUKO; TAKAGI, KEIICHI; ANDO, TOSHIHIKO; FUDOU, RYOSUKE; FURUMAI, TAMOTSU; OKI, TOSHIKAZU	2000	9	53	928-933	10.7164/antibiotics.53.928	11099226	Xanthoepocin, a New Antibiotic from Penicillium simplicissimum IFO5762	article	Journal of Antibiotics	https://www.npatlas.org/explore/compounds/NPA005720
		374	NPA005728	Penicillipyrone A	C20H28O4	332.44	RTMBTHYUTRLJOI-DTDKCHBMSA-N	CC1=CC(=O)C2=C(O1)O[C@H]3[C@H](C2)CC[C@@H]4[C@@]3(CC[C@@H](C4(C)C)O)C	Fungus	Penicillium	sp.	Liao, Lijuan; Lee, Jung-Ho; You, Minjung; Choi, Tae Joon; Park, Wanki; Lee, Sang Kook; Oh, Dong-Chan; Oh, Ki-Bong; Shin, Jongheon	2014	2	77	406-410	10.1021/np400826p	24437979	Penicillipyrones A and B, meroterpenoids from a marine-derived Penicillium sp. fungus	article	Journal of Natural Products	https://www.npatlas.org/explore/compounds/NPA005728
		375	NPA005744	Citreohybridone B	C29H38O8	514.615	GDJIGJOJNOOUDU-GQSKQXEDSA-N	CC1=CC2[C@](C[C@H]3C4[C@]2(CC[C@@H](C4(C)C)OC(=O)C)C(=O)O3)([C@]5([C@@]1(C(=O)C(=C5OC)C)C)C(=O)OC)C	Fungus	Penicillium	citreo-viride B. IFO 4692 and 6200 hybrid	Kosemura, Seiji	2003	27	59	5055-5072	10.1016/s0040-4020(03)00739-7	N/A	Meroterpenoids from Penicillium citreo-viride B. IFO 4692 and 6200 hybrid	article	Tetrahedron	https://www.npatlas.org/explore/compounds/NPA005744
		376	NPA005768	Penicillic acid	C8H10O4	170.164	VOUGEZYPVGAPBB-XQRVVYSFSA-N	CC(=C)C(=O)/C(=C/C(=O)O)/OC	Fungus	Penicillium	puberulum	Birkinshaw, J H; Oxford, A E; Raistrick, H	1936	3	30	394	10.1042/bj0300394	16746037	Studies in the biochemistry of micro-organisms: Penicillic acid, a metabolic product of Penicillium puberulum Bainier and P. cylopium Westling	article	Biochemical Journal	https://www.npatlas.org/explore/compounds/NPA005768
		377	NPA005797	Chrysotriazole B	C16H15N3O3	297.314	WBJTYJGWAMUJGK-UHFFFAOYSA-N	COC1=C(C=CC(=C1)O)N2C(=NC=N2)CC3=CC=C(C=C3)O	Fungus	Penicillium	chrysogenum EN-118	An, Chun-Yan; Li, Xiao-Ming; Li, Chun-Shun; Gao, Shu-Shan; Shang, Zhuo; Wang, Bin-Gui	2013	4	96	682-687	10.1002/hlca.201200433	N/A	Triazoles and other N-Containing metabolites from the marine-derived endophytic fungus penicillium chrysogenum EN-118	article	Helvetica Chimica Acta	https://www.npatlas.org/explore/compounds/NPA005797
		378	NPA005803	Erabulenol B	C30H30O10	550.56	RRMVDSDCIMVCIP-UHFFFAOYSA-N	CC1C(C2(C(=C3C(=C(C(=O)C4=C3C(=C(C(=C4O)OC)O)C2=O)CC5=C(C(=CC(=C5O)C)C(=O)C)O)C)O1)O)(C)C	Fungus	Penicillium	sp. (FO-5637)	Tomoda, Hiroshi; Tabata, Noriko; Masuma, Rokuro; Si, Shu-Yi; Omura, Satoshi	1998	7	51	618-623	10.7164/antibiotics.51.624	9727387	Erabulenols, inhibitors of cholesteryl ester transfer protein produced by Penicillium sp. FO-5637. I. Production, isolation and biological properties	article	Journal of Antibiotics	https://www.npatlas.org/explore/compounds/NPA005803
		379	NPA005829	3,5-dihydroxybenzoic acid	C7H6O4	154.121	UYEMGAFJOZZIFP-UHFFFAOYSA-N	C1=C(C=C(C=C1O)O)C(=O)O	Fungus	Penicillium	sp AM14130	Alvi, KA; Nair, B; Gallo, C; Baker, D	1997	3	50	264-266	10.7164/antibiotics.50.264	9439700	Screening of microbial extracts for tyrosine kinase inhibitors	article	Journal of Antibiotics	https://www.npatlas.org/explore/compounds/NPA005829
		380	NPA005837	Dicerandrol B	C36H36O15	708.669	ZPEWXLLVRGMQRM-NKSNWBLISA-N	C[C@@H]1CC(=O)C2=C(C3=C(C=CC(=C3O)C4=C(C5=C(C=C4)O[C@@]6([C@@H]([C@@H](CC(=O)C6=C5O)C)OC(=O)C)COC(=O)C)O)O[C@@]2([C@@H]1OC(=O)C)CO)O	Fungus	Penicillium	sp. CR1642D	Wagenaar; Clardy	2001	8	64	1006-1009	10.1021/np010020u	11520215	Dicerandrols, new antibiotic and cytotoxic dimers produced by the fungus Phomopsis longicolla isolated from an endangered mint	article	Journal of Natural Products	https://www.npatlas.org/explore/compounds/NPA005837
		381	NPA005843	Petrosifungin B	C33H45N5O8	639.75	RQAOOOGBRZTWIS-VUXQNLRASA-N	C[C@@H]1[C@@H](C(=O)N[C@H](C(=O)N2CCC[C@H]2C(=O)N3CCCC[C@H]3C(=O)N4CCCC[C@H]4C(=O)O1)C(C)C)NC(=O)C5=CC=C(C=C5)O	Fungus	Penicillium	brevicompactum	Bringmann, Gerhard; Lang, Gerhard; Steffens, Stefan; Schaumann, Karsten	2004	3	67	311-315	10.1021/np034015x	15043401	Petrosifungins A and B, Novel Cyclodepsipeptides from a Sponge-Derived Strain of Penicillium brevicompactum	article	Journal of Natural Products	https://www.npatlas.org/explore/compounds/NPA005843
		382	NPA005852	Citrinolactone C	C15H14O5	274.272	FJRYQTQEJSGKMI-NSHDSACASA-N	CC1=CC(=C2C(=C1)C3=C(CC[C@@H]3OC(=O)C)OC2=O)O	Fungus	Penicillium	citrinum	Kuramata, Masato; Fujioka, Shozo; Shimada, Atsumi; Kawano, Tsuyoshi; Kimura, Yasuo	2007	2	71	499	10.1271/bbb.60538	17284855	Citrinolactones A, B and C, and Sclerotinin C, plant growth regulators from Penicillium citrinum	article	Bioscience Biotechnology and Biochemistry	https://www.npatlas.org/explore/compounds/NPA005852
		383	NPA005858	Trichodimerol	C28H32O8	496.556	OFOUJHGWJJEVMF-XFHDQKJTSA-N	C/C=C/C=C/C(=C\1/C(=O)[C@@]2([C@]3(O[C@]4([C@H]2/C(=C(/O)\C=C\C=C\C)/C(=O)[C@@]5([C@]4(O[C@]3([C@@H]15)C)O)C)C)O)C)/O	Fungus	Penicillium	chrysogenum strain V39673	Warr, G A; Veitch, J A; Walsh, A W; Hesler, G A; Pirnik, D M; Leet, J E; Lin, P F; Medina, I A; McBrien, K D; Forenza, S; Clark, J M; Lam, K S	1996	3	49	234-240	10.7164/antibiotics.49.234	8626236	BMS-182123, a fungal metabolite that inhibits the production of TNF-alpha by macrophages and monocytes	article	Journal of Antibiotics	https://www.npatlas.org/explore/compounds/NPA005858
		384	NPA005891	Terrestrol A	C22H22O7	398.411	WMFZCOHRHOJWON-UHFFFAOYSA-N	COCC1=C(C=C(C(=C1)O)CC2=C(C=C(C(=C2)O)CC3=C(C=CC(=C3)O)O)O)O	Fungus	Penicillium	terrestre	Chen, Li; Fang, Yuchun; Zhu, Tianjiao; Gu, Qianqun; Zhu, Weiming	2008	1	71	66-70	10.1021/np070421v	18163588	Gentisyl alcohol derivatives from the marine-derived fungus Penicillium terrestre	article	Journal of Natural Products	https://www.npatlas.org/explore/compounds/NPA005891
		385	NPA005897	Penicisochroman B	C16H20O4	276.332	OOXIYCFKVAWYJC-NEVUNZDHSA-N	C[C@H]1CC2=C([C@@H](O1)OC)C3=C(C=C2)C(=O)C(O3)C(C)C	Fungus	Penicillium	sp. PSU-F40	Trisuwan, Kongkiat; Rukachaisirikul, Vatcharin; Sukpondma, Yaowapa; Phongpaichit, Souwalak; Preedanon, Sita; Sakayaroj, Jariya	2010	25	66	4484-4489	10.1016/j.tet.2010.04.073	N/A	Furo[3,2-h]isochroman, furo[3,2-h]isoquinoline, isochroman, phenol, pyranone, and pyrone derivatives from the sea fan-derived fungus Penicillium sp. PSU-F40	article	Tetrahedron	https://www.npatlas.org/explore/compounds/NPA005897
		386	NPA005936	Penialidin C	C14H10O7	290.227	LNXRMENPHZVMHE-UHFFFAOYSA-N	CC1=CC2=C(CO1)C(=O)C3=CC(=C(C(=C3O2)C(=O)O)O)O	Fungus	Penicillium	sp.	Jouda, Jean-Bosco; Kusari, Souvik; Lamshoeft, Marc; Mouafo Talontsi, Ferdinand; Douala Meli, Clovis; Wandji, Jean; Spiteller, Michael	2014	N/A	98	209-214	10.1016/j.fitote.2014.08.011	25128427	Penialidins A-C with strong antibacterial activities from Penicillium sp.; An endophytic fungus harboring leaves of Garcinia nobilis	article	Fitoterapia	https://www.npatlas.org/explore/compounds/NPA005936
		387	NPA005947	Penitrem F	C37H44ClNO5	618.214	YWORPEZTBDVGCS-JCMMWUKFSA-N	CC(=C)[C@@H]1[C@@H]([C@@H]2[C@@]3(O2)[C@@H](O1)CC[C@]4([C@]3(CC[C@@H]5[C@@]4(C6=C7[C@H]5OC([C@H]8C[C@H]9[C@@H]8C1=C7C(=CC(=C1CC9=C)Cl)N6)(C)C)C)O)C)O	Fungus	Penicillium	sp.	de Jesus, Amelia E.; Steyn, Pieter S.; van Heerden, Fanie R.; Vleggaar, Robert; Wessels, Philippus L.; Hull, William E.	1983	0	N/A	1857-1861	10.1039/p19830001857	N/A	Tremorgenic mycotoxins from Penicillium crustosum. Structure elucidation and absolute configuration of penitrems B–F.	article	Journal of the Chemical Society, Perkin Transactions 1	https://www.npatlas.org/explore/compounds/NPA005947
		388	NPA005949	Citreoviripyrone B	C14H16O3	232.279	SXVWISLKTAUXGO-ZAJAATJQSA-N	C/C=C/C=C/C=C/C1=C(C(=CC(=O)O1)OC)C	Fungus	Penicillium	sp.	Asai, Teigo; Luo, Dan; Yamashita, Kouwa; Oshima, Yoshiteru	2013	5	15	1020-1023	10.1021/ol303506t	23405967	Structures and biomimetic synthesis of novel α-pyrone polyketides of an endophytic Penicillium sp. in Catharanthus roseus	article	Organic Letters	https://www.npatlas.org/explore/compounds/NPA005949
		389	NPA005953	Isochromophilone VIII	C21H27ClO5	394.895	MMOJJYPBNVVCGY-LYLCUPBQSA-N	CCC(C)/C=C(\C)/C=C/C1=CC2=C(C(=O)[C@]([C@@H]([C@@H]2CO1)OC(=O)C)(C)O)Cl	Fungus	Penicillium	sp. FO-4164	Yang, Da-Jun; Tomoda, Hiroshi; Tabata, Noriko; Masuma, Rokuro; Omura, Satoshi	1996	3	49	223-229	10.7164/antibiotics.49.223	8626234	New isochromophilones VII and VIII produced by Penicillium sp. FO-4164	article	Journal of Antibiotics	https://www.npatlas.org/explore/compounds/NPA005953
		390	NPA005960	Chrysogedone B	C10H15NO3	197.234	FNQPTDUMOGZQBY-VIFPVBQESA-N	CCC[C@@H](C1=C(NC(=O)C=C1)CO)O	Fungus	Penicillium	chrysogenum PXP-55	Peng, Xiaoping; Wang, Yi; Sun, Kunlai; Liu, Peipei; Yin, Xia; Zhu, Weiming	2011	5	74	1298-1302	10.1021/np1008976	21381678	Cerebrosides and 2-pyridone alkaloids from the halotolerant fungus Penicillium chrysogenum grown in a hypersaline medium	article	Journal of Natural Products	https://www.npatlas.org/explore/compounds/NPA005960
		391	NPA005967	Pyrogallol	C6H6O3	126.111	WQGWDDDVZFFDIG-UHFFFAOYSA-N	C1=CC(=C(C(=C1)O)O)O	Fungus	Penicillium	patulum	TANENBAUM, S W; BASSETT, E W	1958	1	28	21	10.1016/0006-3002(58)90422-0	13535672	The biosynthesis of patulin. I. Related aromatic substances from Penicillium patulum, strain 2159A	article	Biochimica et Biophysica Acta	https://www.npatlas.org/explore/compounds/NPA005967
		392	NPA005973	Sorbicillactone B	C21H25NO8	419.43	FBHQVVAZJLEQBG-NVZCPQDISA-N	C/C=C/CCC(=O)C1=C(C(=C([C@@]2([C@H]1[C@](C(=O)O2)(C)NC(=O)/C=C/C(=O)O)C)O)C)O	Fungus	Penicillium	chrysogenum	Bringmann, Gerhard; Lang, Gerhard; Gulder, Tobias AM; Tsuruta, Hideyuki; Mühlbacher, Jörg; Maksimenka, Katja; Steffens, Stefan; Schaumann, Karsten; Stöhr, Rüdiger; Wiese, Jutta; others	2005	30	61	7252-7265	10.1016/j.tet.2005.05.026	N/A	The first sorbicillinoid alkaloids, the antileukemic sorbicillactones A and B, from a sponge-derived Penicillium chrysogenum strain	article	Tetrahedron	https://www.npatlas.org/explore/compounds/NPA005973
		393	NPA005974	Cathestatin A	C17H23N3O5	349.387	ZERGYHMBBZCBJM-UHFFFAOYSA-N	C1=CC=C(C=C1)CC(C(=O)NCCCCN)NC(=O)C2C(O2)C(=O)O	Fungus	Penicillium	citrinum	Woo, J T; Ono, H; Tsuji, T	1995	2	59	350-352	10.1271/bbb.59.350	7766039	Cathestatins, new cysteine protease inhibitors produced by Penicillium citrinum	article	Bioscience Biotechnology and Biochemistry	https://www.npatlas.org/explore/compounds/NPA005974
		394	NPA005988	(16R)-hydroxyroquefortine C	C22H23N5O3	405.458	KZSZQDUCTFQAES-VLCRHTCISA-N	CC(C)(C=C)[C@@]12C[C@]3(C(=O)NC(=CC4=CN=CN4)C(=O)N3[C@@H]1NC5=CC=CC=C25)O	Fungus	Penicillium	crustosum DAOM 215343 T	Trimble, Laird A.; Sumarah, Mark W.; Blackwell, Barbara A.; Wrona, Mark D.; Miller, J. David	2012	8	53	956-958	10.1016/j.tetlet.2011.12.052	N/A	Characterization of (16R) and (16S)-hydroxyroquefortine C; Diastereomeric metabolites from Penicillium crustosum DAOM 215343	article	Tetrahedron Letters	https://www.npatlas.org/explore/compounds/NPA005988
		395	NPA006014	Cyclopiamide C	C19H18N2O4	338.363	NQSCTEKDHQYWCZ-UHFFFAOYSA-N	CC(CC(=O)O)N1C(=O)C2=C(C1(C)C)C=C3C=CC=C4C3=C2C(=O)N4	Fungus	Penicillium	commune DFFSCS026	Xu, Xinya; Zhang, Xiaoyong; Nong, Xuhua; Wei, Xiaoyi; Qi, Shuhua	2015	4	71	610-615	10.1016/j.tet.2014.12.031	N/A	Oxindole alkaloids from the fungus Penicillium commune DFFSCS026 isolated from deep-sea-derived sediments	article	Tetrahedron	https://www.npatlas.org/explore/compounds/NPA006014
		396	NPA006039	PF1163B	C27H43NO5	461.643	PCRJJAXIHTZHNU-SDUSCBPUSA-N	CCCCC[C@@H]1CC[C@@H](CCCCC(=O)N([C@H](C(=O)O1)CC2=CC=C(C=C2)OCCO)C)C	Fungus	Penicillium	sp.	Nose, Hiroshi; Seki, Asako; Yaguchi, Takashi; Hosoya, Ayako; Sasaki, Toru; Hoshiko, Shigeru; Shomura, Takashi	2000	1	53	33-37	10.7164/antibiotics.53.33	10724005	PF1163A and B, new antifungal antibiotics produced by Penicillium sp. I. Taxonomy of producing strain, fermentation, isolation and biological activities	article	Journal of Antibiotics	https://www.npatlas.org/explore/compounds/NPA006039
		397	NPA006069	Roseopurpurin F	C19H24O8	380.393	GJGRGJCMJUMZKN-LNLFQRSKSA-N	CC1=CC(=C(C(=C1C(=O)OC)O[C@H]2C(=O)C(=C([C@@H]([C@]2(C)OC)O)O)C)C)O	Fungus	Penicillium	roseopurpureum (CMB-MF038)	Shang, Zhuo; Khalil, Zeinab; Li, Li; Salim, Angela A.; Quezada, Michelle; Kalansuriya, Pabasara; Capon, Robert J.	2016	17	18	4340-4343	10.1021/acs.orglett.6b02099	27537356	Roseopurpurins: Chemical Diversity Enhanced by Convergent Biosynthesis and Forward and Reverse Michael Additions	article	Organic Letters	https://www.npatlas.org/explore/compounds/NPA006069
		398	NPA006084	Not named	C16H20O6	308.33	TXFYYWHRTDECTR-KOLCDFICSA-N	C[C@@H]1CCC[C@@H](CC(=O)CC2=CC(=CC(=C2C(=O)O1)O)O)O	Fungus	Penicillium	sp. (SC2193)	Colin J. Barrow	1997	10	60	1023-1025	10.1021/np970200x	N/A	New Macrocyclic Lactones from a Penicillium Species	article	Journal of Natural Products	https://www.npatlas.org/explore/compounds/NPA006084
		399	NPA006124	Penialidin A	C14H12O8	308.242	WHDZYZDPVJODPJ-CQSZACIVSA-N	C[C@@]1(CC2=C(CO1)C(=O)C3=CC(=C(C(=C3O2)C(=O)O)O)O)O	Fungus	Penicillium	sp.	Jouda, Jean-Bosco; Kusari, Souvik; Lamshoeft, Marc; Mouafo Talontsi, Ferdinand; Douala Meli, Clovis; Wandji, Jean; Spiteller, Michael	2014	N/A	98	209-214	10.1016/j.fitote.2014.08.011	25128427	Penialidins A-C with strong antibacterial activities from Penicillium sp.; An endophytic fungus harboring leaves of Garcinia nobilis	article	Fitoterapia	https://www.npatlas.org/explore/compounds/NPA006124
		400	NPA006142	Citreohybridone F	C31H42O9	558.668	HEXQKOABEQXENF-XZRVZJGFSA-N	CC1=CC2[C@](CCC3[C@]2(CC[C@@H](C3(C)C)OC(=O)C)C(=O)OC)([C@]4([C@@]1(C(=O)C(=C4OC(=O)C)C)C)C(=O)OC)C	Fungus	Penicillium	citreo-viride B. IFO 4692 and 6200 hybrid	Kosemura, Seiji	2003	27	59	5055-5072	10.1016/s0040-4020(03)00739-7	N/A	Meroterpenoids from Penicillium citreo-viride B. IFO 4692 and 6200 hybrid	article	Tetrahedron	https://www.npatlas.org/explore/compounds/NPA006142
		401	NPA006181	Herqueiazole	C22H21NO5	379.412	IXKZXMJHICVGBA-MLMJSJRWSA-N	C[C@H]1C([C@@]2(C(=C3C(=CC(=C4C3=C(C2=O)C(=O)C5=C4C=C(N5)C)O)C)O1)O)(C)C	Fungus	Penicillium	sp.	Julianti, Elin; Lee, Jung-Ho; Liao, Lijuan; Park, Wanki; Park, Sunghyouk; Oh, Dong-Chan; Oh, Ki-Bong; Shin, Jongheon	2013	6	15	1286-1289	10.1021/ol4002174	23431962	New polyaromatic metabolites from a marine-derived fungus Penicillium sp	article	Organic Letters	https://www.npatlas.org/explore/compounds/NPA006181
		402	NPA006190	Neocyclocitrinol D	C25H36O4	400.559	HDGOYEAHQQCXLC-BASQPFFBSA-N	C[C@H]([C@H](/C=C(\C)/C1CC[C@@H]2[C@@]1(CC[C@H]3C2=CC(=O)[C@@H]4C[C@H](CC=C3C4)O)C)O)O	Fungus	Penicillium	citrinum HGY1-5	Du, Lin; Zhu, Tianjiao; Fang, Yuchun; Gu, Qianqun; Zhu, Weiming	2008	8	71	1343-1351	10.1021/np8000442	18656987	Unusual C25 steroid isomers with bicyclo[4.4.1]A/B rings from a volcano ash-derived fungus Penicillium citrinum	article	Journal of Natural Products	https://www.npatlas.org/explore/compounds/NPA006190
		403	NPA006211	Decarboxydihydrocitrinone	C12H14O4	222.24	PPEPKULENIXILK-IYSWYEEDSA-N	C[C@@H]1[C@H](OC(=O)C2=C1C(=C(C=C2O)O)C)C	Fungus	Penicillium	odoratum	NOZAWA, KOOHEI; YAMADA, MIKIKO; TSUDA, YOSHIKO; KAWAI, KENICHI; NAKAJIMA, SHOICHI	1981	9	29	2689-2691	10.1248/cpb.29.2689	7349286	Antifungal activity of oosponol, oospolactone, phyllodulcin, hydrangenol, and some other related compounds	article	Chemical and Pharmaceutical Bulletin	https://www.npatlas.org/explore/compounds/NPA006211
		404	NPA006223	Peniphenone B	C21H18O8	398.367	DMQKBLQAFZIXPZ-UHFFFAOYSA-N	CC1=C(C(=C(C(=C1)C(=O)C)O)CC2=C(C=C(OC2=O)C3=CC(=C(C=C3)O)O)O)O	Fungus	Penicillium	dipodomyicola HN4-3A	Li, Hanxiang; Jiang, Jieyi; Liu, Zhaoming; Lin, Shaoe; Xia, Guoping; Xia, Xuekui; Ding, Bo; He, Lei; Lu, Yongjun; She, Zhigang	2014	4	77	800-806	10.1021/np400880w	24597756	Peniphenones A-D from the mangrove fungus Penicillium dipodomyicola HN4-3A as inhibitors of Mycobacterium tuberculosis phosphatase MptpB	article	Journal of Natural Products	https://www.npatlas.org/explore/compounds/NPA006223
		405	NPA006234	Sculezonone B	C20H20O9	404.371	NKDAVCHIYATDKS-UHFFFAOYSA-N	CC1=C(C(=C2C3=C1C(=C(C(=C3C(=O)C(C2=O)(C(C)(C)C(=O)C)O)O)OC)O)O)O	Fungus	Penicillium	sp.	Komatsu, Kazusei; Shigemori, Hideyuki; Mikami, Yuzuru; Kobayashi, Jun'ichi	2000	3	63	408-409	10.1021/np990452t	10757733	Sculezonones A and B, two metabolites possessing a phenalenone skeleton from a marine-derived fungus Penicillium species	article	Journal of Natural Products	https://www.npatlas.org/explore/compounds/NPA006234
		406	NPA006244	Fumiquinazoline Q	C23H21N5O4	431.452	MTEROBSPCYFSHO-AKDJSBBBSA-N	C[C@H]1C(=O)N2[C@H](N1)[C@](C3=CC=CC=C32)(C[C@H]4C(=O)NCC5=NC6=CC=CC=C6C(=O)N45)O	Fungus	Penicillium	expansum Y32	Fan, Ya-Qin; Li, Pei-Hai; Chao, Ya-Xi; Chen, Hao; Du, Ning; He, Qiu-Xia; Liu, Ke-Chun	2015	10	13	6489-6504	10.3390/md13106489	26506361	Alkaloids with cardiovascular effects from the marine-derived fungus Penicillium expansum Y32	article	Marine Drugs	https://www.npatlas.org/explore/compounds/NPA006244
		407	NPA006274	Austinoneol	C24H30O6	414.498	RVCGYSNUNXICAF-BFYKDQAASA-N	CC1=C2C[C@@]3([C@@H](C(=O)[C@@](C3=C)([C@@]2(CC[C@]14C=CC(=O)OC4(C)C)C)C(=O)OC)O)C	Fungus	Penicillium	sp.	Santos, Regina M. Geris dos; Rodrigues-Filho, Edson	2003	5	14	722-727	10.1590/s0103-50532003000500004	N/A	Structures of meroterpenes produced by Penicillium sp, an endophytic fungus found associated with Melia azedarach	article	Journal of the Brazilian Chemical Society	https://www.npatlas.org/explore/compounds/NPA006274
		408	NPA006289	Not named	C31H41N3O6	551.684	BYTLPMGCHGGRQC-HHRDSYDSSA-N	CCC(=O)O[C@@H]1C[C@@H](N2C[C@@]3(C[C@@]4(C5=CC=CC(=C5NC4=O)C(=O)[C@@H]6C(O6)(C)C)[C@]([C@H]3C[C@H]2C1)(C)C=O)NC)C	Fungus	Penicillium	waksmanii	Kushida, Nobuaki; Watanabe, Naoko; Okuda, Takako; Yokoyama, Fumikazu; Gyobu, Yasuhiro; Yaguchi, Takashi	2007	11	60	667-673	10.1038/ja.2007.85	18057695	PF1270A, B and C, Novel Histamine H3 Receptor Ligands Produced by Penicillium waksmanii PF1270	article	Journal of Antibiotics	https://www.npatlas.org/explore/compounds/NPA006289
		409	NPA006292	Berkazaphilone B	C21H22O7	386.4	JCQWLKQBYHSHOG-NRKPLWJESA-N	C/C=C/C1=CC2=CC(=O)[C@]([C@@H]([C@H]2CO1)O)(C)OC(=O)C3=C(C=C(C=C3C)O)O	Fungus	Penicillium	rubrum	Stierle, Andrea A.; Stierle, Donald B.; Girtsman, Teri	2012	3	75	344-350	10.1021/np200414c	22295871	Caspase-1 inhibitors from an extremophilic fungus that target specific leukemia cell lines	article	Journal of Natural Products	https://www.npatlas.org/explore/compounds/NPA006292
		410	NPA006301	Aspergillumarin B	C14H18O4	250.294	JDIGWVAMJGGRBY-GXSJLCMTSA-N	C[C@@H](CCC[C@@H]1CC2=C(C(=CC=C2)O)C(=O)O1)O	Fungus	Penicillium	sp.	Li, Shangde; Wei, Meiyan; Chen, Guangying; Lin, Yongcheng	2012	3	48	371-373	10.1007/s10600-012-0254-9	N/A	Two new dihydroisocoumarins from the endophytic fungus Aspergillus sp. collected from the South China Sea	article	Chemistry of Natural Compounds	https://www.npatlas.org/explore/compounds/NPA006301
		411	NPA006310	Penicillithiophenol B	C18H18O6S	362.403	PYWMCFOLHWOMMF-UHFFFAOYSA-N	COC(=O)CC1=CC(=C(C=C1)O)SC2=C(C=CC(=C2)CC(=O)OC)O	Fungus	Penicillium	copticola PSU-RSPG138	Daengrot, Charuwan; Rukachaisirikul, Vatcharin; Tansakul, Chittreeya; Thongpanchang, Tienthong; Phongpaichit, Souwalak; Bowornwiriyapan, Kawitsara; Sakayaroj, Jariya	2015	4	78	615-622	10.1021/np5005328	25734623	Eremophilane sesquiterpenes and diphenyl thioethers from the soil fungus Penicillium copticola PSU-RSPG138	article	Journal of Natural Products	https://www.npatlas.org/explore/compounds/NPA006310
		412	NPA006315	Petrosifungin A	C33H45N5O7	623.751	DZRYOWIZOWQPCR-JIGKBLADSA-N	C[C@@H]1[C@@H](C(=O)N[C@H](C(=O)N2CCC[C@H]2C(=O)N3CCCC[C@H]3C(=O)N4CCCC[C@H]4C(=O)O1)C(C)C)NC(=O)C5=CC=CC=C5	Fungus	Penicillium	brevicompactum	Bringmann, Gerhard; Lang, Gerhard; Steffens, Stefan; Schaumann, Karsten	2004	3	67	311-315	10.1021/np034015x	15043401	Petrosifungins A and B, Novel Cyclodepsipeptides from a Sponge-Derived Strain of Penicillium brevicompactum	article	Journal of Natural Products	https://www.npatlas.org/explore/compounds/NPA006315
		413	NPA006331	Decarestrictine D	C10H16O5	216.233	HWMMWMJBUOCCFZ-HXFLIBJXSA-N	C[C@@H]1C[C@H](O)C=C[C@H](O)[C@@H](O)CC(=O)O1	Fungus	Penicillium	sp.	Göhrt, A; Zeeck, A; Hütter, K; Kirsch, R; Kluge, H; Thiericke, R	1992	1	45	66-73	10.7164/antibiotics.45.66	1548191	Secondary metabolites by chemical screening. 9. Decarestrictines, a new family of inhibitors of cholesterol biosynthesis from Penicillium. II. Structure elucidation of the decarestrictines A to D.	article	Journal of Antibiotics	https://www.npatlas.org/explore/compounds/NPA006331
		414	NPA006367	Thomitrem E	C37H45NO6	599.768	ZWRTYVFRLUECPA-LISQCNAESA-N	CC(=C)[C@@H]1[C@@H]([C@@H]2[C@@]3(O2)[C@@H](O1)CC[C@]4([C@]3(CCC5=CC6=C([C@@]54C)NC7=C6C8=C(CC(=C)[C@@H]9[C@]8([C@H](C9)C(C)(C)O)O)C=C7)O)C)O	Fungus	Penicillium	crustosum	Rundberget, Thomas; Wilkins, Alistair L	2002	8	61	979-985	10.1016/S0031-9422(02)00369-2	N/A	Thomitrems A and E, two indole-alkaloid isoprenoids from Penicillium crustosum Thom	article	Phytochemistry	https://www.npatlas.org/explore/compounds/NPA006367
		415	NPA006378	Secopenicillide C	C20H22O6	358.39	FQHVDLXMHXCBHH-SNAWJCMRSA-N	CC1=CC(=C(C(=C1)O)OC2=C(C(=C(C=C2)/C=C/C(C)C)O)C(=O)O)CO	Fungus	Penicillium	pinophilum FKI-5653	Nonaka, Kenichi; Abe, Tadahide; Iwatsuki, Masato; Mori, Mihoko; Yamamoto, Tsuyoshi; Shiomi, Kazuro; Ômura, Satoshi; Masuma, Rokuro	2011	12	64	769-774	10.1038/ja.2011.91	22008698	Enhancement of metabolites productivity of Penicillium pinophilum FKI-5653, by co-culture with Trichoderma harzianum FKI-5655	article	Journal of Antibiotics	https://www.npatlas.org/explore/compounds/NPA006378
		416	NPA006387	Antineocyclocitrinol B	C25H36O4	400.559	HDGOYEAHQQCXLC-BMFVMBHASA-N	C[C@H]([C@H](/C=C(/C)\[C@H]1CC[C@@H]2[C@@]1(CC[C@H]3C2=CC(=O)[C@@H]4C[C@H](CC=C3C4)O)C)O)O	Fungus	Penicillium	purpurogenum	Xia, Ming-Wen; Cui, Cheng-Bin; Li, Chang-Wei; Wu, Chang-Jing	2014	3	12	1545-1568	10.3390/md12031545	24633254	Three new and eleven known unusual C25 steroids: Activated production of silent metabolites in a marine-derived fungus by chemical mutagenesis strategy using diethyl sulphate	article	Marine Drugs	https://www.npatlas.org/explore/compounds/NPA006387
		417	NPA006389	Rezishanone D	C18H26O5	322.401	YIEIUNLELXQYRP-BDLBYSBYSA-N	CCOC1C[C@H]2C(=C([C@@]1(C(=O)[C@@]2(C)O)C)O)C(=O)CC/C=C/C	Fungus	Penicillium	notatum	Maskey, Rajendra P.; Gruen-Wollny, Iris; Laatsch, Hartmut	2005	6	68	865-870	10.1021/np040137t	15974609	Sorbicillin analogues and related dimeric compounds from Penicillium notatum	article	Journal of Natural Products	https://www.npatlas.org/explore/compounds/NPA006389
		418	NPA006391	PF1163A	C27H43NO6	477.642	SDBGPLZSWIQIOV-VQPAQMSKSA-N	CCC[C@@H](C[C@@H]1CC[C@@H](CCCCC(=O)N([C@H](C(=O)O1)CC2=CC=C(C=C2)OCCO)C)C)O	Fungus	Penicillium	sp.	Nose, Hiroshi; Seki, Asako; Yaguchi, Takashi; Hosoya, Ayako; Sasaki, Toru; Hoshiko, Shigeru; Shomura, Takashi	2000	1	53	33-37	10.7164/antibiotics.53.33	10724005	PF1163A and B, new antifungal antibiotics produced by Penicillium sp. I. Taxonomy of producing strain, fermentation, isolation and biological activities	article	Journal of Antibiotics	https://www.npatlas.org/explore/compounds/NPA006391
		419	NPA006398	Threo-23-O-methylneocyclocitrinol	C26H38O4	414.586	KJZPRGNCDGAUNA-SBKWBWKESA-N	C[C@@H]([C@H](/C=C(\C)/C1CC[C@@H]2[C@@]1(CC[C@H]3C2=CC(=O)[C@@H]4C[C@H](CC=C3C4)O)C)OC)O	Fungus	Penicillium	citrinum HGY1-5	Du, Lin; Zhu, Tianjiao; Fang, Yuchun; Gu, Qianqun; Zhu, Weiming	2008	8	71	1343-1351	10.1021/np8000442	18656987	Unusual C25 steroid isomers with bicyclo[4.4.1]A/B rings from a volcano ash-derived fungus Penicillium citrinum	article	Journal of Natural Products	https://www.npatlas.org/explore/compounds/NPA006398
		420	NPA006405	Citreopyrone B	C10H10O4	194.186	AIRRMJKMFDZHMS-ONEGZZNKSA-N	CC1=C(OC(=O)C=C1OC)/C=C/C=O	Fungus	Penicillium	sp.	Kosemura, Seiji; Kojima, Shin-ichi; Yamamura, Shosuke	1997	1	26	33-34	10.1246/cl.1997.33	N/A	Citreopyrones, New Metabolites of Two Hybrid Strains, KO 0092 and KO 0141, Derived from the Penicillium Species	article	Chemistry Letters	https://www.npatlas.org/explore/compounds/NPA006405
		421	NPA006408	Pentacecilide B	C27H34O6	454.563	DPIJZZQCJNEDHA-STOMMNNHSA-N	C[C@H]1CC2=C3C[C@H]4[C@](CC[C@@H]5[C@@]4(C[C@@H](C(=O)C5(C)C)C(=O)C)C)(OC3=CC(=C2C(=O)O1)O)C	Fungus	Penicillium	cecidicola FKI-3765-1	Yamazaki, Hiroyuki; Kobayashi, Kakeru; Matsuda, Daisuke; Nonaka, Kenichi; Masuma, Rokuro; Omura, Satoshi; Tomoda, Hiroshi	2009	4	62	195-200	10.1038/ja.2009.18	19300470	Pentacecilides, new inhibitors of lipid droplet formation in mouse macrophages, produced by Penicillium cecidicola FKI-3765-1: I. Taxonomy, fermentation, isolation and biological properties	article	Journal of Antibiotics	https://www.npatlas.org/explore/compounds/NPA006408
		422	NPA006414	NG-011	C32H38O15	662.641	UQFKAQNXJTZJAU-RZOYPLJHSA-N	C[C@@H]1CC2=CC(=CC(=C2C(=O)O[C@@H](CC(=O)OC[C@H](CC(=O)O[C@@H](CC3=CC(=CC(=C3C(=O)O[C@@H](CC(=O)O1)C)O)O)C)O)C)O)O	Fungus	Penicillium	verruculosum F-4542	Ito; Maruhashi; Sakai; Mizoue; Hanada	1992	10	45	1559-1565	10.7164/antibiotics.45.1559	1473982	NG-011 and NG-012, novel potentiators of nerve growth factor. I. Taxonomy, isolation, and physico-chemical and biological properties	article	Journal of Antibiotics	https://www.npatlas.org/explore/compounds/NPA006414
		423	NPA006420	Citridone C	C19H21NO4	327.38	CRAKOWUCMGTDDN-YCQNMSHMSA-N	CC1=C(C(=O)C(C1)(C)C2=C([C@H](NC2=O)[C@@H](C3=CC=CC=C3)O)O)C	Fungus	Penicillium	sp. FKI-1938	Fukuda, Takashi; Tomoda, Hiroshi; Ōmura, Satoshi	2005	5	58	315-321	10.1038/ja.2005.39	16060383	Citridones, New Potentiators of Antifungal Miconazole Activity, Produced by Penicillium sp. FKI-1938	article	Journal of Antibiotics	https://www.npatlas.org/explore/compounds/NPA006420
		424	NPA006438	Tetraacetic acid lactone	C8H8O4	168.148	STVPTNMFKNDFLX-UHFFFAOYSA-N	CC(=O)CC1=CC(=CC(=O)O1)O	Fungus	Penicillium	stipitatum	Bentley, R; Zwitkowits, P M	1967	3	89	676-680	10.1021/ja00979a036	6040822	Biosynthesis of tropolones in Penicillium stipitatum. VII. The formation of polyketide lactones and other nontropolone compounds as a result of ethionine inhibition	article	Journal of the American Chemical Society	https://www.npatlas.org/explore/compounds/NPA006438
		425	NPA006453	Anhydrowaraterpol B	C15H22O3	250.338	VTYGGZUALSUBPO-LFYBBSHMSA-N	CC(CC/C=C(\C)/C1=C(C=C(C=C1)CO)O)CO	Fungus	Penicillium	sp. (strain FH-A 6260)	Henne, Petra; Thiericke, Ralf; Grabley, Susanne; Hütter, Klaus; Wink, Joachim; Jurkiewicz, Elke; Zeeck, Axel	1993	5	1993	565-571	10.1002/jlac.199319930192	N/A	Secondary Metabolites by Chemical Screening, 23. Waraterpols, NewPenicillium Metabolites and Their Derivatives.	article	Liebigs Annalen der Chemie	https://www.npatlas.org/explore/compounds/NPA006453
		426	NPA006454	Terretrione D	C16H20N2O3	288.347	UPLLAHJXKAOMHF-STQMWFEESA-N	CC(C)[C@H]1C(=O)N(C(=O)[C@H](C(=O)N1)CC2=CC=CC=C2)C	Fungus	Penicillium	sp. CYE-87	Shaala, Lamiaa; Youssef, Diaa	2015	4	13	1698-1709	10.3390/md13041698	25815893	Identification and Bioactivity of Compounds from the Fungus Penicillium sp. CYE-87 Isolated from a Marine Tunicate	article	Marine Drugs	https://www.npatlas.org/explore/compounds/NPA006454
		427	NPA006464	Geumsanol A	C19H26O6	350.411	GDCDTBPQODJWHC-IWUDHIIDSA-N	CC[C@@H](C)[C@@H]([C@](C)(/C=C/C1=CC2=CC(=O)[C@@]([C@H](C2=CO1)O)(C)O)O)O	Fungus	Penicillium	sp. KCB11A109	Son, Sangkeun; Ko, Sung-Kyun; Kim, Jong Won; Lee, Jae Kyoung; Jang, Mina; Ryoo, In-Ja; Hwang, Gwi Ja; Kwon, Min Cheol; Shin, Kee-Sun; Futamura, Yushi; Hong, Young-Soo; Oh, Hyuncheol; Kim, Bo Yeon; Ueki, Masashi; Takahashi, Shunji; Osada, Hiroyuki; Jang, Jae-Hyuk; Ahn, Jong Seog	2016	N/A	122	154-164	10.1016/j.phytochem.2015.12.008	26712614	Structures and biological activities of azaphilones produced by Penicillium sp. KCB11A109 from a ginseng field	article	Phytochemistry	https://www.npatlas.org/explore/compounds/NPA006464
		428	NPA006468	Terrestrol E	C14H14O5	262.261	ZFWUTOCTSAZAKK-UHFFFAOYSA-N	C1=CC(=C(C=C1O)COC2=CC(=C(C=C2)O)CO)O	Fungus	Penicillium	terrestre	Chen, Li; Fang, Yuchun; Zhu, Tianjiao; Gu, Qianqun; Zhu, Weiming	2008	1	71	66-70	10.1021/np070421v	18163588	Gentisyl alcohol derivatives from the marine-derived fungus Penicillium terrestre	article	Journal of Natural Products	https://www.npatlas.org/explore/compounds/NPA006468
		429	NPA006474	Corymbiferan lactone C	C15H14O6	290.271	RUQPBUQTTIDDJQ-UHFFFAOYSA-N	COC1=C2C3=C(C(=C1)CO)C(=CC(=C3COC2=O)OC)O	Fungus	Penicillium	hordei	Overy, David P.; Blunt, John W.	2004	11	67	1850-1853	10.1021/np049723c	15568774	Corymbiferan lactones from Penicillium hordei: Stimulation of novel phenolic metabolites using plant tissue media	article	Journal of Natural Products	https://www.npatlas.org/explore/compounds/NPA006474
		430	NPA006526	Sargassopenilline G	C18H24O8	368.382	YSZSEYNPMYSAEI-MHUIHPTQSA-N	C[C@H]1CC[C@@H]([C@]2(O1)[C@@H](C3=C(CO2)[C@@](C(=O)C3)(C)O)OC(=O)C)OC(=O)C	Fungus	Penicillium	thomii KMM 4645	Zhuravleva, Olesya I.; Sobolevskaya, Maria P.; Afiyatullov, Shamil Sh; Kirichuk, Natalya N.; Denisenko, Vladimir A.; Dmitrenok, Pavel S.; Yurchenko, Ekaterina A.; Dyshlovoy, Sergey A.	2014	12	12	5930-5943	10.3390/md12125930	25501795	Sargassopenillines A-G, 6,6-spiroketals from the alga-derived fungi penicillium thomii and penicillium lividum	article	Marine Drugs	https://www.npatlas.org/explore/compounds/NPA006526
		431	NPA006539	Pinazaphilone B	C21H20O9	416.382	ZDFHVFVPRFCIRZ-RFVSGWPVSA-N	CC1=CC(=CC(=C1C(=O)O[C@H]2[C@@H]3COC(=CC3=CC(=O)[C@]2(C)O)C=CC(=O)O)O)O	Fungus	Penicillium	sp. HN29-3B1	Liu, Yayue; Yang, Qin; Xia, Guoping; Huang, Hongbo; Li, Hanxiang; Ma, Lin; Lu, Yongjun; He, Lei; Xia, Xuekui; She, Zhigang	2015	8	78	1816-1822	10.1021/np500885f	26230970	Polyketides with α-Glucosidase Inhibitory Activity from a Mangrove Endophytic Fungus, Penicillium sp. HN29-3B1	article	Journal of Natural Products	https://www.npatlas.org/explore/compounds/NPA006539
		432	NPA006542	Epiremisporine B	C30H24O12	576.51	RRGJMIUFDPLICY-JIBMBENZSA-N	CC1=CC2=C(C(=C1)O)C(=O)C3=C(O2)C[C@H]4[C@H]5[C@@H]3C6=C([C@]5(OC4(C(=O)OC)O)C(=O)OC)C(=O)C7=C(O6)C=C(C=C7O)C	Fungus	Penicillium	purpurogenum	Xia, Ming-Wen; Cui, Cheng-Bin; Li, Chang-Wei; Wu, Chang-Jing; Peng, Ji-Xing; Li, De-Hai	2015	8	13	5219-5236	10.3390/md13085219	26295241	Rare chromones from a fungal mutant of the marine-derived Penicillium purpurogenum G59	article	Marine Drugs	https://www.npatlas.org/explore/compounds/NPA006542
		433	NPA006547	Cyclopiamine B	C26H33N3O5	467.566	LUESCPPTDJZZQN-DCWDXPITSA-N	CC1(CC(=O)C2=C(C=CC3=C2N1C(=O)[C@@]34C[C@]5(CN6CCC[C@@H]6C[C@H]5C4(C)C)[N+](=O)[O-])OC)C	Fungus	Penicillium	cyclopium	Bond, Roy F; Boeyens, Jan CA; Holzapfel, Cedric W; Steyn, Pieter S	1979	N/A	N/A	1751-1761	10.1039/p19790001751	N/A	Cyclopiamines A and B, novel oxindole metabolites of Penicillium cyclopium westling	article	Journal of the Chemical Society, Perkin Transactions 1	https://www.npatlas.org/explore/compounds/NPA006547
		434	NPA006556	Griseophenone C	C16H16O6	304.298	XZDCIORWACLZKX-UHFFFAOYSA-N	CC1=CC(=CC(=C1C(=O)C2=C(C=C(C=C2O)OC)O)OC)O	Fungus	Penicillium	patulum	Rhodes, A; Boothroyd, B; Mcgonagle, P; Somerfield, G a	1961	N/A	81	28	10.1042/bj0810028	14491779	Biosynthesis of griseofulvin: the methylated benzophenone intermediates	article	Biochemical Journal	https://www.npatlas.org/explore/compounds/NPA006556
		435	NPA006565	(6S,7R,10E,14E)-16-(1H-indol-3-yl)-2,6,10,14-tetramethylhexadeca-2,10,14-triene-6,7-diol	C28H41NO2	423.641	QSCZFXVTYWFEJV-IQRZJAOQSA-N	CC(=CCC[C@@](C)([C@@H](CC/C(=C/CC/C(=C/CC1=CNC2=CC=CC=C21)/C)/C)O)O)C	Fungus	Penicillium	camemberti OUCMDZ-1492	Fan, Yaqin; Wang, Yi; Liu, Peipei; Fu, Peng; Zhu, Tonghan; Wang, Wei; Zhu, Weiming	2013	7	76	1328-1336	10.1021/np400304q	23886345	Indole-diterpenoids with anti-H1N1 activity from the aciduric fungus Penicillium camemberti OUCMDZ-1492	article	Journal of Natural Products	https://www.npatlas.org/explore/compounds/NPA006565
		436	NPA006572	Penicilactone	C7H10O4	158.153	XHJRXNFVXZOHGP-UHFFFAOYSA-N	C1C(COC1=O)C(=O)CCO	Fungus	Penicillium	sp. PSU-F44	Trisuwan, Kongkiat; Rukachaisirikul, Vatcharin; Sukpondma, Yaowapa; Phongpaichit, Souwalak; Preedanon, Sita; Sakayaroj, Jariya	2009	10	57	1100-1102	10.1248/cpb.57.1100	19801865	Lactone derivatives from the marine-derived fungus Penicillium sp. PSU-F44	article	Chemical and Pharmaceutical Bulletin	https://www.npatlas.org/explore/compounds/NPA006572
		437	NPA006574	BK223 C	C32H38O14	646.642	ZIOHDYUFQITWAX-FVVUREQNSA-N	C[C@@H]1CC2=CC(=CC(=C2C(=O)O[C@@H](CC(=O)O[C@@H](CC3=CC(=CC(=C3C(=O)O[C@@H](CC(=O)O[C@@H](CC(=O)O1)C)C)O)O)C)C)O)O	Fungus	Penicillium	verruculosum (IMI 352119)	Breinholt; Jensen; Nelsen; Olsen; Frisvad	1993	7	46	1101-1108	10.7164/antibiotics.46.1101	8360106	Antifungal macrocyclic polylactones from Penicillium verruculosum	article	Journal of Antibiotics	https://www.npatlas.org/explore/compounds/NPA006574
		438	NPA006582	PHBA	C8H7NO3	165.148	QIMBQAFHVVTXTD-WEVVVXLNSA-N	C1=CC(=CC=C1C(=O)/C=N/O)O	Fungus	Penicillium	olsonii BAINIER AND S	AMADE, P.; MALLEA, M.; BOUAÏCHA, N.	1994	2	47	201-208	10.7164/antibiotics.47.201	8150716	ISOLATION, STRUCTURAL IDENTIFICATION AND BIOLOGICAL ACTIVITY OF TWO METABOLITES PRODUCED BY Penicillium olsonii BAINIER AND SARTORY	article	Journal of Antibiotics	https://www.npatlas.org/explore/compounds/NPA006582
		439	NPA006589	Dhilirolide B	C25H28O8	456.491	HKYMRYMDXIHYTJ-OIDNXJRTSA-N	C[C@H]1C23[C@@]4([C@@]5(C[C@]6(C7=CC(=O)OC(C7=CC[C@@]6(C2(C58CO8)C(=O)O1)C)(C)C)[C@](O4)(O3)C)C)O	Fungus	Penicillium	purpurogenum	de Silva, E Dilip; Williams, David E; Jayanetti, Dinith R; Centko, Ryan M; Patrick, Brian O; Wijesundera, Ravi LC; Andersen, Raymond J	2011	5	13	1174-1177	10.1021/ol200031t	21348535	Dhilirolides A- D, Meroterpenoids Produced in Culture by the Fruit-Infecting Fungus Penicillium purpurogenum Collected in Sri Lanka	article	Organic Letters	https://www.npatlas.org/explore/compounds/NPA006589
		440	NPA006603	3-(dimethylaminomethyl)-1-(1 , 1 -dimethyl-2-propenyl)indole	C16H22N2	242.366	JRVLXLACCVMFNC-UHFFFAOYSA-N	CC(C)(C=C)N1C=C(C2=CC=CC=C21)CN(C)C	Fungus	Penicillium	daleae	LAM, Y. K. T.; DAI, P.; BORRIS, R.; DOMBROWSKI, A.; RANSOM, R.; YOUNG, G.; BEER, M.; MIDDLEMI, D.; SMITH, J.	1994	6	47	724-726	10.7164/antibiotics.47.724	8040078	A new indole from Penicillium daleae	article	Journal of Antibiotics	https://www.npatlas.org/explore/compounds/NPA006603
		441	NPA006606	Brocazine C	C18H20N2O7S2	440.499	LPUHZOUWCQALDK-LENHPZMJSA-N	C1[C@@H]([C@@H]([C@@H]2[C@H](C1=O)C[C@]34N2C(=O)[C@@]5(C[C@@H]6[C@H](C=C[C@@H]([C@H]6N5C3=O)O)O)SS4)O)O	Fungus	Penicillium	brocae MA-231	Meng, Ling-Hong; Li, Xiao-Ming; Lv, Cui-Ting; Huang, Cai-Guo; Wang, Bin-Gui	2014	8	77	1921-1927	10.1021/np500382k	25105722	Brocazines A-F, cytotoxic bisthiodiketopiperazine derivatives from Penicillium brocae MA-231, an endophytic fungus derived from the marine mangrove plant Avicennia marina	article	Journal of Natural Products	https://www.npatlas.org/explore/compounds/NPA006606
		442	NPA006662	Dhilirolide K	C25H28O8	456.491	PXSBFAYVIZOVQY-KJTLYPOWSA-N	C[C@H]1[C@]2(C(=O)[C@]3(C=C4C5=C([C@@H](C[C@@]4([C@@]2(C3=C)C(=O)O1)C)O)C(OC(=O)C5)(C)C)C)OC(=O)C	Fungus	Penicillium	purpurogenum	Centko, Ryan M.; Williams, David. E.; Patrick, Brian O.; Akhtar, Yasmin; Garcia Chavez, Miguel Angel; Wang, Yan Alexander; Isman, Murray B.; De Silva, E. Dilip; Andersen, Raymond J.	2014	8	79	3327-3335	10.1021/jo4024039	24684453	Dhilirolides E-N, meroterpenoids produced in culture by the fungus penicillium purpurogenum collected in Sri Lanka: Structure elucidation, stable isotope feeding studies, and insecticidal activity	article	Journal of Organic Chemistry	https://www.npatlas.org/explore/compounds/NPA006662
		443	NPA006685	Decarestrictine I	C10H14O4	198.218	BTLWKUIXHYMYIL-UHFFFAOYSA-N	CC1CC(C2C=CC(O2)CC(=O)O1)O	Fungus	Penicillium	sp.	Grabley, S; Hammann, P; HÃ¼tter, K; Kirsch, R; Kluge, H; Thiericke, R; Mayer, M; Zeeck, A	1992	7	45	1176-1181	10.7164/antibiotics.45.1176	1517163	Secondary metabolites by chemical screening. 20. Decarestrictines, a new family of inhibitors of cholesterol biosynthesis from Penicillium: III. Decarestrictines E to M.	article	Journal of Antibiotics	https://www.npatlas.org/explore/compounds/NPA006685
		444	NPA006721	4-hydroxyphenethyl 2-(4-oxo-5,6-dihydro-2H-pyran-3-yl) acetate	C15H16O5	276.288	ZIHWUGRJXVUWBU-UHFFFAOYSA-N	C1COC=C(C1=O)CC(=O)OCCC2=CC=C(C=C2)O	Fungus	Penicillium	sp. Y26-02	Wu, Hong-Hua; Tian, Li; Feng, Bao-Min; Li, Zhi-Feng; Zhang, Qi-Hui; Pei, Yue-Hu	2010	1	12	15-19	10.1080/10286020903442020	20390738	Three new compounds from the marine fungus Penicillium sp	article	Journal of Asian Natural Products Research	https://www.npatlas.org/explore/compounds/NPA006721
		445	NPA006749	A26771A	C14H16N2O3S2	324.427	SJRIMIDQFZMJPZ-ZIAGYGMSSA-N	CN1C(=O)[C@@]2(N(C(=O)[C@]1(SS2)CC3=CC=CC=C3)C)CO	Fungus	Penicillium	turbatum	Michel, KH; Chaney, MO; Jones, ND; Hoehn, MM; Nagarajan, R	1974	1	27	57-64	10.7164/antibiotics.27.57	4367201	Epipolythiopiperazinedione antibiotics from Penicillium turbatum	article	Journal of Antibiotics	https://www.npatlas.org/explore/compounds/NPA006749
		446	NPA006768	Scalusamide C	C16H29NO3	283.412	QFHBLKBGYAASBK-ARLHGKGLSA-N	CCCCCCCC(=O)C(C)C(=O)N1CCC[C@@H]1CO	Fungus	Penicillium	citrinum	Tsuda, Masashi; Sasaki, Mai; Mugishima, Takao; Komatsu, Kazusei; Sone, Teruo; Tanaka, Michiko; Mikami, Yuzuru; Kobayashi, Jun'ichi	2005	2	68	273-276	10.1021/np049661q	15730261	Scalusamides A-C, new pyrrolidine alkaloids from the marine-derived fungus Penicillium citrinum	article	Journal of Natural Products	https://www.npatlas.org/explore/compounds/NPA006768
		447	NPA006775	Aurantiomide B	C18H22N4O4	358.398	VZHFOIYILDANRZ-SCLBCKFNSA-N	CC(C)C[C@]1(C2=NC3=CC=CC=C3C(=O)N2[C@H](C(=O)N1)CCC(=O)N)O	Fungus	Penicillium	aurantiogriseum SP0-19	Zhi, Hong Xin; Fang, Yuchun; Du, Lin; Zhu, Tianjiao; Duan, Lin; Chen, Juan; Gu, Qian-Qun; Zhu, Wei-Ming	2007	5	70	853-855	10.1021/np060516h	17455978	Aurantiomides A-C, quinazoline alkaloids from the sponge-derived fungus Penicillium aurantiogriseum SP0-19	article	Journal of Natural Products	https://www.npatlas.org/explore/compounds/NPA006775
		448	NPA006779	Prugosene C1	C27H36O3	408.582	AWKOIWWVZPOTLM-UQSVYCHCSA-N	C[C@H]1C(=O)C(=C[C@@]1(C)/C=C/C=C/C=C/C=C/C=C(\C)/[C@H]2C(=C[C@@]([C@H](O2)C)(C)O)C)C	Fungus	Penicillium	rugulosum	Lang, Gerhard; Wiese, Jutta; Schmaljohann, Rolf; Imhoff, Johannes F.	2007	48	63	11844-11849	10.1016/j.tet.2007.09.025	N/A	New pentaenes from the sponge-derived marine fungus Penicillium rugulosum: structure determination and biosynthetic studies	article	Tetrahedron	https://www.npatlas.org/explore/compounds/NPA006779
		449	NPA006781	Austalide H acid	C25H34O8	462.539	NNOMPFCNQCRAIO-JSGMTKEVSA-N	CC1=C2C(=C(C3=C1COC3=O)OC)C[C@H]4[C@@](O2)(C[C@H]([C@H]([C@]4(C)CCC(=O)O)C(C)(C)O)O)C	Fungus	Penicillium	thomii KMM 4645	Zhuravleva, Olesya I.; Sobolevskaya, Maria P.; Leshchenko, Elena V.; Kirichuk, Natalya N.; Denisenko, Vladimir A.; Dmitrenok, Pavel S.; Dyshlovoy, Sergey A.; Zakharenko, Alexander M.; Kim, Natalya Yu.; Afiyatullov, Shamil Sh.	2014	6	77	1390-1395	10.1021/np500151b	24852445	Meroterpenoids from the Alga-Derived Fungi Penicillium thomii Maire and Penicillium lividum Westling	article	Journal of Natural Products	https://www.npatlas.org/explore/compounds/NPA006781
		450	NPA006796	Communesin F	C28H32N4O	440.591	AJKLOOXVDIANRY-MGDFUXISSA-N	CC(=C[C@@H]1C2=C3C(=CC=C2)N([C@@H]4[C@]35CCN1[C@@H]6[C@]5(CCN6C(=O)C)C7=CC=CC=C7N4)C)C	Fungus	Penicillium	expansum Link MK-57	Hayashi, Hideo; Matsumoto, Hirotaka; Akiyama, Kohki	2004	3	68	753-756	10.1271/bbb.68.753	15056914	New Insecticidal Compounds, Communesins C, D and E, from Penicillium expansum Link MK-57	article	Bioscience Biotechnology and Biochemistry	https://www.npatlas.org/explore/compounds/NPA006796
		451	NPA006806	Verruculide B	C25H36O6	432.557	CBQSQQCAFNEQFL-PLEWWHCXSA-N	CC(=CCC1=C(O)C=C(O)C2=C1C[C@@H](C)OC2=O)CCC=C(C)CCC(O)C(C)(C)O	Fungus	Penicillium	verruculosum TPU1311	Yamazaki, Hiroyuki; Nakayama, Wataru; Takahashi, Ohgi; Kirikoshi, Ryota; Izumikawa, Yuta; Iwasaki, Kohei; Toraiwa, Kengo; Ukai, Kazuyo; Rotinsulu, Henki; Wewengkang, Defny S.; Sumilat, Deiske A.; Mangindaan, Remy E.P.; Namikoshi, Michio	2015	16	25	3087-3090	10.1016/j.bmcl.2015.06.026	26115570	Verruculides A and B, two new protein tyrosine phosphatase 1B inhibitors from an Indonesian ascidian-derived Penicillium verruculosum	article	Bioorganic and Medicinal Chemistry Letters	https://www.npatlas.org/explore/compounds/NPA006806
		452	NPA006808	15-hydroxy-6α,12-epoxy-7β,10αH,11βH-spiroax-4-ene-12-one	C15H22O3	250.338	VFSNSHDSAKLQJT-KKQCIPQASA-N	C[C@H]1CC[C@@H]2[C@@H](C(=O)O[C@@H]2[C@]13CCC(=C3)CO)C	Fungus	Penicillium	sp. FJ-1	Zheng, Chao; Chen, Yang; Jiang, Li-Li; Shi, Xiao-Ming	2014	N/A	10	272-275	10.1016/j.phytol.2014.10.011	N/A	Antiproliferative metabolites from the endophytic fungus Penicillium sp. FJ-1 isolated from a mangrove Avicennia marina	article	Phytochemistry Letters	https://www.npatlas.org/explore/compounds/NPA006808
		453	NPA006815	Prugosene A1	C28H36O5	452.591	XIMIJLIJIXHXPJ-UFVQQMAKSA-N	C[C@@H]1[C@](C=C([C@@H](O1)/C(=C/C=C/C=C/C=C/C=C/[C@@]2([C@@H]3C(C(=O)C2(C(=O)O3)C)C)C)/C)C)(C)O	Fungus	Penicillium	rugulosum	Lang, Gerhard; Wiese, Jutta; Schmaljohann, Rolf; Imhoff, Johannes F.	2007	48	63	11844-11849	10.1016/j.tet.2007.09.025	N/A	New pentaenes from the sponge-derived marine fungus Penicillium rugulosum: structure determination and biosynthetic studies	article	Tetrahedron	https://www.npatlas.org/explore/compounds/NPA006815
		454	NPA006832	1-(2',4'-dihydroxy-5'-methyl-3'-methylsulfanylmethylphenyl)ethanone	C11H14O3S	226.297	BEWHJXXDZIMOAV-UHFFFAOYSA-N	CC1=C(C(=C(C(=C1)C(=O)C)O)CSC)O	Fungus	Penicillium	crustosum YN-HT-15	Liu, Yan-Ping; Chen, Gang; Wang, Hai-Feng; Zhang, Xiao-Li; Pei, Yue-Hu	2014	3	16	281-284	10.1080/10286020.2013.867851	24344736	Two new compounds from the fungus Penicillium crustosum YN-HT-15	article	Journal of Asian Natural Products Research	https://www.npatlas.org/explore/compounds/NPA006832
		455	NPA006868	Hesseltin C	C25H30O6	426.509	LEVFOQZSXJAMIP-IHPDWLGDSA-N	C/C=C/C=C/C1=CC(=O)C2=C(O1)O[C@@]3(CC[C@@]4([C@@]5([C@H]3[C@H]2OC5)CCC(=O)C4(C)C)O)C	Fungus	Penicillium	sp. IBT12396	Phipps, Richard K.; Gotfredsen, Charlotte H.; Paludan, Soren R.; Frisvad, Jens C.; Eriksen, Kathrine; Petersen, Bent O.; Duus, Jens .; Larsen, Thomas O.	2011	5	52	598-601	10.1016/j.tetlet.2010.11.140	N/A	Hesseltins B-G, novel meroterpenoids from a new Penicillium species	article	Tetrahedron Letters	https://www.npatlas.org/explore/compounds/NPA006868
		456	NPA006869	Hydroxymethylanserinone B	C12H16O5	240.255	HIQLTIKZYHQJCA-UHFFFAOYSA-N	CC1=C(C(=O)C(=C(C1=O)CO)OC)CC(C)O	Fungus	Penicillium	sp.	Gautschi, Jeffrey T.; Amagata, Taro; Amagata, Akiko; Valeriote, Frederick A.; Mooberry, Susan L.; Crews, Phillip	2004	3	67	362-367	10.1021/np030388m	15043411	Expanding the Strategies in Natural Product Studies of Marine-Derived Fungi: A Chemical Investigation of Penicillium Obtained from Deep Water Sediment	article	Journal of Natural Products	https://www.npatlas.org/explore/compounds/NPA006869
		457	NPA006872	Neocyclocitrinol A	C25H36O4	400.559	HDGOYEAHQQCXLC-WKKQDBLMSA-N	C[C@H]([C@@H](/C=C(\C)/[C@H]1CC[C@@H]2[C@@]1(CC[C@H]3C2=CC(=O)[C@@H]4C[C@H](CC=C3C4)O)C)O)O	Fungus	Penicillium	citrinum HGY1-5	Du, Lin; Zhu, Tianjiao; Fang, Yuchun; Gu, Qianqun; Zhu, Weiming	2008	8	71	1343-1351	10.1021/np8000442	18656987	Unusual C25 steroid isomers with bicyclo[4.4.1]A/B rings from a volcano ash-derived fungus Penicillium citrinum	article	Journal of Natural Products	https://www.npatlas.org/explore/compounds/NPA006872
		458	NPA006882	(±)-penifupyrone	C19H18O8	374.345	BLDKOKNYBYRQGV-UHFFFAOYSA-N	CC1CC(=O)C2=C(O1)C(=CO2)C(=O)C3=C(C=C(C=C3C(=O)OC)OC)OC	Fungus	Penicillium	sp. HSZ-43	Chen, Ming-Jun; Fu, Yang-Wu; Zhou, Qun-Ying	2014	19	28	1544-1548	10.1080/14786419.2014.924932	24941113	Penifupyrone, a new cytotoxic funicone derivative from the endophytic fungus Penicillium sp. HSZ-43	article	Natural Product Research	https://www.npatlas.org/explore/compounds/NPA006882
		459	NPA006897	Dehydroaustin	C27H30O9	498.528	UMCNDSVRNDMSEX-DVMWOTGCSA-N	C[C@H]1[C@@]23C(=O)O[C@]4([C@@H]([C@]5(O2)C(=C)[C@]6(CC[C@]5([C@@]3(C4=C)C(=O)O1)C)C=CC(=O)OC6(C)C)OC(=O)C)C	Fungus	Penicillium	sp.	Simpson, Thomas J; Stenzel, Desmond J; Bartlett, Alan J; O'Brien, Eugene; Holker, John SE	1982	N/A	N/A	2687-2692	10.1039/p19820002687	N/A	Studies on fungal metabolites. Part 3. 13 C Nmr spectral and structural studies on austin and new related meroterpenoids from Aspergillus ustus, Aspergillus variecolor, and Penicillium diversum	article	Journal of the Chemical Society, Perkin Transactions 1	https://www.npatlas.org/explore/compounds/NPA006897
		460	NPA006903	Drimiopsin H	C15H12O6	288.255	LBVKVXNKKCTFAJ-UHFFFAOYSA-N	CC1=CC(=C(C2=C1C(=O)C3=C(C=C(C=C3O2)OC)O)O)O	Fungus	Penicillium	sp. NH-7-1	Zhuang, Yi-Bin; Yin, Hua; Zhang, Xue-Wen; Zhou, Wei; Liu, Tao	2015	5	98	699-703	10.1002/hlca.201400296	N/A	Three new xanthones from the fungus Penicillium sp. NH-7-1	article	Helvetica Chimica Acta	https://www.npatlas.org/explore/compounds/NPA006903
		461	NPA006921	Citrifelin A	C20H22O4	326.392	BXIIDDHHSRQLLO-PQNMDKLMSA-N	C[C@@H]1[C@H](O[C@@H]2C[C@@H](OC3=CC(=C(C1=C23)C)O)C4=CC=C(C=C4)O)C	Fungus	Penicillium	citrinum	Meng, Ling-Hong; Liu, Yang; Li, Xiao-Ming; Xu, Gang-Ming; Ji, Nai-Yun; Wang, Bin-Gui	2015	9	78	2301-2305	10.1021/acs.jnatprod.5b00450	26295595	Citrifelins A and B, Citrinin Adducts with a Tetracyclic Framework from Cocultures of Marine-Derived Isolates of Penicillium citrinum and Beauveria felina	article	Journal of Natural Products	https://www.npatlas.org/explore/compounds/NPA006921
		462	NPA006929	(-)-epoxyserinone A	C11H14O5	226.228	GGPRMSQKBVQHAH-LFRFXUESSA-N	C[C@@H]1C[C@@]23[C@@](O2)(C(=O)C=C([C@@]3(O1)O)OC)C	Fungus	Penicillium	sp.	Gautschi, Jeffrey T.; Amagata, Taro; Amagata, Akiko; Valeriote, Frederick A.; Mooberry, Susan L.; Crews, Phillip	2004	3	67	362-367	10.1021/np030388m	15043411	Expanding the Strategies in Natural Product Studies of Marine-Derived Fungi: A Chemical Investigation of Penicillium Obtained from Deep Water Sediment	article	Journal of Natural Products	https://www.npatlas.org/explore/compounds/NPA006929
		463	NPA006947	Quinolinone A	C17H17NO4	299.326	VCKUOSKDXLTBDG-DOTOQJQBSA-N	CO[C@H]1C(=O)NC2=CC=CC=C2[C@@]1(C3=CC=C(C=C3)OC)O	Fungus	Penicillium	sp. NTC-47	Hayashi, Hideo; Nakatani, Tadashi; Inoue, Yoshiki; Nakayama, Mitsuru; Nozaki, Hiroshi	1997	5	61	914-916	10.1271/bbb.61.914	28862555	New dihydroquinolinone toxic to Artemia salina produced by Penicillium sp. NTC-47	article	Bioscience Biotechnology and Biochemistry	https://www.npatlas.org/explore/compounds/NPA006947
		464	NPA006959	Berkeleyone B	C26H34O7	458.551	IWYHWTWGKBGNTO-GSISZECUSA-N	C[C@@]12CCC(=O)OC(C1=CC[C@]3([C@H]2C[C@@]4(C(=C)[C@]3(C(=O)[C@@](C4=O)(C)O)C(=O)OC)C)C)(C)C	Fungus	Penicillium	rubrum	Stierle, Donald B.; Stierle, Andrea A.; Patacini, Brianna; McIntyre, Kyle; Girtsman, Teri; Bolstad, Erin	2011	10	74	2273-2277	10.1021/np2003066	21916432	Berkeleyones and related meroterpenes from a deep water acid mine waste fungus that inhibit the production of interleukin 1-β from induced inflammasomes	article	Journal of Natural Products	https://www.npatlas.org/explore/compounds/NPA006959
		465	NPA006966	Penipacid C	C10H10N2O4	222.2	MJKHMRCNKUTVLN-UHFFFAOYSA-N	CC(=NC1=CC=CC=C1C(=O)O)NC(=O)O	Fungus	Penicillium	paneum SD-44	Li, Chun-Shun; Li, Xiao-Ming; Gao, Shu-Shan; Lu, Yan-Hua; Wang, Bin-Gui	2013	8	11	3068-3076	10.3390/md11083068	23966037	Cytotoxic anthranilic acid derivatives from deep sea sediment-derived fungus penicillium paneum SD-44	article	Marine Drugs	https://www.npatlas.org/explore/compounds/NPA006966
		466	NPA006969	Preaustinoid B	C26H36O6	444.568	DXAQFFJRJPDSIQ-UFMKZKCMSA-N	CC(=O)[C@]1(C(=O)C2(C(=C)C1(CC3[C@]2(CCC4[C@@]3(CCC(=O)C4(C)C)C)C)C)C(=O)OC)O	Fungus	Penicillium	sp.	Geris dos Santos, Regina M; Rodrigues-Fo, Edson	2002	8	61	907-912	10.1016/s0031-9422(02)00379-5	12453515	Meroterpenes from Penicillium sp found in association with Melia azedarach	article	Phytochemistry	https://www.npatlas.org/explore/compounds/NPA006969
		467	NPA006972	Sorbicillamine A	C18H23NO4	317.385	OUOBZUSFYFJMTF-FMRDACKZSA-N	C/C=C/C=C/C(=C1[C@H]2[C@](C(=O)[C@@](C1=O)([C@@H]3N2CCC3)C)(C)O)O	Fungus	Penicillium	sp. F23-2	Guo, Wenqiang; Peng, Jixing; Zhu, Tianjiao; Gu, Qianqun; Keyzers, Robert A.; Li, Dehai	2013	11	76	2106-2112	10.1021/np4006647	24215398	Sorbicillamines A-E, nitrogen-containing sorbicillinoids from the deep-sea-derived fungus Penicillium sp. F23-2	article	Journal of Natural Products	https://www.npatlas.org/explore/compounds/NPA006972
		468	NPA006975	Peniphenone	C14H10O6	274.228	NIEOVCLPEHLZFT-UHFFFAOYSA-N	C1=CC(=C(C(=C1)O)C(=O)C2=C(C=CC=C2O)O)C(=O)O	Fungus	Penicillium	sp. ZJ-SY2	Liu, Hongju; Chen, Senhua; Liu, Weiyang; Liu, Yayue; Huang, Xishan; She, Zhigang	2016	12	14	N/A	10.3390/md14120217	27897975	Polyketides with immunosuppressive activities from mangrove endophytic fungus Penicillium sp. ZJ-SY2	article	Marine Drugs	https://www.npatlas.org/explore/compounds/NPA006975
		469	NPA007004	Meleagrin D	C32H37N5O5	571.678	OSMNYWMZYNIGNR-ROMHKSJMSA-N	CC(=CC(=O)CC(C)(C)N1C=C(N=C1)/C=C/2\C(=O)N[C@]34N2C(=O)C(=C[C@]3(C5=CC=CC=C5N4OC)C(C)(C)C=C)O)C	Fungus	Penicillium	sp. F23-2	Du, Lin; Feng, Teng; Zhao, Boyu; Li, Dehai; Cai, Shengxin; Zhu, Tianjiao; Wang, Fengping; Xiao, Xiang; Gu, Qianqun	2010	4	63	165-170	10.1038/ja.2010.11	20186171	Alkaloids from a deep ocean sediment-derived fungus Penicillium sp. and their antitumor activities	article	Journal of Antibiotics	https://www.npatlas.org/explore/compounds/NPA007004
		470	NPA007008	Deoxyverrucosidin	C24H32O5	400.515	UHXNFXURTCVQIN-YKJJQUFLSA-N	C[C@@H]1[C@@]2([C@@H](O2)[C@](O1)(C)/C=C(\C)/C=C(\C)/C=C(\C)/C3=C(C(=C(C(=O)O3)C)OC)C)C	Fungus	Penicillium	sp.	Choo, Soo-Jin; Park, Hae-Ryong; Ryoo, In-Ja; Kim, Jong-Pyung; Yun, Bong-Sik; Kim, Chang-Jin; Shin-Ya, Kazuo; Yoo, Ick-Dong	2005	3	58	210-213	10.1038/ja.2005.26	15895531	Deoxyverrucosidin, a novel GRP78/BiP down-regulator, produced by Penicillium sp	article	Journal of Antibiotics	https://www.npatlas.org/explore/compounds/NPA007008
		471	NPA007015	Phenylpyropene E	C30H36O9	540.609	FVPWMEUNXSTPAW-WPHYFFDCSA-N	CC(=O)OC[C@@]1([C@H](CC[C@]2([C@H]1C[C@@H]([C@@]3([C@@H]2[C@H](C4=C(O3)C=C(OC4=O)C5=CC=CC=C5)O)C)OC(=O)C)C)O)C	Fungus	Penicillium	concentricum ZLQ-69	Ding, Zhuang; Zhang, Lianqing; Fu, Juan; Che, Qian; Li, Dehai; Gu, Qianqun; Zhu, Tianjiao	2015	12	68	748-751	10.1038/ja.2015.64	26058567	Phenylpyropenes E and F: New meroterpenes from the marine-derived fungus Penicillium concentricum ZLQ-69	article	Journal of Antibiotics	https://www.npatlas.org/explore/compounds/NPA007015
		472	NPA007020	7a-Hydroxy-13-desoxypaxilline	C27H33NO4	435.564	JFVYPWSFDLYZKB-XTHGXZEWSA-N	C[C@]12CC[C@]3(C(=CC(=O)[C@H](O3)C(C)(C)O)[C@@H]1CC[C@@H]4[C@@]2(C5=C(C4)C6=CC=CC=C6N5)C)O	Fungus	Penicillium	paxilli	Mantle, Peter G.; Weedon, Christopher M.	1994	5	36	1209-1217	10.1016/s0031-9422(00)89639-9	N/A	Biosynthesis and transformation of tremorgenic indolediterpenoids by Penicillium paxilli and Acremonium lolii	article	Phytochemistry	https://www.npatlas.org/explore/compounds/NPA007020
		473	NPA007024	Cis-Fumagillin	C27H36O7	472.578	NWHKXUNHXNCFFG-ZAXOMQPBSA-N	CC(=CC[C@@H]1C(O1)(C)[C@H]2[C@@H]([C@@H](CC[C@@]23CO3)OC(=O)/C=C\C=C\C=C\C=C\C(=O)OC)OC)C	Fungus	Penicillium	sp. F2757	KWON, JU-YOUNG; JEONG, HA-WON; KIM, HYAE-KYEONG; KANG, KUI-HYUN; CHANG, YIE-HWA; BAE, KYOUNG-SOOK; CHOI, JUNG-DO; LEE, UN-CHUL; SON, KWANG-HEE; KWON, BYOUNG-MOG	2000	8	53	799-806	10.7164/antibiotics.53.799	11079802	cis-Fumagillin, a New Methionine Aminopeptidase (type 2) Inhibitor Produced by Penicillium sp. F2757	article	Journal of Antibiotics	https://www.npatlas.org/explore/compounds/NPA007024
		474	NPA007028	Hynapene A	C18H28O5	324.417	NAXMPIYZDKZMMN-YDFGWWAZSA-N	CC1CC(C2C(C1)C(C(C(C2(/C=C/C=C/C(=O)O)O)C)O)O)C	Fungus	Penicillium	sp. FO-1611	Tabata; Tomoda; Masuma; Haneda; Iwai; Omura	1993	12	46	1849-1853	10.7164/antibiotics.46.1849	8294243	Hynapenes A, B and C, new anticoccidial agents produced by Penicillium sp. I. Production, isolation and physico-chemical and biological properties	article	Journal of Antibiotics	https://www.npatlas.org/explore/compounds/NPA007028
		475	NPA007031	Citreopyrone E	C13H14O4	234.251	QLXPXJKPGGUTOR-YDFGWWAZSA-N	CC1=C(OC(=O)C=C1OC)/C=C/C=C/C(=O)C	Fungus	Penicillium	sp.	Kosemura, Seiji; Kojima, Shin-ichi; Yamamura, Shosuke	1997	1	26	33-34	10.1246/cl.1997.33	N/A	Citreopyrones, New Metabolites of Two Hybrid Strains, KO 0092 and KO 0141, Derived from the Penicillium Species	article	Chemistry Letters	https://www.npatlas.org/explore/compounds/NPA007031
		476	NPA007034	(3S)-3-acetoxyeremophil-1(2),7(11),9(10)-trien-8-one	C17H22O3	274.36	FJZBAGIMAUDSAO-MZPVMMEZSA-N	C[C@H]1[C@H](C=CC2=CC(=O)C(=C(C)C)C[C@]12C)OC(=O)C	Fungus	Penicillium	roqueforti DAOM 232127	Sorensen, Dan; Raditsis, Annie; Trimble, Laird A.; Blackwell, Barbara A.; Sumarah, Mark W.; Miller, J. David	2007	1	70	121-123	10.1021/np060454v	17253863	Isolation and structure elucidation by LC-MS-SPE/NMR: PR toxin- and cuspidatol-related eremophilane sesquiterpenes from Penicillium roqueforti	article	Journal of Natural Products	https://www.npatlas.org/explore/compounds/NPA007034
		477	NPA007044	Roseopurpurin C	C18H20O7	348.351	KMXWTZIYEQGIFH-RYRKJORJSA-N	CC1=CC(=C(C2=C1C(=O)OC3=C(C(=O)[C@H]([C@]([C@H]3O2)(C)OC)O)C)C)O	Fungus	Penicillium	roseopurpureum (CMB-MF038)	Shang, Zhuo; Khalil, Zeinab; Li, Li; Salim, Angela A.; Quezada, Michelle; Kalansuriya, Pabasara; Capon, Robert J.	2016	17	18	4340-4343	10.1021/acs.orglett.6b02099	27537356	Roseopurpurins: Chemical Diversity Enhanced by Convergent Biosynthesis and Forward and Reverse Michael Additions	article	Organic Letters	https://www.npatlas.org/explore/compounds/NPA007044
		478	NPA007064	Penicitrinol G	C15H20O4	264.321	CDNXSAOFADQYKT-HLXLPKMUSA-N	C[C@@H]1[C@H](O[C@@H]2C[C@H](OC3=CC(=C(C1=C23)C)O)OC)C	Fungus	Penicillium	citrinum (strain SCSGAF 0167 T)	Chen, Li; Zhang, Qi-Qing; Liu, Wei; Huang, Kai; Hu, Xiao; Fang, Zhe-Xiang; Wu, Jiu-lin	2011	8	83	1853-1858	10.3987/COM-11-12234	N/A	Penicitrinols F-I, New Citrinin Derivatives from the Marine-Derived Fungus Penicillium citrinum	article	Heterocycles	https://www.npatlas.org/explore/compounds/NPA007064
		479	NPA007088	3-O-methyl-5,6-epoxyfunicone	C20H20O9	404.371	GBCJTWIBFDWTAP-VOTSOKGWSA-N	C/C=C/C1=C(C(=O)C2(C(O1)O2)C(=O)C3=C(C=C(C=C3C(=O)OC)OC)OC)OC	Fungus	Penicillium	pinophilum	Stefano, Salvatore De; Nicoletti, Rosario; Zambardino, Salvatore; Milone, Alfredo	2002	3	16	207-211	10.1080/10575630290013954	12049222	Structure Elucidation of a Novel Funicone-Like Compound Produced by Penicillium pinophilum	article	Natural Product Letters	https://www.npatlas.org/explore/compounds/NPA007088
		480	NPA007100	Pennicitrinone C	C23H26O6	398.455	HESPWWKIRCFDQL-MNUQUWEESA-N	C[C@@H]1[C@H](OC2=C3C1=C(C(=O)C=C3OC4=C2C(=C(C(=C4O)[C@H](C)[C@H](C)O)C)O)C)C	Fungus	Penicillium	citrinum B-57	Lu, Zhen-Yu; Lin, Zhen-Jian; Wang, Wen-Liang; Du, Lin; Zhu, Tian-Jiao; Fang, Yu-Chun; Gu, Qian-Qun; Zhu, Wei-Ming	2008	4	71	543-546	10.1021/np0704708	18281952	Citrinin Dimers from the Halotolerant Fungus Penicillium citrinum B-57	article	Journal of Natural Products	https://www.npatlas.org/explore/compounds/NPA007100
		481	NPA007123	Decarestrictine F	C10H12O4	196.202	MXRJZFNJVFPSQN-NQRYBKARSA-N	C[C@@H]1C[C@H]2[C@H](O2)/C=C\C(=O)CC(=O)O1	Fungus	Penicillium	sp.	Grabley, S; Hammann, P; HÃ¼tter, K; Kirsch, R; Kluge, H; Thiericke, R; Mayer, M; Zeeck, A	1992	7	45	1176-1181	10.7164/antibiotics.45.1176	1517163	Secondary metabolites by chemical screening. 20. Decarestrictines, a new family of inhibitors of cholesterol biosynthesis from Penicillium: III. Decarestrictines E to M.	article	Journal of Antibiotics	https://www.npatlas.org/explore/compounds/NPA007123
		482	NPA007128	Citrinolactone B	C13H12O4	232.235	DMYRPFPADKEUEO-QMMMGPOBSA-N	CC1=CC(=C2C(=C1)C3=C(CC[C@@H]3O)OC2=O)O	Fungus	Penicillium	citrinum	Kuramata, Masato; Fujioka, Shozo; Shimada, Atsumi; Kawano, Tsuyoshi; Kimura, Yasuo	2007	2	71	499	10.1271/bbb.60538	17284855	Citrinolactones A, B and C, and Sclerotinin C, plant growth regulators from Penicillium citrinum	article	Bioscience Biotechnology and Biochemistry	https://www.npatlas.org/explore/compounds/NPA007128
		483	NPA007160	Penicillivinacine	C22H26N2O4	382.46	DQBLPIKDHLUJNM-OSOBELDVSA-N	CC=C[C@@H]1[C@H]2CCC[C@@H]([C@H]2N3C(=O)C(=CC4=CC=CC=C4)NC(=O)C3(O1)O)C	Fungus	Penicillium	vinaceum	Asiri, Ibrahim A.M.; Badr, Jihan M.; Youssef, Diaa T.A.	2015	N/A	13	53-58	10.1016/j.phytol.2015.05.014	N/A	Penicillivinacine, antimigratory diketopiperazine alkaloid from the marine-derived fungus Penicillium vinaceum	article	Phytochemistry Letters	https://www.npatlas.org/explore/compounds/NPA007160
		484	NPA007168	3-Hydroxyphthalic acid	C8H6O5	182.131	MNUOZFHYBCRUOD-UHFFFAOYSA-N	C1=CC(=C(C(=C1)O)C(=O)O)C(=O)O	Fungus	Penicillium	patulum	Bassett, E. W.; Tanenbaum, S. W.	1958	1	14	38-40	10.1007/bf02159668	N/A	The metabolic products of Penicillium patulum and their probable interrelationship	article	Experientia	https://www.npatlas.org/explore/compounds/NPA007168
		485	NPA007204	Oxalicumone C	C17H18O8	350.323	JDTXOMFNSOSPQZ-INIZCTEOSA-N	CC1=CC2=C(C(=C1)O)C(=O)C(=C(O2)CCC(=O)OC)[C@@H](C(=O)OC)O	Fungus	Penicillium	oxalicum	Sun, Yu-Lin; Bao, Jie; Liu, Kai-Sheng; Zhang, Xiao-Yong; He, Fei; Wang, Yi-Fei; Nong, Xu-Hua; Qi, Shu-Hua	2013	15	79	1474-1479	10.1055/s-0033-1350805	24037588	Cytotoxic dihydrothiophene-condensed chromones from the marine-derived fungus Penicillium oxalicum	article	Planta Medica	https://www.npatlas.org/explore/compounds/NPA007204
		486	NPA007213	Alternariol 2,4-dimethyl ether	C16H14O5	286.283	YLWPIKMCIOUJLN-UHFFFAOYSA-N	CC1=CC(=CC2=C1C3=CC(=CC(=C3C(=O)O2)OC)OC)O	Fungus	Penicillium	pinophilum SD-272	Wang, Ming-Hui; Li, Xiao-Ming; Li, Chun-Shun; Ji, Nai-Yun; Wang, Bin-Gui	2013	6	11	2230-2238	10.3390/md11062230	23792827	Secondary metabolites from Penicillium pinophilum SD-272, a marine sediment-derived fungus	article	Marine Drugs	https://www.npatlas.org/explore/compounds/NPA007213
		487	NPA007225	(2R,4bS,6aS,12bS,12cR,14aS)-2'-hydroxypaxilline	C27H33NO5	451.563	YCXQGKDLXRHABX-SUWUUCHZSA-N	C[C@]12CC[C@H]3C(=CC(=O)[C@H](O3)C(C)(CO)O)[C@@]1(CC[C@@H]4[C@@]2(C5=C(C4)C6=CC=CC=C6N5)C)O	Fungus	Penicillium	camemberti OUCMDZ-1492	Fan, Yaqin; Wang, Yi; Liu, Peipei; Fu, Peng; Zhu, Tonghan; Wang, Wei; Zhu, Weiming	2013	7	76	1328-1336	10.1021/np400304q	23886345	Indole-diterpenoids with anti-H1N1 activity from the aciduric fungus Penicillium camemberti OUCMDZ-1492	article	Journal of Natural Products	https://www.npatlas.org/explore/compounds/NPA007225
		488	NPA007238	Chrysamide B	C26H28N4O8	524.53	PNZUHMALUWDEMC-AENRNCCWSA-N	C[C@@H]1CN([C@@H](CN1C(=O)[C@@]2([C@H](O2)C3=CC=C(C=C3)[N+](=O)[O-])C)C)C(=O)[C@@]4([C@H](O4)C5=CC=C(C=C5)[N+](=O)[O-])C	Fungus	Penicillium	chrysogenum SCSIO41001	Chen, Shengtian; Wang, Junfeng; Lin, Xiuping; Zhao, Bingxin; Wei, Xiaoyi; Li, Guangqiang; Kaliaperumal, Kumaravel; Liao, Shengrong; Yang, Bin; Zhou, Xuefeng; Liu, Juan; Xu, Shihai; Liu, Yonghong	2016	15	18	3650-3653	10.1021/acs.orglett.6b01699	27440074	Chrysamides A-C, Three Dimeric Nitrophenyl trans-Epoxyamides Produced by the Deep-Sea-Derived Fungus Penicillium chrysogenum SCSIO41001	article	Organic Letters	https://www.npatlas.org/explore/compounds/NPA007238
		489	NPA007246	Cyclo-(D-Leu-L-Trp)	C17H21N3O2	299.374	BZUNCDPEEKFTCX-CABCVRRESA-N	CC(C)C[C@@H]1C(=O)N[C@H](C(=O)N1)CC2=CNC3=CC=CC=C32	Fungus	Penicillium	brevi	Kimura, Yasuo; Sawada, Aya; Kuramata, Masato; Kusano, Miyako; Fujioka, Shozo; Kawano, Tsuyoshi; Shimada, Atsumi	2005	2	68	237-239	10.1021/np040178p	15730251	Brevicompanine C, cyclo-(D-Ile-L-Trp), and cyclo-(D-Leu-L-Trp), plant growth regulators from Penicillium brevi-compactum	article	Journal of Natural Products	https://www.npatlas.org/explore/compounds/NPA007246
		490	NPA007250	Okaramine N	C32H34N4O3	522.649	DRFHLOQDCWUMLI-HTLHSIKDSA-N	CC1(/C=C\N2[C@@H](CC3=C1NC4=CC=CC=C34)C(=O)N5[C@H](C2=O)C[C@]6([C@@H]5N(C7=CC=CC=C76)C(C)(C)C=C)O)C	Fungus	Penicillium	simplicissimum ATCC 90288	Shiono, Y; Akiyama, K; Hayashi, H	2000	1	64	103-110	10.1271/bbb.64.103	10705454	Okaramines N, O, P, Q and R, new okaramine congeners, from Penicillium simplicissimum ATCC 90288	article	Bioscience Biotechnology and Biochemistry	https://www.npatlas.org/explore/compounds/NPA007250
		491	NPA007256	Citreohybridone C	C27H36O7	472.578	QADCASSNUKMCSV-GQALZDFZSA-N	CC1=CC2[C@](C[C@H]3C4[C@]2(CC[C@@H](C4(C)C)O)C(=O)O3)([C@]5([C@@]1(C(=O)C(=C5OC)C)C)C(=O)OC)C	Fungus	Penicillium	citreo-viride B. IFO 4692 and 6200 hybrid	Kosemura, Seiji	2003	27	59	5055-5072	10.1016/s0040-4020(03)00739-7	N/A	Meroterpenoids from Penicillium citreo-viride B. IFO 4692 and 6200 hybrid	article	Tetrahedron	https://www.npatlas.org/explore/compounds/NPA007256
		492	NPA007260	Pinophilin A	C21H22O7	386.4	JCQWLKQBYHSHOG-DAYKGMGPSA-N	C/C=C/C1=CC2=CC(=O)[C@@]([C@H]([C@@H]2CO1)O)(C)OC(=O)C3=C(C=C(C=C3C)O)O	Fungus	Penicillium	pinophilum Hedgcok	Myobatake, Yusuke; Takeuchi, Toshifumi; Kuramochi, Kouji; Kuriyama, Isoko; Ishido, Tomomi; Hirano, Ken; Sugawara, Fumio; Yoshida, Hiromi; Mizushina, Yoshiyuki	2012	2	75	135-141	10.1021/np200523b	22264170	Pinophilins A and B, inhibitors of mammalian A-, B-, and Y-family DNA polymerases and human cancer cell proliferation	article	Journal of Natural Products	https://www.npatlas.org/explore/compounds/NPA007260
		493	NPA007286	Sargassopenilline C	C21H26O11	454.428	BLUKNYPPXACRML-SGEUHFFASA-N	C[C@H]1C[C@@H]([C@@H]([C@]2(O1)C(C3=C(CO2)C(=O)C(C(=O)C3)(C)OC(=O)C)OC(=O)C)OC(=O)C)O	Fungus	Penicillium	thomii KMM 4645	Zhuravleva, Olesya I.; Sobolevskaya, Maria P.; Afiyatullov, Shamil Sh; Kirichuk, Natalya N.; Denisenko, Vladimir A.; Dmitrenok, Pavel S.; Yurchenko, Ekaterina A.; Dyshlovoy, Sergey A.	2014	12	12	5930-5943	10.3390/md12125930	25501795	Sargassopenillines A-G, 6,6-spiroketals from the alga-derived fungi penicillium thomii and penicillium lividum	article	Marine Drugs	https://www.npatlas.org/explore/compounds/NPA007286
		494	NPA007288	Rubramin	C10H8O6	224.168	RWCSOSQCVQPRGS-UHFFFAOYSA-N	COC(=O)C1=CC(=C(C(=C1C=O)O)C=O)O	Fungus	Penicillium	rubrum	Kimura, Yasuo; Yoshinari, Takashi; Koshino, Hiroyuki; Fujioka, Shozo; Okada, Katsuhide; Shimada, Atsumi	2007	8	71	1896-1901	10.1271/bbb.70112	17690484	Rubralactone, rubralides A, B and C, and rubramin produced by Penicillium rubrum	article	Bioscience Biotechnology and Biochemistry	https://www.npatlas.org/explore/compounds/NPA007288
		495	NPA007292	Decaturin C	C30H35NO5	489.612	VVYVYDOUCPUFSI-XHVWOXFNSA-N	CC1=CC[C@H]2[C@]([C@]13CC4=C(O3)C=C(OC4=O)C5=CN=CC=C5)(CC[C@@H]6[C@]27CC[C@@](C6(C)C)(OC7)O)C	Fungus	Penicillium	thiersii (MYC-500 ) NRRL 28147	Li, Chen; Gloer, James B.; Wicklow, Donald T.; Dowd, Patrick F.	2005	3	68	319-322	10.1021/np0496486	15787428	Antiinsectan decaturin and oxalicine analogues from Penicillium thiersii	article	Journal of Natural Products	https://www.npatlas.org/explore/compounds/NPA007292
		496	NPA007301	Yaequinolone F	C27H31NO6	465.546	BNZZZUQOYBAEPR-NWNQVQQSSA-N	CC(=C)C1CCC(O1)(C)/C=C/C2=C(C3=C(C=C2)NC(=O)[C@@H]([C@]3(C4=CC=C(C=C4)OC)O)OC)O	Fungus	Penicillium	sp. FKI-2140	Uchida, Ryuji; Imasato, Rie; Yamaguchi, Yuichi; Masuma, Rokuro; Shiomi, Kazuro; Tomoda, Hiroshi; Omura, Satoshi	2006	10	59	646-651	10.1038/ja.2006.86	17191680	Yaequinolones, new insecticidal antibiotics produced by Penicillium sp. FKI-2140: I. Taxonomy, fermentation, isolation and biological activity	article	Journal of Antibiotics	https://www.npatlas.org/explore/compounds/NPA007301
		497	NPA007322	Penicillanthranin B	C28H24O11	536.489	NOXJVOYPWPDNGN-GGZILCNGSA-N	C[C@@H]1[C@H](O[C@@H](C2=C1C(=C(C(=C2O)C(=O)O)O)C)C3=C(C=C4C(=C3O)C(=O)C5=C(C=C(C=C5C4=O)CO)O)O)C	Fungus	Penicillium	citrinum PSU-F51	Khamthong, Nanthaphong; Rukachaisirikul, Vatcharin; Phongpaichit, Souwalak; Preedanon, Sita; Sakayaroj, Jariya	2012	39	68	8245-8250	10.1016/j.tet.2012.07.060	N/A	Bioactive polyketides from the sea fan-derived fungus Penicillium citrinum PSU-F51	article	Tetrahedron	https://www.npatlas.org/explore/compounds/NPA007322
		498	NPA007339	Decarestrictine K	C10H14O4	198.218	YRYGUSBXGHCZEK-RQOWECAXSA-N	CC1C/C=C\C(CC(=O)CC(=O)O1)O	Fungus	Penicillium	sp.	Grabley, S; Hammann, P; HÃ¼tter, K; Kirsch, R; Kluge, H; Thiericke, R; Mayer, M; Zeeck, A	1992	7	45	1176-1181	10.7164/antibiotics.45.1176	1517163	Secondary metabolites by chemical screening. 20. Decarestrictines, a new family of inhibitors of cholesterol biosynthesis from Penicillium: III. Decarestrictines E to M.	article	Journal of Antibiotics	https://www.npatlas.org/explore/compounds/NPA007339
		499	NPA007353	Mangrovamide C	C27H33N3O3	447.579	YWLUOKNUCHQDAC-DPEAJVMMSA-N	C[C@H]1CN2C[C@]34CC5=C(NC6=C5C=CC5=C6C(=O)CC(C)(C)O5)C(C)(C)[C@@H]3C[C@@]2(C1)C(=O)N4	Fungus	Penicillium	sp.	Yang, Bin; Dong, Junde; Lin, Xiuping; Zhou, Xuefeng; Zhang, Yanying; Liu, Yonghong	2014	25	70	3859-3863	10.1016/j.tet.2014.04.043	N/A	New prenylated indole alkaloids from fungus Penicillium sp. derived of mangrove soil sample	article	Tetrahedron	https://www.npatlas.org/explore/compounds/NPA007353
		500	NPA007372	2-(2,4-dihydroxy-6-methylbenzoyl)-glycerol	C11H14O6	242.227	DAMFGEJLZPWDOH-UHFFFAOYSA-N	CC1=CC(=CC(=C1C(=O)OC(CO)CO)O)O	Fungus	Penicillium	chrysogenum QEN-24	Gao, Shu-Shan; Li, Xiao-Ming; Du, Feng-Yu; Li, Chun-Shun; Proksch, Peter; Wang, Bin-Gui;	2011	1	9	59-70	10.3390/md9010059	21339945	Secondary Metabolites from a Marine-Derived Endophytic Fungus Penicillium chrysogenum QEN-24S	article	Marine Drugs	https://www.npatlas.org/explore/compounds/NPA007372
		501	NPA007384	Biverlactone A	C19H28O5	336.428	AYPWQBGGCFOXOX-OYEVXZPRSA-N	CCCCCCC(C)/C=C(\C)/[C@@H]1[C@H](C=C(C(=O)O1)/C=C/C(=O)O)O	Fungus	Penicillium	sp. FKI-4429	Iwatsuki, Masato; Ishimori, Toshiya; Yamamoto, Tsuyoshi; Takata, Keiko; Mori, Mihoko; Nonaka, Kenichi; Masuma, Rokuro; Hayakawa, Yoichi; Hanaki, Hideaki; Shiomi, Kazuro; Omura, Satoshi	2011	35	67	6644-6648	10.1016/j.tet.2011.05.061	N/A	Biverlactones A-D, new circumventors of arbekacin resistance in MRSA, produced by Penicillium sp. FKI-4429	article	Tetrahedron	https://www.npatlas.org/explore/compounds/NPA007384
		502	NPA007389	Penicitide B	C18H34O5	330.465	VOOPCCURDRUEPN-PLQZLIEUSA-N	C[C@H](CCC(C)(CC(C)CCCC[C@H]1C[C@@H](CC(=O)O1)O)O)O	Fungus	Penicillium	chrysogenum QEN-24	Gao, Shu-Shan; Li, Xiao-Ming; Du, Feng-Yu; Li, Chun-Shun; Proksch, Peter; Wang, Bin-Gui;	2011	1	9	59-70	10.3390/md9010059	21339945	Secondary Metabolites from a Marine-Derived Endophytic Fungus Penicillium chrysogenum QEN-24S	article	Marine Drugs	https://www.npatlas.org/explore/compounds/NPA007389
		503	NPA007392	Commnesin 470	C28H30N4O3	470.573	QGIMLRUKZYMMEV-UHFFFAOYSA-N	CC(=O)N1CCC23C1N4CCC25C(NC6=CC=CC=C36)N(C7=CC=CC(=C57)C4C8C(O8)(C)C)C=O	Fungus	Penicillium	expansum	Kerzaon, Isabelle; Pouchus, Yves F; Monteau, Fabrice; Le Bizec, Bruno; Nourrisson, Marie-Renée; Biard, Jean-François; Grovel, Olivier	2009	24	23	3928-3938	10.1002/rcm.4330	19918940	Structural investigation and elucidation of new communesins from a marine-derived Penicillium expansum Link by liquid chromatography/electrospray ionization mass spectrometry	article	Rapid Communications in Mass Spectrometry	https://www.npatlas.org/explore/compounds/NPA007392
		504	NPA007403	Brocaeloid C	C17H22N2O	270.376	QNYYNQFTMLZVMA-UHFFFAOYSA-N	CC(=O)NCCC1=C(NC2=CC=CC=C21)C(C)(C)C=C	Fungus	Penicillium	brocae MA-192	Zhang, Peng; Meng, Ling-Hong; Mandi, Attila; Kurtan, Tibor; Li, Xiao-Ming; Liu, Yang; Li, Xin; Li, Chun-Shun; Wang, Bin-Gui	2014	19	2014	4029-4036	10.1002/ejoc.201400067	N/A	Brocaeloids A-C, 4-oxoquinoline and indole alkaloids with C-2 reversed prenylation from the mangrove-derived endophytic fungus Penicillium brocae	article	Journal of Organic Chemistry	https://www.npatlas.org/explore/compounds/NPA007403
		505	NPA007421	Sculezonone A	C20H20O8	388.372	ONTLROIXJXOWRQ-UHFFFAOYSA-N	CC1=CC(=C2C3=C1C(=C(C(=C3C(=O)C(C2=O)(C(C)(C)C(=O)C)O)O)OC)O)O	Fungus	Penicillium	sp.	Komatsu, Kazusei; Shigemori, Hideyuki; Mikami, Yuzuru; Kobayashi, Jun'ichi	2000	3	63	408-409	10.1021/np990452t	10757733	Sculezonones A and B, two metabolites possessing a phenalenone skeleton from a marine-derived fungus Penicillium species	article	Journal of Natural Products	https://www.npatlas.org/explore/compounds/NPA007421
		506	NPA007440	EI-2128-1	C23H35NO6	421.534	VUFZKMYXIBBYJI-XZFFCROKSA-N	CCCCCCC(C)CC(C)/C=C/C(=O)N[C@H]1CC2([C@@H]3[C@@H](O3)C(=O)[C@@H]4[C@H]2O4)O[C@H]1O	Fungus	Penicillium	sp. E-2128	Koizumi, Fumito; Agatsuma, Tsutomu; Ando, Katsuhiko; Kondo, Hidemasa; Saitoh, Yutaka; Matsuda, Yuzuru; Nakanishi, Satoshi	2003	11	56	891-898	10.7164/antibiotics.56.891	14763553	EI-2128-1, a novel interleukin-1β converting enzyme inhitor produced by Penicillium sp. E-2128	article	Journal of Antibiotics	https://www.npatlas.org/explore/compounds/NPA007440
		507	NPA007472	Cycloaspeptide D	C35H41N5O6	627.742	GXJXATAYZOLJHQ-BJPINVTDSA-N	C[C@H]1C(=O)N([C@H](C(=O)N[C@H](C(=O)N([C@H](C(=O)NC2=CC=CC=C2C(=O)N1)CC3=CC=C(C=C3)O)C)C(C)C)CC4=CC=CC=C4)C	Fungus	Penicillium	ribeum	Dalsgaard, Petur Weihe; Larsen, Thomas Ostenfeld; Frydenvang, Karla; Christophersen, Carsten	2004	5	67	878-881	10.1021/np0303714	15165155	Psychrophilin A and cycloaspeptide D, novel cyclic peptides from the psychrotolerant fungus Penicillium ribeum	article	Journal of Natural Products	https://www.npatlas.org/explore/compounds/NPA007472
		508	NPA007479	(S)-(+)-11-dehydrosydonic acid	C15H20O4	264.321	CUAGAFVIRMPUAL-HNNXBMFYSA-N	CC(=C)CCC[C@@](C)(C1=C(C=C(C=C1)C(=O)O)O)O	Fungus	Penicillium	expansum 091006	Lu, Zhenyu; Zhu, Huajie; Fu, Peng; Wang, Yi; Zhang, Zhihua; Lin, Haipeng; Liu, Peipei; Zhuang, Yibin; Hong, Kui; Zhu, Weiming	2010	5	73	911-914	10.1021/np100059m	20415462	Cytotoxic polyphenols from the marine-derived fungus penicillium expansum	article	Journal of Natural Products	https://www.npatlas.org/explore/compounds/NPA007479
		509	NPA007482	Purpuride B	C23H35NO6	421.534	LXAPSVSKXGPKKY-UTJZJXFBSA-N	CC(C)[C@@H](C(=O)O[C@H]1CCC([C@H]2[C@]1(C3=C([C@@H](C2)OC)C(=O)OC3)C)(C)C)NC(=O)C	Fungus	Penicillium	purpurogenum JS03-21	Wang, Hui; Wang, Yi; Liu, Peipei; Wang, Wei; Fan, Yaqin; Zhu, Weiming	2013	7	10	1185-1192	10.1002/cbdv.201200175	23847064	Purpurides B and C, two new sesquiterpene esters from the aciduric fungus Penicillium purpurogenum JS03-21	article	Chemistry and Biodiversity	https://www.npatlas.org/explore/compounds/NPA007482
		510	NPA007485	Citreohybridone K	C30H40O10	560.64	ZQXFXWHQLCPIFT-IVXGRDPASA-N	CC1=C[C@]23[C@](C[C@H]4C5[C@]2(CC[C@@H](C5(C)C)OC(=O)C)C(=O)O4)([C@]6([C@@]1([C@H]([C@@]([C@H]6O3)(C)O)OC(=O)C)C)C(=O)OC)C	Fungus	Penicillium	citreo-viride B. IFO 4692 and 6200 hybrid	Kosemura, Seiji	2003	27	59	5055-5072	10.1016/s0040-4020(03)00739-7	N/A	Meroterpenoids from Penicillium citreo-viride B. IFO 4692 and 6200 hybrid	article	Tetrahedron	https://www.npatlas.org/explore/compounds/NPA007485
		511	NPA007525	Diaportinic acid	C13H12O7	280.232	PWYMCMWDECVXOH-SNVBAGLBSA-N	COC1=CC(=C2C(=C1)C=C(OC2=O)C[C@H](C(=O)O)O)O	Fungus	Penicillium	nalgiovense	Larsen, Thomas Ostenfeld; Breinholt, Jens	1999	8	62	1182-1184	10.1021/np990066b	10479334	Dichlorodiaportin, diaportinol, and diaportinic acid: Three novel isocoumarins from Penicillium nalgiovense	article	Journal of Natural Products	https://www.npatlas.org/explore/compounds/NPA007525
		512	NPA007589	D-Araboascorbic acid	C6H8O6	176.124	CIWBSHSKHKDKBQ-DUZGATOHSA-N	C([C@H]([C@@H]1C(=C(C(=O)O1)O)O)O)O	Fungus	Penicillium	sp.	TAKAHASHI, T.; MITSUMOTO, M.; KAYAMORI, H.	1960	4748	188	411-412	10.1038/188411b0	30061475	Production of D-Araboascorbic Acid by Penicillium	article	Nature	https://www.npatlas.org/explore/compounds/NPA007589
		513	NPA007591	Hesseltin B	C25H32O5	412.526	XXHQUPUACYOBLJ-LRJFGXOXSA-N	C/C=C/C=C/C1=CC(=O)C2=C(O1)O[C@@]3(CC[C@@]4([C@@]([C@H]3C2)(CCC(=O)C4(C)C)C)O)C	Fungus	Penicillium	sp. IBT12396	Phipps, Richard K.; Gotfredsen, Charlotte H.; Paludan, Soren R.; Frisvad, Jens C.; Eriksen, Kathrine; Petersen, Bent O.; Duus, Jens .; Larsen, Thomas O.	2011	5	52	598-601	10.1016/j.tetlet.2010.11.140	N/A	Hesseltins B-G, novel meroterpenoids from a new Penicillium species	article	Tetrahedron Letters	https://www.npatlas.org/explore/compounds/NPA007591
		514	NPA007594	(3R,3′R/S)-isotalarone	C14H12O6	276.244	GKKCVQMLRJLTNZ-SMFDIBLKSA-N	CC1C=C(C(=O)O1)[C@H]2C3=CC(=CC(=C3C(=O)O2)O)OC	Fungus	Penicillium	purpurogenum MM	Shaaban, Mohamed; El-Metwally, Mohammad Magdy; Laatsch, Hartmut	2016	4	71	287-295	10.1515/znb-2015-0185	N/A	New bioactive metabolites from Penicillium purpurogenum MM	article	Zeitschrift fur Naturforschung B: Journal of Chemical Sciences	https://www.npatlas.org/explore/compounds/NPA007594
		515	NPA007618	Berkeleyamide C	C22H26N2O6	414.458	SORSUPGCQWSYDP-UHFFFAOYSA-N	CC(C)CC(=O)NC(=O)C1=CN(C(=CC1=O)C(C2=CC=CC=C2)OC(=O)C)CCO	Fungus	Penicillium	rubrum	Stierle, Andrea A.; Stierle, Donald B.; Patacini, Brianna	2008	5	71	856-860	10.1021/np0705054	18330993	The berkeleyamides, amides from the acid lake fungus Penicillum rubrum	article	Journal of Natural Products	https://www.npatlas.org/explore/compounds/NPA007618
		516	NPA007622	Dhilirolide A	C25H28O9	472.49	AFTWYBGCXZDDHS-HHOAELRVSA-N	C[C@H]1C23[C@@]4([C@@]5(C[C@]6(C7=CC(=O)OC([C@@]78[C@H](O8)C[C@@]6(C2(C59CO9)C(=O)O1)C)(C)C)[C@](O4)(O3)C)C)O	Fungus	Penicillium	purpurogenum	de Silva, E Dilip; Williams, David E; Jayanetti, Dinith R; Centko, Ryan M; Patrick, Brian O; Wijesundera, Ravi LC; Andersen, Raymond J	2011	5	13	1174-1177	10.1021/ol200031t	21348535	Dhilirolides A- D, Meroterpenoids Produced in Culture by the Fruit-Infecting Fungus Penicillium purpurogenum Collected in Sri Lanka	article	Organic Letters	https://www.npatlas.org/explore/compounds/NPA007622
		517	NPA007650	Not named	C17H22O6	322.357	FALVZFIZJLIGBM-QMTHXVAHSA-N	C[C@@H]1CCC[C@H](CC(=O)CC2=CC(=CC(=C2C(=O)O1)O)O)OC	Fungus	Penicillium	sp. (SC2193)	Colin J. Barrow	1997	10	60	1023-1025	10.1021/np970200x	N/A	New Macrocyclic Lactones from a Penicillium Species	article	Journal of Natural Products	https://www.npatlas.org/explore/compounds/NPA007650
		518	NPA007684	(3R,6R)-dihydroxy-9,7(11)-dien-8-oxoeremophilane	C15H22O3	250.338	NWZKOCPFFSDCBI-OCVOHJKQSA-N	C[C@H]1[C@@H](CCC2=CC(=O)C(=C(C)C)[C@@H]([C@]12C)O)O	Fungus	Penicillium	sp. G1-a14	Del Valle, Paulina; Figueroa, Mario; Mata, Rachel	2015	2	78	339-342	10.1021/np5009224	25603174	Phytotoxic eremophilane sesquiterpenes from the coprophilous fungus Penicillium sp. G1-a14	article	Journal of Natural Products	https://www.npatlas.org/explore/compounds/NPA007684
		519	NPA007726	Brocaenol C	C16H12O8	332.264	BRCKHUUNFUINBT-INIZCTEOSA-N	CC1=COC(=O)C2=C(C3=C(C=CC=C3O)O[C@@]2(C1=O)C(=O)OC)O	Fungus	Penicillium	brocae	Bugni, Tim S.; Bernan, Valerie S.; Greenstein, Michael; Janso, Jeffrey E.; Maiese, William M.; Mayne, Charles L.; Ireland, Chris M.	2003	5	68	2014-2017	10.1021/jo020597w	12608826	Brocaenols A-C: Novel polyketides from a marine-derived Penicillium brocae	article	Journal of Organic Chemistry	https://www.npatlas.org/explore/compounds/NPA007726
		520	NPA007778	Penicillipyrone B	C20H26O4	330.424	CPKRFLHGFOUEQI-GKASHWOUSA-N	CC1=CC(=O)C2=C(O1)O[C@H]3[C@H](C2)CC[C@@H]4[C@@]3(CCC(=O)C4(C)C)C	Fungus	Penicillium	sp.	Liao, Lijuan; Lee, Jung-Ho; You, Minjung; Choi, Tae Joon; Park, Wanki; Lee, Sang Kook; Oh, Dong-Chan; Oh, Ki-Bong; Shin, Jongheon	2014	2	77	406-410	10.1021/np400826p	24437979	Penicillipyrones A and B, meroterpenoids from a marine-derived Penicillium sp. fungus	article	Journal of Natural Products	https://www.npatlas.org/explore/compounds/NPA007778
		521	NPA007786	Cathestatin B	C17H23N3O6	365.386	JAJMETBQBCMJSZ-UHFFFAOYSA-N	C1=CC(=CC=C1CC(C(=O)NCCCCN)NC(=O)C2C(O2)C(=O)O)O	Fungus	Penicillium	citrinum	Woo, J T; Ono, H; Tsuji, T	1995	2	59	350-352	10.1271/bbb.59.350	7766039	Cathestatins, new cysteine protease inhibitors produced by Penicillium citrinum	article	Bioscience Biotechnology and Biochemistry	https://www.npatlas.org/explore/compounds/NPA007786
		522	NPA007818	Dicitrinone C	C25H28O6	424.493	ANUXSVFRJVLLSU-YIKOMLBNSA-N	C[C@@H]1[C@H](OC=C2C1=C(C(=C(C2=O)CC3=C(C(=C4[C@@H]([C@H](OC=C4C3=O)C)C)C)O)O)C)C	Fungus	Penicillium	citrinum	Du, Lin; Li, Dehai; Zhang, Guojian; Zhu, Tianjiao; Ai, Jing; Gu, Qianqun	2010	47	66	9286-9290	10.1016/j.tet.2010.09.036	N/A	Novel carbon-bridged citrinin dimers from a volcano ash-derived fungus Penicillium citrinum and their cytotoxic and cell cycle arrest activities	article	Tetrahedron	https://www.npatlas.org/explore/compounds/NPA007818
		523	NPA007819	(S)-2-(2-oxo-1,2-dihydroquinoline-4-carboxamido)succinic acid	C14H12N2O6	304.258	BYSCNVOECWFNOS-JTQLQIEISA-N	C1=CC=C2C(=C1)C(=CC(=O)N2)C(=O)N[C@@H](CC(=O)O)C(=O)O	Fungus	Penicillium	sp. I09F 484	Gan, Maoluo; Liu, Yufeng; Bai, Yinlei; Guan, Yan; Li, Li; Gao, Rongmei; He, Weiying; You, Xuefu; Li, Yuhuan; Yu, Liyan; Xiao, Chunling	2013	9	76	1535-1540	10.1021/np4000944	23972215	Polyketides with New Delhi metallo-β-lactamase 1 inhibitory activity from Penicillium sp	article	Journal of Natural Products	https://www.npatlas.org/explore/compounds/NPA007819
		524	NPA007884	Perinadine A	C28H37NO7	499.604	SUQZYGYUFVUJGV-DIPCPZNJSA-N	C/C=C/CCCCC(=O)C(C)C(=O)N1CC[C@@H]2[C@H]1OC3=C(C(=C(C4=C3[C@H]2O[C@@H]([C@H]4C)C)C)O)C(=O)O	Fungus	Penicillium	citrinum	Sasaki, Mai; Tsuda, Masashi; Sekiguchi, Mitsuhiro; Mikami, Yuzuru; Kobayashi, Jun'ichi	2005	19	7	4261-4264	10.1021/ol051695h	16146402	Perinadine A, a novel tetracyclic alkaloid from marine-derived fungus Penicillium citrinum	article	Organic Letters	https://www.npatlas.org/explore/compounds/NPA007884
		525	NPA007898	Penicifuran A	C11H12O4	208.213	IEYANICRPUUNJI-UHFFFAOYSA-N	CC1=C(C2=CC(=CC(=C2O1)OC)O)CO	Fungus	Penicillium	sp. MWZ14-4	Qi, Jun; Shao, Chang-Lun; Li, Zhi-Yong; Gan, Li-She; Fu, Xiu-Mei; Bian, Wen-Tao; Zhao, Hong-Ying; Wang, Chang-Yun	2013	4	76	571-579	10.1021/np3007556	23477451	Isocoumarin derivatives and benzofurans from a sponge-derived Penicillium sp. fungus	article	Journal of Natural Products	https://www.npatlas.org/explore/compounds/NPA007898
		526	NPA008013	Norcyclocitrinol A	C23H34O4	374.521	BPJRZPAHXODCEI-LKVXINCTSA-N	C[C@]12CC[C@@H]3C4=CC[C@@H](C[C@H](C4)C(=O)C=C3[C@@H]1CC[C@@H]2[C@](C)(CCO)O)O	Fungus	Penicillium	chrysogenum P1X	Ying, You-Min; Zheng, Zhen-Zhen; Zhang, Li-Wen; Shan, Wei-Guang; Wang, Jian-Wei; Zhan, Zha-Jun	2014	1	97	95-101	10.1002/hlca.201300153	N/A	Rare C25 steroids produced by penicillium chrysogenum P1X, a fungal endophyte of huperzia serrata	article	Helvetica Chimica Acta	https://www.npatlas.org/explore/compounds/NPA008013
		527	NPA008031	Sumalarin C	C19H24O8S	412.46	XQMZRINLFAOTEN-YNZJMPHRSA-N	C[C@H]1CCC[C@@H](CC(=O)C2=C(C=C(C=C2CC(=O)O1)O)O)SC[C@H](C(=O)O)O	Fungus	Penicillium	sumatrense MA-92	Meng, Ling-Hong; Li, Xiao-Ming; Lv, Cui-Ting; Li, Chun-Shun; Xu, Gang-Ming; Huang, Cai-Guo; Wang, Bin-Gui	2013	11	76	2145-2149	10.1021/np400614f	24195466	Sulfur-containing cytotoxic curvularin macrolides from Penicillium sumatrense MA-92, a fungus obtained from the rhizosphere of the mangrove Lumnitzera racemosa	article	Journal of Natural Products	https://www.npatlas.org/explore/compounds/NPA008031
		528	NPA008037	Not named	C19H22O5	330.38	LNWIOAGOUVWVSQ-UHFFFAOYSA-N	CCC(C)C=C(C)C=CC1=CC2=C(C(=O)C(C(=O)C2=CO1)(C)O)O	Fungus	Penicillium	303#	Li, Jing; Yang, Xin; Lin, Yingying; Yuan, Jie; Lu, Yongjun; Zhu, Xun; Li, Jun; Li, Mengfeng; Lin, Yongcheng; He, Jianguo; Liu, Lan	2014	N/A	97	241-246	10.1016/j.fitote.2014.06.011	24972351	Meroterpenes and azaphilones from marine mangrove endophytic fungus Penicillium 303#	article	Fitoterapia	https://www.npatlas.org/explore/compounds/NPA008037
		529	NPA008044	Penicitrinol E	C16H22O4	278.348	DIFREUFYEBCDCG-YZTUOPDFSA-N	C[C@@H]1[C@H](O[C@@H]2C[C@](OC3=CC(=C(C1=C23)C)O)(C)OC)C	Fungus	Penicillium	citrinum	Chen, Li; Liu, Wei; Hu, Xiao; Huang, Kai; Wu, Jiu-Lin; Zhang, Qi-Qing	2011	4	59	515-517	10.1248/cpb.59.515	21467687	Citrinin derivatives from the marine-derived fungus Penicillium citrinum	article	Chemical and Pharmaceutical Bulletin	https://www.npatlas.org/explore/compounds/NPA008044
		530	NPA008070	2-(2-hydroxypropanamido) benzoic acid	C10H11NO4	209.201	NPBSOOGJABVFSN-UHFFFAOYSA-N	CC(C(=O)NC1=CC=CC=C1C(=O)O)O	Fungus	Penicillium	chrysogenum	Wang, Jingjing; Zhao, Yunli; Men, Lei; Zhang, Yixuan; Liu, Zheng; Sun, Tiemin; Geng, Yiding; Yu, Zhiguo	2014	3	50	405-407	10.1007/s10600-014-0971-3	N/A	Secondary metabolites of the marine fungus penicillium chrysogenum	article	Chemistry of Natural Compounds	https://www.npatlas.org/explore/compounds/NPA008070
		531	NPA008076	Cyclopenicillone	C13H20O3	224.3	NNFSMOMURYVYPN-MWAVDBDGSA-N	C/C=C/CC[C@H](C1=C(C(=O)[C@@H]([C@H]1O)C)C)O	Fungus	Penicillium	decumbens	Lin, Sheng; Shi, Ting; Chen, Ke-Yv; Zhang, Zhong-Xiao; Shan, Lei; Shen, Yun-Heng; Zhang, Wei-Dong	2011	37	47	10413-10415	10.1039/c1cc12079d	21833427	Cyclopenicillone, a unique cyclopentenone from the cultures of Penicillium decumbens	article	Chemical Communications	https://www.npatlas.org/explore/compounds/NPA008076
		532	NPA008088	Striatisporin A	C13H18O5	254.282	GQDNQARAYQKEDE-ITMZQLLZSA-N	C[C@@H]([C@H](/C(=C/C=C/C(=C/C(=O)O)/C)/C)O)C(=O)O	Fungus	Penicillium	striatisporum	Stewart, Michael; Capon, Robert J.; Lacey, Ernest; Tennant, Shaun; Gill, Jennifer H.	2005	4	68	581-584	10.1021/np049614y	15844954	Calbistrin E and two other new metabolites from an Australian isolate of Penicillium striatisporum	article	Journal of Natural Products	https://www.npatlas.org/explore/compounds/NPA008088
		533	NPA008123	Peniamidienone	C19H23NO3	313.397	AGEGFCGROUIHGU-TUFLQPMZSA-N	CCC/C=C/C=C/C\1CC=CC(=O)/C1=C\NC2=CC(OC2=O)C	Fungus	Penicillium	sp. No. 13	Kimura, Yasuo; Mizuno, Takashi; Kawano, Tsuyoshi; Okada, Katsuhide; Shimada, Atsumi	2000	8	53	829-831	10.1016/s0031-9422(99)00492-6	N/A	Peniamidienone and penidilamine, plant growth regulators produced by the fungus Penicillium sp. No. 13	article	Phytochemistry	https://www.npatlas.org/explore/compounds/NPA008123
		534	NPA008135	Penipacid B	C14H20N2O3	264.325	IFXNVCSTFQZQNI-UHFFFAOYSA-N	CC(=NCC(C)(C)OC)NC1=CC=CC=C1C(=O)O	Fungus	Penicillium	paneum SD-44	Li, Chun-Shun; Li, Xiao-Ming; Gao, Shu-Shan; Lu, Yan-Hua; Wang, Bin-Gui	2013	8	11	3068-3076	10.3390/md11083068	23966037	Cytotoxic anthranilic acid derivatives from deep sea sediment-derived fungus penicillium paneum SD-44	article	Marine Drugs	https://www.npatlas.org/explore/compounds/NPA008135
		535	NPA008198	7-O- β-D-galactosyl-brefeldin A	C22H34O9	442.505	WMQPIXSJUDBUIO-SYWMQLFZSA-N	C[C@H]1CCCC=C[C@@H]2C[C@@H](C[C@H]2[C@@H](/C=C/C(=O)O1)O)OC3C(C(C(C(O3)CO)O)O)O	Fungus	Penicillium	brefeldianum	Grabley; Thiericke; Wink; Henne; Philipps; Wessels; Zeeck	1994	4	57	541-544	10.1021/np50106a020	N/A	Secondary metabolites by chemical screening, 26.1 7-O-β-D-galactosyl- brefeldin A via transglycosylation with Penicillium brefeldianum	article	Journal of Natural Products	https://www.npatlas.org/explore/compounds/NPA008198
		536	NPA008237	Thiersindole A	C28H39NO	405.626	LAHNOUCHTJTZRF-HCCSKZQKSA-N	C[C@H]1CC[C@]23[C@H]([C@]1(C)CC4=CNC5=CC=CC=C54)CC[C@@H]([C@]2(CC=C3C(C)C)C)O	Fungus	Penicillium	thiersii	Li, Chen; Gloer, James B.; Wicklow, Donald T.	2003	9	66	1232-1235	10.1021/np030192m	14510604	Thiersindoles A-C: New indole diterpenoids from Penicillium thiersii	article	Journal of Natural Products	https://www.npatlas.org/explore/compounds/NPA008237
		537	NPA008269	Citreohybridone D	C30H40O8	528.642	TWTOOWWXNRIUHK-OSMCGPIGSA-N	CC1=CC2[C@](CCC3[C@]2(CC[C@@H](C3(C)C)OC(=O)C)C=O)([C@]4([C@@]1(C(=O)C(=C4OC(=O)C)C)C)C(=O)OC)C	Fungus	Penicillium	citreo-viride B. IFO 4692 and 6200 hybrid	Kosemura, Seiji	2003	27	59	5055-5072	10.1016/s0040-4020(03)00739-7	N/A	Meroterpenoids from Penicillium citreo-viride B. IFO 4692 and 6200 hybrid	article	Tetrahedron	https://www.npatlas.org/explore/compounds/NPA008269
		538	NPA008278	Sumalarin A	C20H26O8S	426.487	YXJPFYMQMMDSJU-PZSREKOKSA-N	C[C@H]1CCC[C@@H](CC(=O)C2=C(C=C(C=C2CC(=O)O1)O)O)SC[C@H](C(=O)OC)O	Fungus	Penicillium	sumatrense MA-92	Meng, Ling-Hong; Li, Xiao-Ming; Lv, Cui-Ting; Li, Chun-Shun; Xu, Gang-Ming; Huang, Cai-Guo; Wang, Bin-Gui	2013	11	76	2145-2149	10.1021/np400614f	24195466	Sulfur-containing cytotoxic curvularin macrolides from Penicillium sumatrense MA-92, a fungus obtained from the rhizosphere of the mangrove Lumnitzera racemosa	article	Journal of Natural Products	https://www.npatlas.org/explore/compounds/NPA008278
		539	NPA008279	Penicisochroman C	C15H18O4	262.305	AVYZYONEAKDESK-QQUOSSGYSA-N	C[C@H]1CC2=C([C@@H](O1)O)C3=C(C=C2)C(=O)C(O3)C(C)C	Fungus	Penicillium	sp. PSU-F40	Trisuwan, Kongkiat; Rukachaisirikul, Vatcharin; Sukpondma, Yaowapa; Phongpaichit, Souwalak; Preedanon, Sita; Sakayaroj, Jariya	2010	25	66	4484-4489	10.1016/j.tet.2010.04.073	N/A	Furo[3,2-h]isochroman, furo[3,2-h]isoquinoline, isochroman, phenol, pyranone, and pyrone derivatives from the sea fan-derived fungus Penicillium sp. PSU-F40	article	Tetrahedron	https://www.npatlas.org/explore/compounds/NPA008279
		540	NPA008332	2-formyl-3,5-dihydroxy-6-methylbenzoic acid	C9H8O5	196.158	GFCKLXYGLFKTDL-UHFFFAOYSA-N	CC1=C(C=C(C(=C1C(=O)O)C=O)O)O	Fungus	Penicillium	rubrum	Xia, XK; Yang, LG; She, ZG; Shao, CL; Huang, ZJ; Liu, F; Lin, YC; Zhou, SN	2008	4	44	416-418	10.1007/s10600-008-9094-z	N/A	Two new acids from mangrove endophytic fungus (No. ZZF13)	article	Chemistry of Natural Compounds	https://www.npatlas.org/explore/compounds/NPA008332
		541	NPA008335	Simple Pyrone 3	C10H12O4	196.202	OXOYFOKGDOZNLQ-UHFFFAOYSA-N	CC1=C(OC(=O)C=C1OC)C2(CO2)C	Fungus	Penicillium	citreo-viride B	Kosemura*, Seiji; Yamamura*, Shosuke	1997	17	38	3025-3026	10.1016/s0040-4039(97)00525-x	N/A	Citreoazopyrone, a Novel Metabolite of a Hybrid Strain KO 0011 Derived from Penicillium citreo-viride B. IFO 6200 and 4692	article	Tetrahedron Letters	https://www.npatlas.org/explore/compounds/NPA008335
		542	NPA008337	Herquline B	C19H26N2O2	314.429	IKEHAWAEPHQJSM-UHFFFAOYSA-N	CN1CC2CC3=CC(C4C=C(CCC4=O)CC1CN2)C(=O)CC3	Fungus	Penicillium	herquei Fg-372	Enomoto, Yumi; Shiomi, Kazuro; Hayashi, Masahiko; Masuma, Rokuro; Kawakubo, Tomoya; Tomosawa, Keiichi; Iwai, Yuzuru; Omura, Satoshi	1996	1	49	50-53	10.7164/antibiotics.49.50	8609085	Herquline B, a new platelet aggregation inhibitor produced by Penicillium herquei Fg-372	article	Journal of Antibiotics	https://www.npatlas.org/explore/compounds/NPA008337
		543	NPA008342	11-bromo-17-hydroxyroquefortine C	C22H22BrN5O3	484.354	UMCGQJQCISUBIM-IWLGAPBKSA-N	CC(C)(C=C)[C@@]12C[C@H]3C(=O)N/C(=C(/C4=CN=CN4)\O)/C(=O)N3C1NC5=C2C=C(C=C5)Br	Fungus	Penicillium	chrysogenum	Da Silva, Jos Vinicius; Fill, Taicia Pacheco; Lotufo, Letcia Veras; Pessoa, Cludia Do .; Rodrigues-Filho, Edson	2014	10	97	1345-1353	10.1002/hlca.201300447	N/A	Biosynthesis of bromoroquefortines in a high saline medium by penicillium chrysogenum, a terrestrial endophyte collected from coffea arabica	article	Helvetica Chimica Acta	https://www.npatlas.org/explore/compounds/NPA008342
		544	NPA008345	Comazaphilone A	C22H26O7	402.443	BJMHMPAXPWFBRJ-XMSQKQJNSA-N	CCCC1=CC2=C(CO1)C(=O)[C@]([C@@H](C2)O)(C)OC(=O)C3=C(C=C(C=C3C)O)OC	Fungus	Penicillium	commune QSD-17	Gao, Shu-Shan; Li, Xiao-Ming; Zhang, Yi; Li, Chun-Shun; Cui, Chuan-Ming; Wang, Bin-Gui	2011	2	74	256-261	10.1021/np100788h	21226488	Comazaphilones A-F, azaphilone derivatives from the marine sediment-derived fungus Penicillium commune QSD-17	article	Journal of Natural Products	https://www.npatlas.org/explore/compounds/NPA008345
		545	NPA008367	Dhilirolide D	C25H30O7	442.508	IJLFVBWYDPGYDN-FHRNZRIZSA-N	C[C@H]1[C@]2(C(=O)[C@@]3(CC4[C@@]([C@]2(C3=C)C(=O)O1)(CC=C5C(=CC(=O)OC5(C)C)[C@]4(C)O)C)C)O	Fungus	Penicillium	purpurogenum	de Silva, E Dilip; Williams, David E; Jayanetti, Dinith R; Centko, Ryan M; Patrick, Brian O; Wijesundera, Ravi LC; Andersen, Raymond J	2011	5	13	1174-1177	10.1021/ol200031t	21348535	Dhilirolides A- D, Meroterpenoids Produced in Culture by the Fruit-Infecting Fungus Penicillium purpurogenum Collected in Sri Lanka	article	Organic Letters	https://www.npatlas.org/explore/compounds/NPA008367
		546	NPA008373	Penicillixanthone	C16H10Cl2O6	369.156	PQPCYOSNIFQULR-UHFFFAOYSA-N	CC1=C(C2=C(C(=C1Cl)O)C(=O)C3=C(O2)C=C(C=C3C(=O)OC)O)Cl	Fungus	Penicillium	sp. PSU-RSPG99	Rukachaisirikul, Vatcharin; Satpradit, Siwaporn; Klaiklay, Saranyoo; Phongpaichit, Souwalak; Borwornwiriyapan, Kawitsara; Sakayaroj, Jariya	2014	34	70	5148-5152	10.1016/j.tet.2014.05.105	N/A	Polyketide anthraquinone, diphenyl ether, and xanthone derivatives from the soil fungus Penicillium sp. PSU-RSPG99	article	Tetrahedron	https://www.npatlas.org/explore/compounds/NPA008373
		547	NPA008384	Penicitrinone A	C23H24O5	380.44	WZDGQCYEIYZRBL-NRMKKVEVSA-N	C[C@@H]1[C@H](OC2=C3C1=C(C(=O)C=C3OC4=C2C(=C(C5=C4O[C@@H]([C@H]5C)C)C)O)C)C	Fungus	Penicillium	citrinum	Wakana, Daigo; Hosoe, Tomoo; Itabashi, Takeshi; Okada, Kaoru; Takaki, Galba Maria de Campos; Yaguchi, Takashi; Fukushima, Kazutaka; Kawai, Ken-ichi	2006	4	60	279-284	10.1007/s11418-006-0001-2	N/A	New citrinin derivatives isolated from Penicillium citrinum	article	Journal of Natural Medicines	https://www.npatlas.org/explore/compounds/NPA008384
		548	NPA008399	Penisimplicin B	C28H38O8	502.604	FGZLCLGKDVEDKX-WAGVZALHSA-N	CC(=O)O[C@H]1C[C@@H]2[C@](CCC(=O)C2(C)C)([C@@H]3[C@@]1([C@@H]4C(=O)O[C@@](C(=O)[C@]4(C(=C)C3)C)(C)C(=O)OC)C)C	Fungus	Penicillium	simplicissimum	Komai, Shin-Ichirou; Hosoe, Tomoo; Itabashi, Takeshi; Nozawa, Koohei; Okada, Kaoru; De Campos Takaki, Galba Maria; Yaguchi, Takashi; Takizawa, Kayoko; Fukushima, Kazutaka; Kawai, Ken-Ichi	2005	9	53	1114-1117	10.1248/cpb.53.1114	16141578	Two new meroterpenoids, penisimplicin A and B, isolated from Penicillium simplicissimum	article	Chemical and Pharmaceutical Bulletin	https://www.npatlas.org/explore/compounds/NPA008399
		549	NPA008402	Penicimutanin B	C51H66N4O9	879.108	MFGZWUGOBKKTPB-XJKNTLRSSA-N	CCCCCCC(C)CC(C)/C=C/C(=O)N[C@H]1CC2([C@H]3[C@H](O3)C([C@H]4[C@@H]2O4)(CC(=O)C)O)O[C@@H]1N5[C@@H]6[C@@](C[C@@H]7N6C(=O)[C@@H](NC7=O)CC8=CC=C(C=C8)O)(C9=CC=CC=C95)C(C)(C)C=C	Fungus	Penicillium	purpurogenum	Fang, Shi-Ming; Wu, Chang-Jing; Li, Chang-Wei; Cui, Cheng-Bin	2014	4	12	1788-1814	10.3390/md12041788	24681631	A practical strategy to discover new antitumor compounds by activating silent metabolite production in fungi by diethyl sulphate mutagenesis	article	Marine Drugs	https://www.npatlas.org/explore/compounds/NPA008402
		550	NPA008427	(16S)-hydroxyroquefortine C	C22H23N5O3	405.458	KZSZQDUCTFQAES-BWAGFHJFSA-N	CC(C)(C=C)[C@@]12C[C@@]3(C(=O)NC(=CC4=CN=CN4)C(=O)N3[C@@H]1NC5=CC=CC=C25)O	Fungus	Penicillium	crustosum DAOM 215343 T	Trimble, Laird A.; Sumarah, Mark W.; Blackwell, Barbara A.; Wrona, Mark D.; Miller, J. David	2012	8	53	956-958	10.1016/j.tetlet.2011.12.052	N/A	Characterization of (16R) and (16S)-hydroxyroquefortine C; Diastereomeric metabolites from Penicillium crustosum DAOM 215343	article	Tetrahedron Letters	https://www.npatlas.org/explore/compounds/NPA008427
		551	NPA008459	(aR)-2'-methoxyvinaxanthone	C29H18O15	606.448	HYNJWQUNCFKEGY-UHFFFAOYSA-N	CC(=O)C1=C(C(=C2C(=C1)C(=O)C3=C(C(=C(C=C3O2)O)O)C(=O)O)C(=O)C)C4=C(OC5=CC(=C(C(=C5C4=O)C(=O)O)O)O)OC	Fungus	Penicillium	vinaceum	Rezanka, Tomas; Rezanka, Pavel; Sigler, Karel	2008	5	71	820-823	10.1021/np800020p	18355033	A biaryl xanthone derivative having axial chirality from Penicillium vinaceum	article	Journal of Natural Products	https://www.npatlas.org/explore/compounds/NPA008459
		552	NPA008474	F13459	C27H28O11	528.51	HFLIGULWCMOSDN-LFYBBSHMSA-N	CC1=C(C(=C(C2=C1COC2=O)O)C/C=C(\C)/CCC(=O)OC3C4=CC(=CC(=C4C(=O)OC3(C)O)O)O)OC	Fungus	Penicillium	sp.	Muroi; Sano; Okada; Koshino; Oku; Takatsuki	2001	6	54	489-493	10.7164/antibiotics.54.489	11513037	F13459, a new derivative of mycophenolic acid. I. Taxonomy, isolation, and biological properties	article	Journal of Antibiotics	https://www.npatlas.org/explore/compounds/NPA008474
		553	NPA008504	Communesin H	C30H36N4O2	484.644	RMGREFLDMCGIFA-WFMSWEOJSA-N	CCCC(=O)N1CC[C@@]23[C@@H]1N4CC[C@@]25[C@@H](NC6=CC=CC=C36)N(C7=CC=CC(=C57)[C@@H]4[C@H]8C(O8)(C)C)C	Fungus	Penicillium	rivulum	Dalsgaard, Petur W.; Blunt, John W.; Munro, Murray H. G.; Frisvad, Jens C.; Christophersen, Carsten	2005	2	68	258-261	10.1021/np049646l	15730257	Communesins G and H, new alkaloids from the psychrotolerant fungus Penicillium rivulum	article	Journal of Natural Products	https://www.npatlas.org/explore/compounds/NPA008504
		554	NPA008528	Calbistrin E	C31H38O7	522.638	XZKXUILQCBAMTL-CNLDLGIASA-N	C[C@H]1C[C@@H]([C@H]2C(=C1)C=C[C@@]3([C@@]2(C(=O)C=CO3)C)C)OC(=O)[C@@H](C)[C@H](/C(=C/C=C/C(=C/C=C/C(=O)O)/C)/C)O	Fungus	Penicillium	striatisporum	Stewart, Michael; Capon, Robert J.; Lacey, Ernest; Tennant, Shaun; Gill, Jennifer H.	2005	4	68	581-584	10.1021/np049614y	15844954	Calbistrin E and two other new metabolites from an Australian isolate of Penicillium striatisporum	article	Journal of Natural Products	https://www.npatlas.org/explore/compounds/NPA008528
		555	NPA008566	20-O-methyl-24-epi-cyclocitrinol	C26H38O4	414.586	JLTZJSMHAJUVNI-OLOWAZIMSA-N	C[C@@H](/C=C/[C@@](C)(C1CC[C@@H]2[C@@]1(CC[C@H]3C2=CC(=O)[C@@H]4C[C@H](CC=C3C4)O)C)OC)O	Fungus	Penicillium	citrinum HGY1-5	Du, Lin; Zhu, Tianjiao; Fang, Yuchun; Gu, Qianqun; Zhu, Weiming	2008	8	71	1343-1351	10.1021/np8000442	18656987	Unusual C25 steroid isomers with bicyclo[4.4.1]A/B rings from a volcano ash-derived fungus Penicillium citrinum	article	Journal of Natural Products	https://www.npatlas.org/explore/compounds/NPA008566
		556	NPA008594	Brocaeloid A	C17H22N2O2	286.375	OWAFRMWUUTWJDD-BBRMVZONSA-N	CC(=O)NC[C@@H]1[C@H](NC2=CC=CC=C2C1=O)C(C)(C)C=C	Fungus	Penicillium	brocae MA-192	Zhang, Peng; Meng, Ling-Hong; Mandi, Attila; Kurtan, Tibor; Li, Xiao-Ming; Liu, Yang; Li, Xin; Li, Chun-Shun; Wang, Bin-Gui	2014	19	2014	4029-4036	10.1002/ejoc.201400067	N/A	Brocaeloids A-C, 4-oxoquinoline and indole alkaloids with C-2 reversed prenylation from the mangrove-derived endophytic fungus Penicillium brocae	article	Journal of Organic Chemistry	https://www.npatlas.org/explore/compounds/NPA008594
		557	NPA008598	12-Methoxyanhydrofulvic acid	C15H12O7	304.254	ZUGRMYDIGDDWDI-UHFFFAOYSA-N	CC1=CC2=C(CO1)C(=O)C3=C(C(=C(C=C3O2)O)OC)C(=O)O	Fungus	Penicillium	bilaii	Capon, Robert J.; Stewart, Michael; Ratnayake, Ranjala; Lacey, Ernest; Gill, Jennifer H.	2007	11	70	1746-1752	10.1021/np0702483	17958395	Citromycetins and Bilains A-C: New Aromatic Polyketides and Diketopiperazines from Australian Marine-Derived and Terrestrial Penicillium spp	article	Journal of Natural Products	https://www.npatlas.org/explore/compounds/NPA008598
		558	NPA008609	Penochalasin C	C32H35N3O3	509.65	CYRVQOQBMLPFPT-XJBGXHEWSA-N	C[C@H]\1C/C=C/[C@H]2[C@@H](C(=C)[C@H]([C@@H]3[C@@]2(C4=CC=C(N4)C(=O)/C(=C1)/C)C(=O)N[C@H]3CC5=CNC6=CC=CC=C65)C)O	Fungus	Penicillium	sp.	Numata, Atsushi; Takahashi, Chika; Ito, Yoshinori; Minoura, Katsuhiko; Yamada, Takeshi; Matsuda, Chitose; Nomoto, Kyosuke	1996	3	N/A	239-245	10.1039/p19960000239	N/A	Penochalasins, a novel class of cytotoxic cytochalasans from a Penicillium species separated from a marine alga: structure determination and solution conformation	article	Journal of the Chemical Society, Perkin Transactions 1	https://www.npatlas.org/explore/compounds/NPA008609
		559	NPA008611	CJ-12,373	C17H24O6	324.373	PTQJWIMJHPBXTF-GTNSWQLSSA-N	CCCCCCC[C@H]1CC2=CC(=C(C(=C2[C@H](O1)O)O)C(=O)O)O	Fungus	Penicillium	sp. CL22557	Inagaki, Taisuke; Kaneda, Keiji; Suzuki, Yumiko; Hirai, Hideo; Nomura, Etsuko; Sakakibara, Tatsuo; Yamauchi, Yuji; Huang, Liang H.; Norcia, Michael; Wondrack, Lilly M.; Sutcliffe, Joyce A.; Kojima, Nakao	1998	2	51	112-116	10.7164/antibiotics.51.112	9544930	CJ-12,373, a novel topoisomerase II inhibitor: Fermentation, isolation, structure elucidation and biological activities	article	Journal of Antibiotics	https://www.npatlas.org/explore/compounds/NPA008611
		560	NPA008621	Communesin B	C32H36N4O2	508.666	XZFSMUXVAYCHFO-ZLLCTSSMSA-N	C/C=C/C=C/C(=O)N1CC[C@]23[C@H]1N4CC[C@]25[C@H](NC6=CC=CC=C36)N(C7=CC=CC(=C57)[C@H]4C8C(O8)(C)C)C	Fungus	Penicillium	sp.	Numata, Atsushi; Takahashi, Chika; Ito, Yoshinori; Takada, Tamie; Kawai, Kenzo; et al.	1993	14	34	2355-2358	10.1016/s0040-4039(00)77612-x	N/A	COMMUNESINS, CYTOTOXIC METABOLITES OF A FUNGUS ISOLATED FROM A MARINE ALGA	article	Tetrahedron Letters	https://www.npatlas.org/explore/compounds/NPA008621
		561	NPA008630	4,25-dehydro-22-deoxyminiolutelide B	C26H30O9	486.517	SSIAJGSCGQAALW-BEQYNWFXSA-N	C[C@@H]1[C@]2([C@]3([C@H]4[C@@H](O1)OC(=O)[C@]4(C[C@H]5[C@]3([C@@H](O2)C=C6C(=CC(=O)OC6(C)C)C5=C)C)C)C(=O)OC)O	Fungus	Penicillium	sp. MA-37	Zhang, Yi; Li, Xiao-Ming; Shang, Zhuo; Li, Chun-Shun; Ji, Nai-Yun; Wang, Bin-Gui	2012	11	75	1888-1895	10.1021/np300377b	23148724	Meroterpenoid and diphenyl ether derivatives from Penicillium sp. MA-37, a fungus isolated from marine mangrove rhizospheric soil	article	Journal of Natural Products	https://www.npatlas.org/explore/compounds/NPA008630
		562	NPA008635	N-(2-methyl-3-oxodecanoyl)pyrrolidine	C15H27NO2	253.386	QRKWPHFDJCBGEI-UHFFFAOYSA-N	CCCCCCCC(=O)C(C)C(=O)N1CCCC1	Fungus	Penicillium	brevicompactum Dierckx	Moya, Pilar; Cantin, Angel; Castillo, Maria-Angeles; Primo, Jaime; Miranda, Miguel A.; Primo-Yufera, Eduardo	1998	23	63	8530-8535	10.1021/jo972267v	N/A	Isolation, structural assignment, and synthesis of N-(2-methyl-3- oxodecanoyl)-2-pyrroline, a new natural product from Penicillium brevicompactum with in vivo anti-juvenile hormone activity	article	Journal of Organic Chemistry	https://www.npatlas.org/explore/compounds/NPA008635
		563	NPA008638	Monapinone E	C23H30O8	434.485	YHQGYEAIRQPZFF-HTWSVDAQSA-N	COC1=CC2=CC3=C(C(=C2C(=C1)O)O)C(=O)O[C@@H](C3)CC(CC(CCCCCO)O)O	Fungus	Penicillium	pinophilum FKI-3864	Kawamoto, Kyosuke; Yamazaki, Hiroyuki; Ohte, Satoshi; Masuma, Rokuro; Uchida, Ryuji; Tomoda, Hiroshi	2011	7	64	503-508	10.1038/ja.2011.33	21610716	Production of monapinones by fermentation of the dinapinone-producing fungus Penicillium pinophilum FKI-3864 in a seawater-containing medium	article	Journal of Antibiotics	https://www.npatlas.org/explore/compounds/NPA008638
		564	NPA008648	Berkeleyacetal B	C26H30O9	486.517	XZKVBCSVEVIEBX-YJCISAIBSA-N	C[C@H]1C(=O)[C@@]2([C@@H]3[C@H](O1)OC(=O)[C@@]3(C[C@@H]4[C@@]2(CC=C5C(=CC(=O)OC5(C)C)[C@@]46CO6)C)C)C(=O)OC	Fungus	Penicillium	sp.	Stierle, Donald B.; Stierle, Andrea A.; Patacini, Brianna	2007	11	70	1820-1823	10.1021/np070329z	17970594	The Berkeleyacetals, Three Meroterpenes from a Deep Water Acid Mine Waste Penicillium	article	Journal of Natural Products	https://www.npatlas.org/explore/compounds/NPA008648
		565	NPA008692	Isochromophilone IIa	C22H27ClO4	390.907	QEPMTPAOVMUVBT-VOQBEJNXSA-N	CC[C@H](C)/C=C(\C)/C=C/C1=CC2=C(C(=O)[C@]([C@@H](C2=CO1)CC(=O)C)(C)O)Cl	Fungus	Penicillium	hivayamne	Matsuzaki, K; Ikeda, H; Masuma, R; Tanaka, H; Omura, S	1995	7	48	703-707	10.7164/antibiotics.48.703	7649871	Isochromophilones I and II, novel inhibitors against gp120-CD4 binding produced by Penicillium multicolor FO-2338. I. Screening, taxonomy, fermentation, isolation and biological activity	article	Journal of Antibiotics	https://www.npatlas.org/explore/compounds/NPA008692
		566	NPA008693	Cyclopiamide J	C22H24N2O7	428.441	SECNHDOFHUTKGZ-UEYCCITJSA-N	CC(=O)C[C@]1(C(=O)N2[C@]3([C@@]1(O[C@]45[C@H]3[C@H](C2(C)C)CC6=C4C(=CC=C6)N(C5=O)C)O)O)O	Fungus	Penicillium	commune DFFSCS026	Xu, Xinya; Zhang, Xiaoyong; Nong, Xuhua; Wei, Xiaoyi; Qi, Shuhua	2015	4	71	610-615	10.1016/j.tet.2014.12.031	N/A	Oxindole alkaloids from the fungus Penicillium commune DFFSCS026 isolated from deep-sea-derived sediments	article	Tetrahedron	https://www.npatlas.org/explore/compounds/NPA008693
		567	NPA008697	Chrysogeside B	C41H75NO9	726.049	ZVSKJEHFCITPQT-XCEJTAPFSA-N	CCCCCCCCCCCCCCC/C=C/[C@H](C(=O)N[C@@H](CO[C@H]1[C@@H]([C@H]([C@@H]([C@H](O1)CO)O)O)O)[C@@H](/C=C/CC/C=C(\C)/CCCCCC)O)O	Fungus	Penicillium	chrysogenum PXP-55	Peng, Xiaoping; Wang, Yi; Sun, Kunlai; Liu, Peipei; Yin, Xia; Zhu, Weiming	2011	5	74	1298-1302	10.1021/np1008976	21381678	Cerebrosides and 2-pyridone alkaloids from the halotolerant fungus Penicillium chrysogenum grown in a hypersaline medium	article	Journal of Natural Products	https://www.npatlas.org/explore/compounds/NPA008697
		568	NPA008703	Penijanthine A	C27H33NO3	419.565	WHBHNFDFPCYJCA-PKKYMZQFSA-N	CC(=C)[C@@H]1[C@@H](C=C2[C@@H](O1)CC[C@]3([C@]2(CC[C@@H]4[C@@]3(CC5=C4C6=CC=CC=C6N5)C)O)C)O	Fungus	Penicillium	janthinellum	Itabashi, Takeshi; Hosoe, Tomoo; Wakana, Daigo; Fukushima, Kazutaka; Takizawa, Kayoko; Yaguchi, Takashi; Okada, Kaoru; Takaki, Galba Maria de Campos; Kawai, Kenichi;	2009	1	63	96-99	10.1007/s11418-008-0292-6	18850072	A new indoloditerpene derivative, penijanthine A, isolated from Penicillium janthinellum	article	Journal of Natural Medicines	https://www.npatlas.org/explore/compounds/NPA008703
		569	NPA008704	Neobulgarone G	C32H24Cl2O9	623.441	MQMWBFUKNWTRJV-DNQXCXABSA-N	CC1=CC(=C2C(=C1)[C@@H](C3=C(C2=O)C(=CC(=C3Cl)O)O)[C@H]4C5=CC(=CC(=C5C(=O)C6=C4C(=C(C=C6O)O)Cl)OC)CO)OC	Fungus	Penicillium	sp.	Aly, Amal H; Debbab, Abdessamad; Clements, Carol; Edrada-Ebel, Ruangelie; Orlikova, Barbora; Diederich, Marc; Wray, Victor; Lin, Wenhan; Proksch, Peter	2011	1	19	414-421	10.1016/j.bmc.2010.11.012	21146414	NF kappa B inhibitors and antitrypanosomal metabolites from endophytic fungus Penicillium sp. isolated from Limonium tubiflorum	article	Bioorganic and Medicinal Chemistry	https://www.npatlas.org/explore/compounds/NPA008704
		570	NPA008712	Chrysogedone A	C10H15NO2	181.235	KXOMTJKMEGIGSP-VIFPVBQESA-N	CCC[C@@H](C1=C(NC(=O)C=C1)C)O	Fungus	Penicillium	chrysogenum PXP-55	Peng, Xiaoping; Wang, Yi; Sun, Kunlai; Liu, Peipei; Yin, Xia; Zhu, Weiming	2011	5	74	1298-1302	10.1021/np1008976	21381678	Cerebrosides and 2-pyridone alkaloids from the halotolerant fungus Penicillium chrysogenum grown in a hypersaline medium	article	Journal of Natural Products	https://www.npatlas.org/explore/compounds/NPA008712
		571	NPA008763	Anhydrowaraterpol C	C15H22O3	250.338	WNFBUIDUTUGQIA-UHFFFAOYSA-N	CC(CCCC(=C)C1=C(C=C(C=C1)CO)O)CO	Fungus	Penicillium	sp. (strain FH-A 6260)	Henne, Petra; Thiericke, Ralf; Grabley, Susanne; Hütter, Klaus; Wink, Joachim; Jurkiewicz, Elke; Zeeck, Axel	1993	5	1993	565-571	10.1002/jlac.199319930192	N/A	Secondary Metabolites by Chemical Screening, 23. Waraterpols, NewPenicillium Metabolites and Their Derivatives.	article	Liebigs Annalen der Chemie	https://www.npatlas.org/explore/compounds/NPA008763
		572	NPA008775	NBRI23477 A	C15H21Cl2NO5	366.241	NTZLCVPFRJTASX-UHFFFAOYSA-N	CC(CC(C)C(C)(Cl)Cl)C(=O)C1=C(C(=C(NC1=O)OC)OC)O	Fungus	Penicillium	atramentosum PF1420	Kawada, Manabu; Momose, Isao; Someno, Tetsuya; Tsujiuchi, Goh; Ikeda, Daishiro	2009	5	62	243-246	10.1038/ja.2009.20	19282876	New atpenins, NBRI23477 A and B, inhibit the growth of human prostate cancer cells	article	Journal of Antibiotics	https://www.npatlas.org/explore/compounds/NPA008775
		573	NPA008800	Deoxy-PF1140	C16H23NO2	261.365	ZAIJLHHXEHKKNH-LRXDAGSUSA-N	C[C@@H]1C[C@@H]([C@H]2C3=C(C=CNC3=O)O[C@@H]([C@]2(C1)C)C)C	Fungus	Penicillium	sp.	De Silva, E. Dilip; Geiermann, Anna-Skrollan; Mitova, Maya I.; Kuegler, Philipp; Blunt, John W.; Cole, Anthony L. J.; Mumo, Murray H. G.	2009	3	72	477-479	10.1021/np800627f	19323568	Isolation of 2-pyridone alkaloids from a new zealand marine-derived penicillium species	article	Journal of Natural Products	https://www.npatlas.org/explore/compounds/NPA008800
		574	NPA008802	Eutypoid E	C17H14O6	314.293	BMROQCPWMNUZGZ-UHFFFAOYSA-N	C1C(=C(C(=O)O1)C2=CC(=CC(=C2)O)O)CC3=CC(=C(C=C3)O)O	Fungus	Penicillium	sp. strain KF620	Schulz, Dirk; Ohlendorf, Birgit; Zinecker, Heidi; Schmaljohann, Rolf; Imhoff, Johannes F.	2011	1	74	99-101	10.1021/np100633k	21126094	Eutypoids B-E produced by a penicillium sp. strain from the North Sea	article	Journal of Natural Products	https://www.npatlas.org/explore/compounds/NPA008802
		575	NPA008826	Vermilutin	C20H18O4	322.36	SYYAOFKGRFPPSI-SNAWJCMRSA-N	CC1=CC2=C(C(=C1)C=O)C(=O)C3=C(C=CC(=C3O2)/C=C/C(C)C)O	Fungus	Penicillium	vermiculatum	Proksa, Bohumil; Uhrín, Dušan; Adamcova, Jana; Fuska, Ján	1992	4	31	1442-1444	10.1016/0031-9422(92)80316-7	N/A	Vermilutin, a xanthone from Penicillium vermiculatum	article	Phytochemistry	https://www.npatlas.org/explore/compounds/NPA008826
		576	NPA008844	Citreopyrone F	C11H12O4	208.213	BMPQVHKZLQTDRP-SNAWJCMRSA-N	CC1=C(OC(=O)C=C1OC)/C=C/C(=O)C	Fungus	Penicillium	sp.	Kosemura, Seiji; Kojima, Shin-ichi; Yamamura, Shosuke	1997	1	26	33-34	10.1246/cl.1997.33	N/A	Citreopyrones, New Metabolites of Two Hybrid Strains, KO 0092 and KO 0141, Derived from the Penicillium Species	article	Chemistry Letters	https://www.npatlas.org/explore/compounds/NPA008844
		577	NPA008862	Citreothiopyrane A	C9H12O2S	184.26	LFEVFDAFSDDIHB-UHFFFAOYSA-N	CC1CC(=O)C(=C(S1)C)C(=O)C	Fungus	Penicillium	citreo	Nakada, Takashi; Sudo, Sho; Kosemura, Seiji; Yamamura, Shosuke	1999	37	40	6831-6834	10.1016/s0040-4039(99)01408-2	N/A	Two new metabolites of hybrid strains KO 0201 and 0211 derived from Penicillium citreo-viride B. IFO 6200 and 4692	article	Tetrahedron Letters	https://www.npatlas.org/explore/compounds/NPA008862
		578	NPA008864	Communesin A	C28H32N4O2	456.59	QKUUVGNHUMKUAN-CBRPJXDCSA-N	CC(=O)N1CC[C@]23[C@H]1N4CC[C@]25[C@H](NC6=CC=CC=C36)N(C7=CC=CC(=C57)[C@H]4C8C(O8)(C)C)C	Fungus	Penicillium	sp.	Numata, Atsushi; Takahashi, Chika; Ito, Yoshinori; Takada, Tamie; Kawai, Kenzo; et al.	1993	14	34	2355-2358	10.1016/s0040-4039(00)77612-x	N/A	COMMUNESINS, CYTOTOXIC METABOLITES OF A FUNGUS ISOLATED FROM A MARINE ALGA	article	Tetrahedron Letters	https://www.npatlas.org/explore/compounds/NPA008864
		579	NPA008884	Brevione C	C27H32O4	420.549	YIMHQYHZZQFOJT-YFSQZJJESA-N	CC1=CC[C@@H]2[C@@]([C@@]13CC4=C(O3)C(=C(OC4=O)C)C)(CC[C@H]5[C@]2(C=CC(=O)C=C5C)C)C	Fungus	Penicillium	brevicompactum Dierckx	Macias; Varela; Simonet; Cutler; Dugan; Hill	2000	26	65	9039-9046	10.1021/jo0011078	11149849	Novel bioactive breviane spiroditerpenoids from Penicillium brevicompactum Dierckx	article	Journal of Organic Chemistry	https://www.npatlas.org/explore/compounds/NPA008884
		580	NPA008888	Oxosorbicillinol (tautomer)	C14H16O5	264.277	JSSFRHLBNRCOAQ-QKAXFWGASA-N	C/C=C/C=C/C(=C/1\C(=C(C(=O)[C@@](C1=O)(C)O)C)O)/O	Fungus	Penicillium	notatum	Maskey, Rajendra P.; Gruen-Wollny, Iris; Laatsch, Hartmut	2005	6	68	865-870	10.1021/np040137t	15974609	Sorbicillin analogues and related dimeric compounds from Penicillium notatum	article	Journal of Natural Products	https://www.npatlas.org/explore/compounds/NPA008888
		581	NPA008897	Emodin-3-O-sulphate	C15H10O8S	350.304	UEUSMICBGBJADX-UHFFFAOYSA-N	CC1=CC(=C2C(=C1)C(=O)C3=CC(=CC(=C3C2=O)O)OS(=O)(=O)O)O	Fungus	Penicillium	oxalicum	Wang, Pei-Le; Li, Dan-Yi; Xie, Lei-Rui; Wu, Xin; Hua, Hui-Ming; Li, Zhan-Lin	2014	5	28	290-293	10.1080/14786419.2013.856906	24261577	Two new compounds from a marine-derived fungus Penicillium oxalicum	article	Natural Product Research	https://www.npatlas.org/explore/compounds/NPA008897
		582	NPA008899	Thomimarine A	C15H24O3	252.354	FVQAXLIFHAYVPZ-MFLQWKMISA-N	CC1=CC(=O)C[C@]2([C@@H]1C[C@H](CC2)C(C)(CO)O)C	Fungus	Penicillium	thomii	Afiyatullov, Shamil Sh.; Leshchenko, Elena V.; Sobolevskaya, Maria P.; Denisenko, Vladimir A.; Kirichuk, Natalya N.; Khudyakova, Yuliya V.; Hoai, Trinh P.T.; Dmitrenok, Pavel S.; Menchinskaya, Ekaterina S.; Pislyagin, Evgeny A.; Berdyshev, Dmitrii V.	2015	N/A	14	209-214	10.1016/j.phytol.2015.10.011	N/A	New eudesmane sesquiterpenes from the marine-derived fungus Penicillium thomii	article	Phytochemistry Letters	https://www.npatlas.org/explore/compounds/NPA008899
		583	NPA008914	1-hydroxyboivinianin A	C12H14O3	206.241	HNFTTYIOFJPHQE-GFCCVEGCSA-N	CC1=CC(=C(C=C1)[C@]2(CCC(=O)O2)C)O	Fungus	Penicillium	aculeatum SD-321	Li, Xiao-Dong; Li, Xiao-Ming; Xu, Gang-Ming; Zhang, Peng; Wang, Bin-Gui	2015	4	78	844-849	10.1021/acs.jnatprod.5b00004	25763602	Antimicrobial Phenolic Bisabolanes and Related Derivatives from Penicillium aculeatum SD-321, a Deep Sea Sediment-Derived Fungus	article	Journal of Natural Products	https://www.npatlas.org/explore/compounds/NPA008914
		584	NPA008941	Citrinalin A	C25H31N3O5	453.539	QVBARITWSQCBBV-DTKOROOESA-N	CC1(CC(=O)C2=C(O1)C=CC3=C2NC(=O)[C@]34C[C@]5(CN6CCC[C@H]6C[C@@H]5C4(C)C)[N+](=O)[O-])C	Fungus	Penicillium	citrinum	Pimenta, Eli F.; Vita-Marques, Aline M.; Tininis, Aristeu; Seleghim, Mirna H. R.; Sette, Lara D.; Veloso, Katyuscya; Ferreira, Antonio G.; Williams, David E.; Patrick, Brian O.; Dalisay, Doralyn S.; Andersen, Raymond J.; Berlinck, Roberto G. S.	2010	11	73	1821-1832	10.1021/np100470h	21053938	Use of Experimental Design for the Optimization of the Production of New Secondary Metabolites by Two Penicillium Species	article	Journal of Natural Products	https://www.npatlas.org/explore/compounds/NPA008941
		585	NPA008981	Atpenin A4	C15H22ClNO5	331.796	LDPADGWFJFHTLH-CIUDSAMLSA-N	COC1=C(OC)C(O)=C(C(=O)[C@@H](C)C[C@H](C)[C@H](C)Cl)C(=O)[NH]1	Fungus	Penicillium	sp.	Kumagai, H; Nishida, H; Imamura, N; Tomoda, H; Omura, S; Bordner, J	1990	12	43	1553-1558	10.7164/antibiotics.43.1553	2276974	The structures of atpenins A4, A5 and B, new antifungal antibiotics produced by Penicillium sp	article	Journal of Antibiotics	https://www.npatlas.org/explore/compounds/NPA008981
		586	NPA009006	Penifulvin C	C15H20O5	280.32	JDYIPAACNVDCTH-CVSWBCQPSA-N	C[C@@]12CC(=O)O[C@@H]3[C@@]14[C@@H](CC[C@H]4[C@@](C2)(C)CO)C(=O)O3	Fungus	Penicillium	griseofulvum NRRL 35584	Shim, Sang Hee; Gloer, James B.; Wicklow, Donald T.	2006	11	69	1601-1605	10.1021/np060327z	17125229	Penifulvins B-E and a silphinene analogue: Sesquiterpenoids from a fungicolous isolate of Penicillium griseofulvum	article	Journal of Natural Products	https://www.npatlas.org/explore/compounds/NPA009006
		587	NPA009019	Verrulactone A	C28H18O12	546.44	ZSHZQCWUSDSOFB-UHFFFAOYSA-N	COC1=CC(=C2C(=C1)C3=C(C(=C(C=C3OC2=O)O)O)C4=C5C6=CC(=CC(=C6C(=O)OC5=CC(=C4O)O)O)OC)O	Fungus	Penicillium	verruculosum	Kim, Nyung; Sohn, Mi-Jin; Kim, Chang-Jin; Kwon, Ho Jeong; Kim, Won-Gon	2012	7	22	2503-2506	10.1016/j.bmcl.2012.02.001	22377515	Verrulactones A and B, new inhibitors of Staphylococcus aureus enoyl-ACP reductase produced by Penicillium verruculosum F375	article	Bioorganic and Medicinal Chemistry Letters	https://www.npatlas.org/explore/compounds/NPA009019
		588	NPA009039	Arisugacin G	C27H32O5	436.548	YKIBSZXLXSOWFC-HXABMTEBSA-N	C[C@]12CCC(=O)C([C@@H]1CC[C@@]3([C@@H]2CC4=C(O3)C=C(OC4=O)C5=CC=C(C=C5)OC)C)(C)C	Fungus	Penicillium	sp. FO-4259-11	Otoguro, Kazuhiko; Shiomi, Kazuro; Yamaguchi, Yuuichi; Arai, Noriko; Sunazuka, Toshiaki; Masuma, Rokuro; Iwai, Yuzuru; Omura, Satoshi	2000	1	53	50-57	10.7164/antibiotics.53.50	10724008	Arisugacins C and D, novel acetylcholinesterase inhibitors and their related novel metabolites produced by Penicillium sp. FO-4259-11	article	Journal of Antibiotics	https://www.npatlas.org/explore/compounds/NPA009039
		589	NPA009059	NBRI23477 B	C15H21NO5	295.335	IKKLAGFAACTQOB-UHFFFAOYSA-N	CC(CC(C)C(=O)C1=C(C(=C(NC1=O)OC)OC)O)C=C	Fungus	Penicillium	atramentosum PF1420	Kawada, Manabu; Momose, Isao; Someno, Tetsuya; Tsujiuchi, Goh; Ikeda, Daishiro	2009	5	62	243-246	10.1038/ja.2009.20	19282876	New atpenins, NBRI23477 A and B, inhibit the growth of human prostate cancer cells	article	Journal of Antibiotics	https://www.npatlas.org/explore/compounds/NPA009059
		590	NPA009088	11-α-methoxycurvularin	C17H22O6	322.357	LBVPDFGFLMFDPI-GWCFXTLKSA-N	C[C@H]1CCC[C@@H](CC(=O)C2=C(C=C(C=C2CC(=O)O1)O)O)OC	Fungus	Penicillium	sp.	Lai, Sheng; Shizuri, Yoshikazu; Yamamura, Shosuke; Kawai, Kazuaki; Furukawa, Hideyuki	1991	3	64	1048-1050	10.1246/bcsj.64.1048	N/A	New Curvularin-Type Metabolites from the Hybrid Strain ME 0005 Derived from Penicillium Citreo-viride B. IFO 4692 and 6200	article	Bulletin of the Chemical Society of Japan	https://www.npatlas.org/explore/compounds/NPA009088
		591	NPA009102	Isocitreohybridone I	C29H38O9	530.614	BYHJQZCELUYEOU-PIUUBGHSSA-N	CC1=C([C@@]2(C(=C)[C@@H](C3[C@@]([C@@]2(C1=O)C(=O)OC)(C[C@H]4C5[C@]3(CC[C@@H](C5(C)C)OC(=O)C)C(=O)O4)C)O)C)OC	Fungus	Penicillium	citreo-viride B. IFO 4692 and 6200 hybrid	Kosemura, Seiji	2003	27	59	5055-5072	10.1016/s0040-4020(03)00739-7	N/A	Meroterpenoids from Penicillium citreo-viride B. IFO 4692 and 6200 hybrid	article	Tetrahedron	https://www.npatlas.org/explore/compounds/NPA009102
		592	NPA009128	Quinocitrinine B	C16H19N2O2+	271.34	GTNBOKIWQUJZFH-LKFCYVNXSA-O	CC[C@H](C)[C@@H]1C2=C(C=C3C=CC(=CC3=[N+]2C)O)C(=O)N1	Fungus	Penicillium	citrinum	KOZLOVSKY, A. G.; ZHELIFONOVA, V. P.; ANTIPOVA, T. V.; ADANIN, V. M.; OZERSKAYA, S. M.; KOCHKINA, G. A.; SCHLEGEL, B.; DAHSE, H. M.; GOLLMICK, F. A.; GRÄFE, U.	2003	5	56	488-491	10.7164/antibiotics.56.488	12870815	Quinocitrinines A and B, New Quinoline Alkaloids from Penicillium citrinum Thom 1910, a Permafrost Fungus	article	Journal of Antibiotics	https://www.npatlas.org/explore/compounds/NPA009128
		593	NPA009135	Okaramine D	C33H34N4O6	582.657	VIKRIYAAOWJXCT-ZLMSUABPSA-N	CC1(/C=C\N2/C(=C\C3=C1NC4=CC=CC=C43)/C(=O)N5[C@]67[C@@H](C(N6C8=CC=CC=C8[C@@]7([C@@H]([C@@]5(C2=O)O)OC)O)(C)C)CO)C	Fungus	Penicillium	simplicissimum ATCC 90288	Hayashi, Hideo	2015	6	79	877-887	10.1271/bbb.59.246	N/A	Frontier studies on highly selective bio-regulators useful for environmentally benign agricultural production	article	Bioscience Biotechnology and Biochemistry	https://www.npatlas.org/explore/compounds/NPA009135
		594	NPA009142	Marcfortine B	C27H33N3O4	463.578	SGIZPBSMKAKPSO-KVPGOQOISA-N	CC1(C=COC2=C(O1)C=CC3=C2NC(=O)[C@@]34C[C@@]56CN7CCCC[C@]7(C[C@@H]5C4(C)C)C(=O)N6)C	Fungus	Penicillium	roqueforti	Prange, Thierry; Billion, Marie-Annick; Vuilhorgne, Marc; Pascard, Claudine; Polonsky, Judith; Moreau, Serge	1981	21	22	1977-1980	10.1016/s0040-4039(01)92883-7	N/A	STRUCTURES OF MARCFORTINE B AND C (X-RAY ANALYSIS), ALKALOIDS FROM PENICILLIUM ROQUEFORTI	article	Tetrahedron Letters	https://www.npatlas.org/explore/compounds/NPA009142
		595	NPA009149	Isocrotonylpterosin B	C18H22O3	286.371	GBAZYZXBOHZLRR-WAYWQWQTSA-N	C/C=C\C(=O)OCCC1=C(C=C2CC(C(=O)C2=C1C)C)C	Fungus	Penicillium	sp.	FUKUOKA, MASAMICHI; KUROYANAGI, MASANORI; YOSHIHIRA, KUNITOSHI; NATORI, SHINSAKU	1978	8	26	2365-2385	10.1248/cpb.26.2365	709697	Chemical and toxicological studies on bracken fern, Pteridium aquilinum var. latiusculum. II. Structures of pterosins, sesquiterpenes having 1-indanone skeleton	article	Chemical and Pharmaceutical Bulletin	https://www.npatlas.org/explore/compounds/NPA009149
		596	NPA009197	Penicinoline E	C13H10N2O	210.236	FXVAPTYMWWKGAK-UHFFFAOYSA-N	C1=CC=C2C(=C1)C(=O)C=C(N2)C3=CC=CN3	Fungus	Penicillium	sp. ghq208	Gao, Huquan; Zhang, Lianqing; Zhu, Tianjiao; Gu, Qianqun; Li, Dehai	2012	11	60	1458-1460	10.1248/cpb.c12-00487	22971874	Unusual pyrrolyl 4-quinolinone alkaloids from the marine-derived fungus Penicillium sp. ghq208	article	Chemical and Pharmaceutical Bulletin	https://www.npatlas.org/explore/compounds/NPA009197
		597	NPA009209	Penicillitone	C28H40O5	456.623	NQJNHLHHPPGXNC-BBWXRXDESA-N	C[C@H](/C=C/[C@H](C)C(C)C)[C@H]1C[C@@H]([C@@H]2C[C@]1(C(=O)C3=C2[C@]4(CC[C@@H](C[C@]45[C@H](C3=O)O5)O)C)C)O	Fungus	Penicillium	purpurogenum	Xue, Jinghua; Wu, Ping; Xu, Liangxiong; Wei, Xiaoyi	2014	5	16	1518-1521	10.1021/ol500418f	24576256	Penicillitone, a potent in vitro anti-inflammatory and cytotoxic rearranged sterol with an unusual tetracycle core produced by Penicillium purpurogenum	article	Organic Letters	https://www.npatlas.org/explore/compounds/NPA009209
		598	NPA009212	Quinolactacin A2	C16H18N2O2	270.332	FLHQAMWKNPOTDV-ZANVPECISA-N	CC[C@H](C)[C@H]1C2=C(C(=O)C3=CC=CC=C3N2C)C(=O)N1	Fungus	Penicillium	citrinum	KIM, WON-GON; SONG, NAN-KYU; YOO, ICK-DONG	2001	10	54	831-835	10.7164/antibiotics.54.831	11776439	Quinolactacins A1 and A2, New Acetylcholinesterase Inhibitors from Penicillium citrinum	article	Journal of Antibiotics	https://www.npatlas.org/explore/compounds/NPA009212
		599	NPA009217	Ravenic acid	C15H17NO3	259.305	JJFGJQNWIJPCAN-AJOOJNDDSA-N	C/C=C/C=C/C=C(\C)/C=C/C(=C/1\C(=O)CNC1=O)/O	Fungus	Penicillium	sp.	Michael, Adam P.; Grace, Emily J.; Kotiw, Mike; Barrow, Russell A.	2002	9	65	1360-1362	10.1021/np0200358	12350167	Ravenic acid, a new tetramic acid isolated from a cultured microfungus, Penicillium sp	article	Journal of Natural Products	https://www.npatlas.org/explore/compounds/NPA009217
		600	NPA009221	Chrodrimanin J	C25H30O5	410.51	LLZGCNVJOFHLTD-TWJITQDPSA-N	C[C@]12CC[C@@H]3[C@@]([C@@H]1CC4=C5C[C@H](CC(=O)C5=C(C=C4O2)O)O)(C=CC(=O)C3(C)C)C	Fungus	Penicillium	funiculosum GWT2-24	Zhou, Haibo; Li, Liyuan; Wang, Wei; Che, Qian; Li, Dehai; Gu, Qianqun; Zhu, Tianjiao	2015	6	78	1442-1445	10.1021/acs.jnatprod.5b00103	26046820	Chrodrimanins I and J from the Antarctic moss-derived Fungus Penicillium funiculosum GWT2-24	article	Journal of Natural Products	https://www.npatlas.org/explore/compounds/NPA009221
		601	NPA009240	Waraterpol	C15H24O4	268.353	GLOLSSXWFHDYIK-UHFFFAOYSA-N	CC(CCCC(C)(C1=C(C=C(C=C1)CO)O)O)CO	Fungus	Penicillium	sp. (strain FH-A 6260)	Henne, Petra; Thiericke, Ralf; Grabley, Susanne; Hütter, Klaus; Wink, Joachim; Jurkiewicz, Elke; Zeeck, Axel	1993	5	1993	565-571	10.1002/jlac.199319930192	N/A	Secondary Metabolites by Chemical Screening, 23. Waraterpols, NewPenicillium Metabolites and Their Derivatives.	article	Liebigs Annalen der Chemie	https://www.npatlas.org/explore/compounds/NPA009240
		602	NPA009253	Quinolonic acid	C12H10N2O4	246.222	CGKCBYCUHQKZMN-UHFFFAOYSA-N	CN1C2=CC=CC=C2C(=O)C(=C1C(=O)O)C(=O)N	Fungus	Penicillium	citrinum	Clark, Ben; Capon, Robert J; Lacey, Ernest; Tennant, Shaun; Gill, Jennifer H	2006	8	4	1512-1519	10.1039/b600959j	16604219	Quinolactacins revisited: from lactams to imide and beyond	article	Organic & Biomolecular Chemistry	https://www.npatlas.org/explore/compounds/NPA009253
		603	NPA009284	24-epi-cyclocitrinol	C25H36O4	400.559	QZAMIRPHNVBTIV-FBHGWYSSSA-N	C[C@@H](/C=C/C(C)(C1CC[C@@H]2[C@@]1(CC[C@H]3C2=CC(=O)[C@@H]4C[C@H](CC=C3C4)O)C)O)O	Fungus	Penicillium	citrinum HGY1-5	Du, Lin; Zhu, Tianjiao; Fang, Yuchun; Gu, Qianqun; Zhu, Weiming	2008	8	71	1343-1351	10.1021/np8000442	18656987	Unusual C25 steroid isomers with bicyclo[4.4.1]A/B rings from a volcano ash-derived fungus Penicillium citrinum	article	Journal of Natural Products	https://www.npatlas.org/explore/compounds/NPA009284
		604	NPA009301	Brasiliamide D	C24H28N2O5	424.497	LGVCEIBVKNARBM-BGERDNNASA-N	CC(=O)N1C[C@@H](N(CC1CC2=CC3=C(C(=C2)OC)OCO3)C(=O)C)CC4=CC=CC=C4	Fungus	Penicillium	brasilianum Batista JV-379	FUJITA, Tomoyuki; HAYASHI, Hideo	2004	4	68	820-826	10.1271/bbb.68.820	15118309	New Brasiliamide Congeners, Brasiliamides C, D and E, from Penicillium brasilianum Batista JV-379	article	Bioscience Biotechnology and Biochemistry	https://www.npatlas.org/explore/compounds/NPA009301
		605	NPA009333	Penitropeptide	C38H47N7O6	697.837	OYWTWOCKXNLTSG-XDIGFQIYSA-N	CC(C)C[C@H]1C(=O)NCC(=O)N[C@H](C(=O)N2CCC[C@H]2C(=O)N3CCC[C@H]3C(=O)N[C@H](C(=O)N1)CC4=CNC5=CC=CC=C54)CC6=CC=CC=C6	Fungus	Penicillium	tropicum	Zeng, Yanbo; Wang, Hao; Kamdem, Ramsay S.T.; Orfali, Raha S.; Dai, Haofu; Makhloufi, Gamall; Janiak, Christoph; Liu, Zhen; Proksch, Peter	2016	27-28	57	2998-3001	10.1016/j.tetlet.2016.05.095	N/A	A new cyclohexapeptide, penitropeptide and a new polyketide, penitropone from the endophytic fungus Penicillium tropicum	article	Tetrahedron Letters	https://www.npatlas.org/explore/compounds/NPA009333
		606	NPA009340	Quinolactacin B	C15H16N2O2	256.305	YCGFIOZHNUQYSK-UHFFFAOYSA-N	CC(C)C1C2=C(C(=O)C3=CC=CC=C3N2C)C(=O)N1	Fungus	Penicillium	sp. EPF-6	Takahashi; Kakinuma; Iwai; Yanagisawa; Nagai; Suzuki; Tokunaga; Nakagawa	2000	11	53	1252-1256	10.7164/antibiotics.53.1252	11213285	Quinolactacins A, B and C: Novel Quinolone Compounds from Penidllium sp. EPF-6 II. Physico-chemical properties and structure elucidation	article	Journal of Antibiotics	https://www.npatlas.org/explore/compounds/NPA009340
		607	NPA009343	Penicisochroman J	C10H10O3	178.187	BXFMHHHDTOWXJZ-UHFFFAOYSA-N	CC1C(=O)C2=C(CO1)C(=CC=C2)O	Fungus	Penicillium	sp. BCC18034	Bunbamrung, Nantiya; Intaraudom, Chakapong; Boonyuen, Nattawut; Rachtawee, Pranee; Laksanacharoen, Pattiyaa; Pittayakhajonwut, Pattama	2014	1	10	13-18	10.1016/j.phytol.2014.06.018	N/A	Penicisochromans from the endophytic fungus Penicillium sp. BCC18034	article	Phytochemistry Letters	https://www.npatlas.org/explore/compounds/NPA009343
		608	NPA009348	Conidiogenone C	C20H30O2	302.458	WXDDMOJVZBYBSW-QAJMTZOZSA-N	C[C@@H]1C=CC(=O)[C@@]2([C@]13C[C@@]4(CC[C@@]([C@@H]4[C@H]3CC2)(C)CO)C)C	Fungus	Penicillium	sp.	Du, Lin; Li, Dehai; Zhu, Tianjiao; Cai, Shengxin; Wang, Fengping; Xiao, Xiang; Gu, Qianqun	2009	5	65	1033-1039	10.1016/j.tet.2008.11.078	N/A	New alkaloids and diterpenes from a deep ocean sediment derived fungus Penicillium sp	article	Tetrahedron	https://www.npatlas.org/explore/compounds/NPA009348
		609	NPA009358	6-Desmethyl-griseofulvin	C16H15ClO6	338.743	SYNGDIBHUPXIQA-QZTNRIJFSA-N	C[C@@H]1CC(=O)C=C([C@]12C(=O)C3=C(O2)C(=C(C=C3OC)O)Cl)OC	Fungus	Penicillium	raistrickii	Belofsky, Gilbert N.; Gloer, Katherine B.; Gloer, James B.; Wicklow, Donald T.; Dowd, Patrick F.	1998	9	61	1115-1119	10.1021/np980188o	9748377	New p-terphenyl and polyketide metabolites from the sclerotia of Penicillium raistrickii	article	Journal of Natural Products	https://www.npatlas.org/explore/compounds/NPA009358
		610	NPA009370	Pinodiketopiperazine A	C15H18N2O3	274.32	VHECBSOOPJCHQH-GFCCVEGCSA-N	CN1C(=CC2=CC=CC=C2)C(=O)N[C@@H](C1=O)CCCO	Fungus	Penicillium	pinophilum SD-272	Wang, Ming-Hui; Li, Xiao-Ming; Li, Chun-Shun; Ji, Nai-Yun; Wang, Bin-Gui	2013	6	11	2230-2238	10.3390/md11062230	23792827	Secondary metabolites from Penicillium pinophilum SD-272, a marine sediment-derived fungus	article	Marine Drugs	https://www.npatlas.org/explore/compounds/NPA009370
		611	NPA009374	(6E,10Z)-20-O-methylmyxalamide D	C19H18O8	374.345	MBAPGCKKDRYSNP-YSKLNCTFSA-N	C/C=C/C1=CC(=O)[C@@]2([C@H](O1)O2)C(=O)C3=C(C=C(C=C3C(=O)OC)OC)OC	Fungus	Penicillium	sp. WC-29-5	Wang, Yi; Wang, Liping; Zhuang, Yibin; Kong, Fandong; Zhang, Cuixian; Zhu, Weiming	2014	4	12	2079-2088	10.3390/md12042079	24714124	Phenolic polyketides from the co-cultivation of marine-derived Penicillium sp. WC-29-5 and Streptomyces fradiae 007	article	Marine Drugs	https://www.npatlas.org/explore/compounds/NPA009374
		612	NPA009408	6-formylsalicylic acid	C8H6O4	166.132	HBZPATAKQIDUTN-UHFFFAOYSA-N	C1=CC(=C(C(=C1)O)C(=O)O)C=O	Fungus	Penicillium	patulum	Bassett, E. W.; Tanenbaum, S. W.	1958	1	14	38-40	10.1007/bf02159668	N/A	The metabolic products of Penicillium patulum and their probable interrelationship	article	Experientia	https://www.npatlas.org/explore/compounds/NPA009408
		613	NPA009435	(3S,4R)-6-hydroxy-8-methoxy-3,5-dimethyl-4-isochromanol	C12H16O4	224.256	FWQJAZKWNXACKB-MADCSZMMSA-N	C[C@H]1[C@@H](C2=C(CO1)C(=CC(=C2C)O)OC)O	Fungus	Penicillium	sp.	Orfali, Raha S.; Aly, Amal H.; Ebrahim, Weaam; Rudiyansyah; Proksch, Peter	2015	N/A	13	234-238	10.1016/j.phytol.2015.06.003	N/A	Isochroman and isocoumarin derivatives from hypersaline lake sediment-derived fungus Penicillium sp	article	Phytochemistry Letters	https://www.npatlas.org/explore/compounds/NPA009435
		614	NPA009436	Drimiopsin G	C16H14O6	302.282	SKBAQMQCGYISQB-UHFFFAOYSA-N	CC1=CC(=C(C2=C1C(=O)C3=C(C=C(C=C3O2)OC)O)OC)O	Fungus	Penicillium	sp. NH-7-1	Zhuang, Yi-Bin; Yin, Hua; Zhang, Xue-Wen; Zhou, Wei; Liu, Tao	2015	5	98	699-703	10.1002/hlca.201400296	N/A	Three new xanthones from the fungus Penicillium sp. NH-7-1	article	Helvetica Chimica Acta	https://www.npatlas.org/explore/compounds/NPA009436
		615	NPA009440	Penibruguieramine A	C16H27NO3	281.396	XEJNHBMJNYJKBH-VNQPRFMTSA-N	CC=CCCCC[C@]1([C@@H](C(=O)N2[C@@]1(CCC2)CO)C)O	Fungus	Penicillium	sp. GD6	Zhou, Zhen-Fang; Kurtan, Tibor; Yang, Xiao-Hong; Mandi, Attila; Geng, Mei-Yu; Ye, Bo-Ping; Taglialatela-Scafati, Orazio; Guo, Yue-Wei	2014	5	16	1390-1393	10.1021/ol5001523	24533828	Penibruguieramine A, a novel pyrrolizidine alkaloid from the endophytic Fungus Penicillium sp. GD6 associated with chinese mangrove Bruguiera gymnorrhiza	article	Organic Letters	https://www.npatlas.org/explore/compounds/NPA009440
		616	NPA009478	Terrestrol F	C14H13ClO5	296.706	MOJQIPGXOWLFII-UHFFFAOYSA-N	C1=CC(=C(C=C1O)CC2=C(C(=C(C=C2O)Cl)O)CO)O	Fungus	Penicillium	terrestre	Chen, Li; Fang, Yuchun; Zhu, Tianjiao; Gu, Qianqun; Zhu, Weiming	2008	1	71	66-70	10.1021/np070421v	18163588	Gentisyl alcohol derivatives from the marine-derived fungus Penicillium terrestre	article	Journal of Natural Products	https://www.npatlas.org/explore/compounds/NPA009478
		617	NPA009510	(2R,4bS,6aS,12bS,12cR,14aS)-9,10-diisopentenylpaxilline	C37H49NO4	571.802	YMPSZJNRZBHLRI-OGYDQXLWSA-N	CC(=CCC1=C(C=C2C(=C1)C3=C(N2)[C@]4([C@H](C3)CC[C@@]5([C@@]4(CC[C@H]6C5=CC(=O)[C@H](O6)C(C)(C)O)C)O)C)CC=C(C)C)C	Fungus	Penicillium	camemberti OUCMDZ-1492	Fan, Yaqin; Wang, Yi; Liu, Peipei; Fu, Peng; Zhu, Tonghan; Wang, Wei; Zhu, Weiming	2013	7	76	1328-1336	10.1021/np400304q	23886345	Indole-diterpenoids with anti-H1N1 activity from the aciduric fungus Penicillium camemberti OUCMDZ-1492	article	Journal of Natural Products	https://www.npatlas.org/explore/compounds/NPA009510
		618	NPA009512	Not named	C32H43N3O6	565.711	SPWNWIUSSBUTEI-ULTJKZBTSA-N	CCCC(=O)O[C@@H]1C[C@@H](N2C[C@@]3(C[C@@]4(C5=CC=CC(=C5NC4=O)C(=O)[C@@H]6C(O6)(C)C)[C@]([C@H]3C[C@H]2C1)(C)C=O)NC)C	Fungus	Penicillium	waksmanii	Kushida, Nobuaki; Watanabe, Naoko; Okuda, Takako; Yokoyama, Fumikazu; Gyobu, Yasuhiro; Yaguchi, Takashi	2007	11	60	667-673	10.1038/ja.2007.85	18057695	PF1270A, B and C, Novel Histamine H3 Receptor Ligands Produced by Penicillium waksmanii PF1270	article	Journal of Antibiotics	https://www.npatlas.org/explore/compounds/NPA009512
		619	NPA009516	Penicilleremophilane B	C15H20O3	248.322	MWUGOQTWDLZTTB-MMMKDXCPSA-N	C[C@H]1[C@@H](CCC2=CC(=O)[C@@]3(C[C@]12CO3)C(=C)C)O	Fungus	Penicillium	copticola PSU-RSPG138	Daengrot, Charuwan; Rukachaisirikul, Vatcharin; Tansakul, Chittreeya; Thongpanchang, Tienthong; Phongpaichit, Souwalak; Bowornwiriyapan, Kawitsara; Sakayaroj, Jariya	2015	4	78	615-622	10.1021/np5005328	25734623	Eremophilane sesquiterpenes and diphenyl thioethers from the soil fungus Penicillium copticola PSU-RSPG138	article	Journal of Natural Products	https://www.npatlas.org/explore/compounds/NPA009516
		620	NPA009518	(1S,3S)-1,6,8-trihydroxy-3-(7-hydroxyheptyl)isochroman-7-carboxylic acid	C17H24O7	340.372	XYOMNNRURKEWJB-GTNSWQLSSA-N	C1[C@@H](O[C@@H](C2=C(C(=C(C=C21)O)C(=O)O)O)O)CCCCCCCO	Fungus	Penicillium	corylophilum DAOM 242293	McMullin, David R.; Nsiama, Tienabe K.; Miller, J. David	2014	2	77	206-212	10.1021/np4005486	24456578	Isochromans and α-pyrones from Penicillium corylophilum	article	Journal of Natural Products	https://www.npatlas.org/explore/compounds/NPA009518
		621	NPA009539	Penicifuran D	C10H8O4	192.17	QCWZHYPAEJVXCJ-UHFFFAOYSA-N	CC(=O)C1=COC2=C(C=C(C=C12)O)O	Fungus	Penicillium	sp. MWZ14-4	Qi, Jun; Shao, Chang-Lun; Li, Zhi-Yong; Gan, Li-She; Fu, Xiu-Mei; Bian, Wen-Tao; Zhao, Hong-Ying; Wang, Chang-Yun	2013	4	76	571-579	10.1021/np3007556	23477451	Isocoumarin derivatives and benzofurans from a sponge-derived Penicillium sp. fungus	article	Journal of Natural Products	https://www.npatlas.org/explore/compounds/NPA009539
		622	NPA009545	Corymbiferan lactone D	C15H14O5	274.272	GXJKCJXYULSVHS-UHFFFAOYSA-N	CC1=CC(=C2C3=C1C(=CC(=C3COC2=O)OC)O)OC	Fungus	Penicillium	hordei	Overy, David P.; Blunt, John W.	2004	11	67	1850-1853	10.1021/np049723c	15568774	Corymbiferan lactones from Penicillium hordei: Stimulation of novel phenolic metabolites using plant tissue media	article	Journal of Natural Products	https://www.npatlas.org/explore/compounds/NPA009545
		623	NPA009548	Penicimutanin A	C51H66N4O8	863.109	WOFBYLSHIWTMTR-VRXBXZFBSA-N	CCCCCCC(C)CC(C)/C=C/C(=O)N[C@H]1CC2([C@H]3[C@H](O3)C([C@H]4[C@@H]2O4)(CC(=O)C)O)O[C@@H]1N5[C@@H]6[C@@](C[C@@H]7N6C(=O)[C@@H](NC7=O)CC8=CC=CC=C8)(C9=CC=CC=C95)C(C)(C)C=C	Fungus	Penicillium	purpurogenum	Fang, Shi-Ming; Wu, Chang-Jing; Li, Chang-Wei; Cui, Cheng-Bin	2014	4	12	1788-1814	10.3390/md12041788	24681631	A practical strategy to discover new antitumor compounds by activating silent metabolite production in fungi by diethyl sulphate mutagenesis	article	Marine Drugs	https://www.npatlas.org/explore/compounds/NPA009548
		624	NPA009570	Brocazine B	C18H18N2O6S2	422.484	NOMAQNRAYYWNOP-IMHILIGISA-N	C1CC(=O)[C@@H]2C[C@@]34C(=O)N5[C@H]6[C@H](C[C@]5(C(=O)N3[C@@H]2[C@H]1O)SS4)C(=O)C=C[C@@H]6O	Fungus	Penicillium	brocae MA-231	Meng, Ling-Hong; Li, Xiao-Ming; Lv, Cui-Ting; Huang, Cai-Guo; Wang, Bin-Gui	2014	8	77	1921-1927	10.1021/np500382k	25105722	Brocazines A-F, cytotoxic bisthiodiketopiperazine derivatives from Penicillium brocae MA-231, an endophytic fungus derived from the marine mangrove plant Avicennia marina	article	Journal of Natural Products	https://www.npatlas.org/explore/compounds/NPA009570
		625	NPA009634	(E)-7-(3-methyl-4-oxo-6,7,8,8a-tetrahydro-4H-pyrrolo[2,1-b][1,3]oxazin-2-yl)hept-2-enoic acid	C15H21NO4	279.336	VAXDOPFIFJJTAB-WEVVVXLNSA-N	CC1=C(OC2CCCN2C1=O)CCCC/C=C/C(=O)O	Fungus	Penicillium	citrinum	Lai, Daowan; Broetz-Oesterhelt, Heike; Mueller, Werner E.G.; Wray, Victor; Proksch, Peter	2013	N/A	91	100-106	10.1016/j.fitote.2013.08.017	23999155	Bioactive polyketides and alkaloids from Penicillium citrinum, a fungal endophyte isolated from Ocimum tenuiflorum	article	Fitoterapia	https://www.npatlas.org/explore/compounds/NPA009634
		626	NPA009646	Penicisteroid A	C30H50O6	506.724	VXYHQHOVSPABTG-KJYRXAALSA-N	C[C@H](/C=C/[C@H](C)C(C)C)[C@H]1[C@H](C[C@@H]2[C@@]1(C[C@@H]([C@H]3[C@H]2[C@H]([C@H]([C@@H]4[C@@]3(CC[C@@H](C4)O)C)O)O)O)C)OC(=O)C	Fungus	Penicillium	chrysogenum QEN-24	Gao, Shu-Shan; Li, Xiao-Ming; Li, Chun-Shun; Proksch, Peter; Wang, Bin-Gui	2011	10	21	2894-2897	10.1016/j.bmcl.2011.03.076	21489788	Penicisteroids A and B, antifungal and cytotoxic polyoxygenated steroids from the marine alga-derived endophytic fungus Penicillium chrysogenum QEN-24S	article	Bioorganic and Medicinal Chemistry Letters	https://www.npatlas.org/explore/compounds/NPA009646
		627	NPA009650	Penicyclone A	C12H16O5	240.255	MMVVQWHXKIAXOJ-XYHAGOFUSA-N	C[C@@H]1CC[C@@]2([C@@H]([C@@H](C(=CC2=O)C)O)O)OC1=O	Fungus	Penicillium	sp. F23-2	Guo, Wenqiang; Zhang, Zhenzhen; Zhu, Tianjiao; Gu, Qianqun; Li, Dehai	2015	11	78	2699-2703	10.1021/acs.jnatprod.5b00655	26540093	Penicyclones A-E, Antibacterial Polyketides from the Deep-Sea-Derived Fungus Penicillium sp. F23-2	article	Journal of Natural Products	https://www.npatlas.org/explore/compounds/NPA009650
		628	NPA009652	Okaramine O	C32H34N4O4	538.648	AGEIPFHTGOFAIQ-IYIRQFPTSA-N	CC1(/C=C\N2[C@@H]([C@H](C3=C1NC4=CC=CC=C43)O)C(=O)N5[C@H](C2=O)C[C@]6([C@@H]5N(C7=CC=CC=C76)C(C)(C)C=C)O)C	Fungus	Penicillium	simplicissimum ATCC 90288	Shiono, Y; Akiyama, K; Hayashi, H	2000	1	64	103-110	10.1271/bbb.64.103	10705454	Okaramines N, O, P, Q and R, new okaramine congeners, from Penicillium simplicissimum ATCC 90288	article	Bioscience Biotechnology and Biochemistry	https://www.npatlas.org/explore/compounds/NPA009652
		629	NPA009681	Sargassopenilline E	C15H22O6	298.335	WSMRVKVOISZOIC-JIMHZFRISA-N	C[C@H]1C[C@@H](C[C@]2(O1)CC3=C(CO2)C(=O)[C@]([C@@H](C3)O)(C)O)O	Fungus	Penicillium	thomii KMM 4645	Zhuravleva, Olesya I.; Sobolevskaya, Maria P.; Afiyatullov, Shamil Sh; Kirichuk, Natalya N.; Denisenko, Vladimir A.; Dmitrenok, Pavel S.; Yurchenko, Ekaterina A.; Dyshlovoy, Sergey A.	2014	12	12	5930-5943	10.3390/md12125930	25501795	Sargassopenillines A-G, 6,6-spiroketals from the alga-derived fungi penicillium thomii and penicillium lividum	article	Marine Drugs	https://www.npatlas.org/explore/compounds/NPA009681
		630	NPA009705	Preaustinoid D	C27H40O8	492.609	JRXXIWDNTKRQEY-XEOWCUFHSA-N	C[C@@]12CC[C@H]([C@]([C@H]1C[C@]3(C(=C)[C@@]2(C(=O)[C@](C3=O)(C)O)C(=O)OC)C)(C)CCC(=O)OC)C(C)(C)O	Fungus	Penicillium	sp. T2-8	Duan, Rongting; Zhou, Hao; Yang, Yabin; Li, Hongtao; Dong, Jianwei; Li, Xiaozhan; Chen, Guangyi; Zhao, Lixing; Ding, Zhongtao	2016	N/A	18	197-201	10.1016/j.phytol.2016.10.013	N/A	Antimicrobial meroterpenoids from the endophytic fungus Penicillium sp. T2-8 associated with Gastrodia elata	article	Phytochemistry Letters	https://www.npatlas.org/explore/compounds/NPA009705
		631	NPA009717	(3R,5R)-cis-5-methyl-3-(2-oxobutyl)-dihydrofuran-2-one	C9H14O3	170.208	MNBHREHCARZYRR-RNFRBKRXSA-N	CCC(=O)C[C@H]1C[C@H](OC1=O)C	Fungus	Penicillium	purpurogenum MM	Shaaban, Mohamed; El-Metwally, Mohammad Magdy; Laatsch, Hartmut	2016	4	71	287-295	10.1515/znb-2015-0185	N/A	New bioactive metabolites from Penicillium purpurogenum MM	article	Zeitschrift fur Naturforschung B: Journal of Chemical Sciences	https://www.npatlas.org/explore/compounds/NPA009717
		632	NPA009736	Penidiamide	C19H18N4O2	334.379	DCQDGRBMXXRGIN-MDZDMXLPSA-N	C1=CC=C2C(=C1)C(=CN2)/C=C/NC(=O)CNC(=O)C3=CC=CC=C3N	Fungus	Penicillium	sp.	Witter, L; Anke, T; Sterner, O	1998	2024-02-01	53	60-64	10.1515/znc-1998-1-212	9528122	A new inhibitor of synovial phospholipase A2 from fermentations of Penicillium sp. 62-92	article	Zeitschrift fur Naturforschung C: Journal of Biosciences	https://www.npatlas.org/explore/compounds/NPA009736
		633	NPA009756	Paraherquonin	C24H28O7	428.481	DIPUOHVSHWSKHT-QUUCWOAOSA-N	C[C@H]1[C@@H]2C[C@]3(C(=O)O[C@@H]4[C@]3(C5=C([C@@H](O4)C)O[C@H]([C@@]25C)C=C6C1=CC(=O)OC6(C)C)O)C	Fungus	Penicillium	paraherquei IFO 6234	Okuyama, Emi; Yamazaki, Mikio; Kobayashi, Kimiko; Sakurai, Tosio	1983	30	24	3113-3114	10.1016/s0040-4039(00)88109-5	N/A	PARAHERQUONIN, A NEW MEROTERPENOID FROM PENICILLIUM PARAHERQUEI	article	Tetrahedron Letters	https://www.npatlas.org/explore/compounds/NPA009756
		634	NPA009760	Rubralide C	C10H10O5	210.185	MEQAIIPMRAUIPD-SNVBAGLBSA-N	CC1=C(C=C2C(=C1O)[C@@H](OC2=O)OC)O	Fungus	Penicillium	rubrum	Kimura, Yasuo; Yoshinari, Takashi; Koshino, Hiroyuki; Fujioka, Shozo; Okada, Katsuhide; Shimada, Atsumi	2007	8	71	1896-1901	10.1271/bbb.70112	17690484	Rubralactone, rubralides A, B and C, and rubramin produced by Penicillium rubrum	article	Bioscience Biotechnology and Biochemistry	https://www.npatlas.org/explore/compounds/NPA009760
		635	NPA009765	Terrestrol L	C7H9ClO3	176.599	FVAPDNPZMMPASW-SYTVJDICSA-N	C[C@H]1[C@H]([C@H](C=C(C1=O)Cl)O)O	Fungus	Penicillium	terrestre	Li, Dehai; Chen, Li; Zhu, Tianjiao; Kurtán, Tibor; Mándi, Attila; Zhao, Zhimin; Li, Jing; Gu, Qianqun	2011	41	67	7913-7918	10.1016/j.tet.2011.08.037	N/A	Chloctanspirones A and B, novel chlorinated polyketides with an unprecedented skeleton, from marine sediment derived fungus Penicillium terrestre	article	Tetrahedron	https://www.npatlas.org/explore/compounds/NPA009765
		636	NPA009773	Striatisporolide A	C11H16O4	212.245	OIUPBOONLQPLQI-UHFFFAOYSA-N	CCCCCC1C(=C(C(=O)O1)C)C(=O)O	Fungus	Penicillium	striatisporum	Stewart, Michael; Capon, Robert J.; Lacey, Ernest; Tennant, Shaun; Gill, Jennifer H.	2005	4	68	581-584	10.1021/np049614y	15844954	Calbistrin E and two other new metabolites from an Australian isolate of Penicillium striatisporum	article	Journal of Natural Products	https://www.npatlas.org/explore/compounds/NPA009773
		637	NPA009783	PR-toxin	C17H20O6	320.341	GSPFUBNBRPVALJ-UHFFFAOYSA-N	CC1C(C2C(O2)C3=CC(=O)C4(CC13C)C(O4)(C)C=O)OC(=O)C	Fungus	Penicillium	roqueforti	Wei, Ru-dong; Schnoes, HK; Hart, PA; Strong, FM	1975	2	31	109-114	10.1016/0040-4020(75)85003-4	N/A	The structure of PR toxin, a mycotoxin from Penicillium roqueforti	article	Tetrahedron	https://www.npatlas.org/explore/compounds/NPA009783
		638	NPA009794	6-((2S,4R)-2,4,11-trihydroxyundecyl)-4-hydroxy-3-methyl-2H-pyran-2-one	C17H28O6	328.405	NAFBSCAXPHZFLQ-KGLIPLIRSA-N	CC1=C(C=C(OC1=O)C[C@H](C[C@@H](CCCCCCCO)O)O)O	Fungus	Penicillium	corylophilum DAOM 242293	McMullin, David R.; Nsiama, Tienabe K.; Miller, J. David	2014	2	77	206-212	10.1021/np4005486	24456578	Isochromans and α-pyrones from Penicillium corylophilum	article	Journal of Natural Products	https://www.npatlas.org/explore/compounds/NPA009794
		639	NPA009795	Secocitreoanthrasteroid	C28H42O3	426.641	BTYBOFSSOGGSLG-HEKZINAWSA-N	CC1=C2C[C@H](CCC2=CC(=C1CC[C@@]3([C@H](CCC3=O)[C@H](C)/C=C/[C@H](C)C(C)C)C)O)O	Fungus	Penicillium	citreo	Nakada, Takashi; Yamamura, Shosuke	2000	17	56	2595-2602	10.1016/s0040-4020(00)00157-5	N/A	Three New Metabolites of Hybrid Strain KO 0231, Derived from Penicillium citreo-viride IFO 6200 and 4692	article	Tetrahedron	https://www.npatlas.org/explore/compounds/NPA009795
		640	NPA009797	Andrastin C	C28H40O6	472.622	AWMJEDMVXAOTQZ-QUQNHZJXSA-N	CC1=C[C@H]2[C@@]3(CC[C@@H](C([C@H]3CC[C@@]2([C@]4([C@@]1(C(=C(C4=O)C)O)C)C(=O)OC)C)(C)C)OC(=O)C)C	Fungus	Penicillium	sp. FO-3929	Uchida, Ryuji; Shiomi, Kazuro; Inokoshi, Junji; Sunazuka, Toshiaki; Tanaka, Haruo; Iwai, Yuzuru; Takayanagi, Hiroaki; Omura, Satoshi	1996	5	49	418-424	10.7164/antibiotics.49.418	8682717	Andrastins A∼C, new protein farnesyltransferase inhibitors produced by Penicillium sp. FO-3929: II. Structure elucidation and biosynthesis	article	Journal of Antibiotics	https://www.npatlas.org/explore/compounds/NPA009797
		641	NPA009829	Deoxyfunicone	C19H18O7	358.346	TZXWWWSFTQHNBQ-AATRIKPKSA-N	C/C=C/C1=CC(=O)C(=CO1)C(=O)C2=C(C=C(C=C2C(=O)OC)OC)OC	Fungus	Penicillium	sp.	Sassa, Takeshi; Nukina, Manabu; Suzuki, Yoshikatsu	1991	9	55	2415-2416	10.1271/bbb1961.55.2415	N/A	Deoxyfunicone, a new γ-pyrone metabolite from a resorcylide-producing fungus (Penicillium sp.)	article	Agricultural and Biological Chemistry	https://www.npatlas.org/explore/compounds/NPA009829
		642	NPA009854	Dhilirolide M	C25H28O7	440.492	NCCIBFYSFDVNGE-VMLRTVRNSA-N	C[C@H]1[C@]2(C(=O)[C@@]3(C[C@@]4(C5=CC(=O)OC(C5=CC[C@@]4([C@@]2(C3=C)C(=O)O1)C)(C)C)C(=O)C)C)O	Fungus	Penicillium	purpurogenum	Centko, Ryan M.; Williams, David. E.; Patrick, Brian O.; Akhtar, Yasmin; Garcia Chavez, Miguel Angel; Wang, Yan Alexander; Isman, Murray B.; De Silva, E. Dilip; Andersen, Raymond J.	2014	8	79	3327-3335	10.1021/jo4024039	24684453	Dhilirolides E-N, meroterpenoids produced in culture by the fungus penicillium purpurogenum collected in Sri Lanka: Structure elucidation, stable isotope feeding studies, and insecticidal activity	article	Journal of Organic Chemistry	https://www.npatlas.org/explore/compounds/NPA009854
		643	NPA009888	Penicisochroman E	C10H12O3	180.203	BFAPKXQOLRZYTB-PHUNFMHTSA-N	CC1[C@H](C2=C(CO1)C(=CC=C2)O)O	Fungus	Penicillium	sp. PSU-F40	Trisuwan, Kongkiat; Rukachaisirikul, Vatcharin; Sukpondma, Yaowapa; Phongpaichit, Souwalak; Preedanon, Sita; Sakayaroj, Jariya	2010	25	66	4484-4489	10.1016/j.tet.2010.04.073	N/A	Furo[3,2-h]isochroman, furo[3,2-h]isoquinoline, isochroman, phenol, pyranone, and pyrone derivatives from the sea fan-derived fungus Penicillium sp. PSU-F40	article	Tetrahedron	https://www.npatlas.org/explore/compounds/NPA009888
		644	NPA009895	Verrucine B	C21H20N4O3	376.416	LISCNUCDEMJKLE-DLBZAZTESA-N	C1=CC=C(C=C1)C[C@H]2C3=NC4=CC=CC=C4C(=O)N3[C@@H](C(=O)N2)CCC(=O)N	Fungus	Penicillium	verrucosum	Larsen, Thomas Ostenfeld; Franzyk, Henrik; Jensen, Soren Rosendal	1999	11	62	1578-1580	10.1021/np990251p	10579880	UV-guided isolation of verrucines A and B, novel quinazolines from Penicillium verrucosum structurally related to anacine from Penicillium aurantiogriseum	article	Journal of Natural Products	https://www.npatlas.org/explore/compounds/NPA009895
		645	NPA009936	Comazaphilone D	C21H22O7	386.4	GIROBNCADSJPIJ-OQBWYENPSA-N	C/C=C/C1=CC2=C(CO1)C(=O)[C@]([C@@H](C2)OC(=O)C3=C(C=C(C=C3C)O)O)(C)O	Fungus	Penicillium	commune QSD-17	Gao, Shu-Shan; Li, Xiao-Ming; Zhang, Yi; Li, Chun-Shun; Cui, Chuan-Ming; Wang, Bin-Gui	2011	2	74	256-261	10.1021/np100788h	21226488	Comazaphilones A-F, azaphilone derivatives from the marine sediment-derived fungus Penicillium commune QSD-17	article	Journal of Natural Products	https://www.npatlas.org/explore/compounds/NPA009936
		646	NPA009940	Cyclochlorotine	C24H31Cl2N5O7	572.446	PMBVHCCVEPYDSN-BADCMNFISA-N	CC[C@H]1C(=O)N[C@H](C(=O)N[C@H](CC(=O)N[C@H](C(=O)N2C[C@H]([C@H]([C@H]2C(=O)N1)Cl)Cl)CO)C3=CC=CC=C3)CO	Fungus	Penicillium	islandicum	Yoshioka, Hiroshi; Nakatsu, Kazumi; Sato, Motomu; Tatsuno, Takashi	1973	12	2	1319-1322	10.1246/cl.1973.1319	N/A	The molecular structure of cyclochlorotine, a toxic chlorine-containing cyclic pentapeptide	article	Chemistry Letters	https://www.npatlas.org/explore/compounds/NPA009940
		647	NPA009954	Penicidone A	C18H17NO5	327.336	VHRYRCYSKWAFFV-BDUNBXCCSA-N	C/C=C/C1=CC(=O)C(=CN1)[C@H]2C3=C(C=C(C=C3C(=O)O2)OC)OC	Fungus	Penicillium	sp. IFB-E022	Ge, Hui Ming; Shen, Yao; Zhu, Chun Hua; Tan, Shu Hua; Ding, Hui; Song, Yong Chun; Tan, Ren Xiang	2008	2	69	571-576	10.1016/j.phytochem.2007.07.014	17804027	Penicidones A-C, three cytotoxic alkaloidal metabolites of an endophytic Penicillium sp	article	Phytochemistry	https://www.npatlas.org/explore/compounds/NPA009954
		648	NPA010009	Cyclopiamide G	C15H16N2O3	272.304	JLKLTLMELBLISX-OTDPEBBPSA-N	CC1([C@@H]2CC3=C4C(=CC=C3)NC(=O)[C@@]4([C@@H]2C(=O)N1)O)C	Fungus	Penicillium	commune DFFSCS026	Xu, Xinya; Zhang, Xiaoyong; Nong, Xuhua; Wei, Xiaoyi; Qi, Shuhua	2015	4	71	610-615	10.1016/j.tet.2014.12.031	N/A	Oxindole alkaloids from the fungus Penicillium commune DFFSCS026 isolated from deep-sea-derived sediments	article	Tetrahedron	https://www.npatlas.org/explore/compounds/NPA010009
		649	NPA010018	Islandic acid-II	C11H12O7	256.21	JKXCQNJJGAVAGA-NSCUHMNNSA-N	COC1=C(C(=O)OC(=C1CO)/C=C/C(=O)O)CO	Fungus	Penicillium	islandicum	Fujimoto, Y; Kihara, T; Isono, K; Tsunoda, H; Tatsuno, T; Matsumoto, K; Hirokawa, H	1984	4	32	1583-1586	10.1248/cpb.32.1583	6547880	Studies on the biological activities of islandic acid and related compounds	article	Chemical and Pharmaceutical Bulletin	https://www.npatlas.org/explore/compounds/NPA010018
		650	NPA010019	Isocitreohybridone C	C27H36O7	472.578	MWKLJSBTFMXCEJ-RJVGSDMHSA-N	CC1=C[C@@H]2[C@](C[C@H]3[C@H]4[C@]2(CC[C@@H](C4(C)C)O)C(=O)O3)([C@]5([C@@]1(C(=C(C5=O)C)OC)C)C(=O)OC)C	Fungus	Penicillium	citreo-viride B. IFO 4692 and 6200 hybrid	Kosemura, Seiji	2003	27	59	5055-5072	10.1016/s0040-4020(03)00739-7	N/A	Meroterpenoids from Penicillium citreo-viride B. IFO 4692 and 6200 hybrid	article	Tetrahedron	https://www.npatlas.org/explore/compounds/NPA010019
		651	NPA010022	Cyclo-(D-Ile-L-Trp)	C17H21N3O2	299.374	PGCNHGBQEYFZEX-KCVIPRPTSA-N	CC[C@H](C)[C@@H]1C(=O)NC(C(=O)N1)CC2=CNC3=CC=CC=C32	Fungus	Penicillium	brevi	Kimura, Yasuo; Sawada, Aya; Kuramata, Masato; Kusano, Miyako; Fujioka, Shozo; Kawano, Tsuyoshi; Shimada, Atsumi	2005	2	68	237-239	10.1021/np040178p	15730251	Brevicompanine C, cyclo-(D-Ile-L-Trp), and cyclo-(D-Leu-L-Trp), plant growth regulators from Penicillium brevi-compactum	article	Journal of Natural Products	https://www.npatlas.org/explore/compounds/NPA010022
		652	NPA010037	Duclauxin	C29H22O11	546.484	WBQDAYWQELBEPU-UHFFFAOYSA-N	CC1=CC(=C2C3=C1C(=O)C4C(C3(COC2=O)C5C4(C6=C7C(=COC(=O)C7=C(C=C6C)O)C5=O)OC)OC(=O)C)O	Fungus	Penicillium	stipitatum Thom	Fuska; Kuhr; Nemec; Fuskova	1974	2	27	123-127	10.7164/antibiotics.27.123	4856962	Antitumor antibiotics produced by Penicillium stipitatum Thom	article	Journal of Antibiotics	https://www.npatlas.org/explore/compounds/NPA010037
		653	NPA010038	Roquefortine G	C29H35N5O4	517.63	RULJMCDOZJZMNB-ZZXIHXDTSA-N	CC(=O)CC(C)(C)N1C=C(N=C1)/C=C/2\C(=O)N3[C@H]4[C@@](C[C@]3(C(=O)N2)OC)(C5=CC=CC=C5N4)C(C)(C)C=C	Fungus	Penicillium	sp.	Du, Lin; Li, Dehai; Zhu, Tianjiao; Cai, Shengxin; Wang, Fengping; Xiao, Xiang; Gu, Qianqun	2009	5	65	1033-1039	10.1016/j.tet.2008.11.078	N/A	New alkaloids and diterpenes from a deep ocean sediment derived fungus Penicillium sp	article	Tetrahedron	https://www.npatlas.org/explore/compounds/NPA010038
		654	NPA010050	Shearinine H	C37H45NO7	615.767	HKZWWQIFBARFIO-DLFOISLCSA-N	C[C@]12CC[C@]34C(=CC(=O)[C@H](O3)C(O4)(C)C)[C@@]1(CC[C@@H]5[C@@]2(C(=O)NC6=CC7=C(CC8=C7CC(OC8(C)C)(C)C)C=C6C(=O)C5)C)O	Fungus	Penicillium	sp HKI0459	Xu, Minjuan; Gessner, Guido; Groth, Ingrid; Lange, Corinna; Christner, Arnulf; Bruhn, Torsten; Deng, Zhiwei; Li, Xiang; Heinemann, Stefan H.; Grabley, Susanne; Bringmann, Gerhard; Sattler, Isabel; Lin, Wenhan	2007	2	63	435-444	10.1016/j.tet.2006.10.050	N/A	Shearinines D-K, new indole triterpenoids from an endophytic Penicillium sp. (strain HKI0459) with blocking activity on large-conductance calcium-activated potassium channels	article	Tetrahedron	https://www.npatlas.org/explore/compounds/NPA010050
		655	NPA010059	Spirohexaline	C31H32O10	564.587	LZGNKLBILFFKJA-YXQCUUTOSA-N	COC1=C2C3=C(C[C@]24C(C)=CCCC4(C)C)C2=C(C(=O)[C@@]4(O)C(O)=C(C(C)=O)C(=O)C[C@@]4(O)[C@@H]2O)C(O)=C3C(O)=C1	Fungus	Penicillium	brasilianum FKI-3368	Inokoshi, Junji; Nakamura, Yuichiro; Hongbin, Zhang; Uchida, Ryuji; Nonaka, Ken-Ichi; Masuma, Rokuro; Tomoda, Hiroshi	2013	1	66	37-41	10.1038/ja.2012.83	23168407	Spirohexalines, new inhibitors of bacterial undecaprenyl pyrophosphate synthase, produced by Penicillium brasilianum FKI-3368	article	Journal of Antibiotics	https://www.npatlas.org/explore/compounds/NPA010059
		656	NPA010077	Tanzawaic acid L	C18H24O3	288.387	WJCBQWQBAVQDHU-YIBCINBSSA-N	C[C@@H]1C[C@@](C[C@H]2[C@H]1C(=C(C=C2)C)/C=C/C=C/C(=O)O)(C)O	Fungus	Penicillium	sp. IBWF104-06	Sandjo, Louis P; Thines, Eckhard; Opatz, Till; Schüffler, Anja	2014	N/A	10	251-258	10.3762/bjoc.10.20	24605144	Tanzawaic acids I-L: Four new polyketides from Penicillium sp. IBWF104-06	article	Beilstein Journal of Organic Chemistry	https://www.npatlas.org/explore/compounds/NPA010077
		657	NPA010088	Phenalenone derivative	C38H33NO10	663.679	ZPCCYCCUZATFOS-ZIAGYGMSSA-N	C[C@@H]1C(C2=C(O1)C3=C4C(=C(C=C3C)O)C(=C(C(=O)C4=C2O)N=C5C(=O)C6=C(C=C(C7=C6C(=C(C8=C7O[C@@H](C8(C)C)C)O)C5=O)C)O)O)(C)C	Fungus	Penicillium	herquei	Robinson, Neil; Wood, Keith; Hylands, Peter J.; Gibson, Trevor M.; Weedon, Christopher J.; Covill, Nikki	1992	6	55	814-817	10.1021/np50084a019	N/A	Blue Pigments of Penicillium herquei	article	Journal of Natural Products	https://www.npatlas.org/explore/compounds/NPA010088
		658	NPA010101	Penicibrocazine D	C20H26N2O6S2	454.57	FZVZQZDYZWKKHU-XQDXIULDSA-N	CS[C@@]12C[C@@H]3[C@H](N1C(=O)[C@@]4(C[C@H]5[C@@H](N4C2=O)[C@H](CCC5=O)O)SC)[C@H](CCC3=O)O	Fungus	Penicillium	brocae MA-231	Meng, Ling-Hong; Zhang, Peng; Li, Xiao-Ming; Wang, Bin-Gui	2015	1	13	276-287	10.3390/md13010276	25574740	Penicibrocazines A-E, five new sulfide diketopiperazines from the marine-derived endophytic fungus Penicillium brocae	article	Marine Drugs	https://www.npatlas.org/explore/compounds/NPA010101
		659	NPA010111	Peniciginseng A	C18H32O4	312.45	TZTWGGYPSZSNBQ-VEPOBDBYSA-N	CCCCC/C=C\C/C=C\[C@H](CCCCCCC(=O)OO)O	Fungus	Penicillium	sp. YIM PH 30003	Yang, Yabin; Yang, Fangfang; Miao, Cuiping; Liu, Kai; Li, Qiling; Qin, Shaohuan; Zhao, Lixing; Ding, Zhongtao	2015	N/A	11	249-253	10.1016/j.phytol.2015.01.010	N/A	Antifungal metabolites from the rhizospheric Penicillium sp. YIM PH 30003 associated with Panax notoginseng	article	Phytochemistry Letters	https://www.npatlas.org/explore/compounds/NPA010111
		660	NPA010128	Mycelianamide	C22H28N2O5	400.475	JIGPABZIAJWQNM-MSODBRDKSA-N	C[C@H]1C(=O)N(/C(=C/C2=CC=C(C=C2)OC/C=C(\C)/CCC=C(C)C)/C(=O)N1O)O	Fungus	Penicillium	griseofulvum	Birch, AJ; Massy-Westropp, RA; Rickards, RW	1956	N/A	N/A	3717-3721	10.1039/jr9560003717	N/A	722. Studies in relation to biosynthesis. Part VIII. The structure of mycelianamide	article	Journal of the Chemical Society	https://www.npatlas.org/explore/compounds/NPA010128
		661	NPA010141	A26771E	C16H22N2O3S2	354.497	WXIJHVRXTHDGKV-UHFFFAOYSA-N	CN1C(=O)C(N(C(=O)C1(CC2=CC=CC=C2)SC)C)(CO)SC	Fungus	Penicillium	turbatum	Michel, KH; Chaney, MO; Jones, ND; Hoehn, MM; Nagarajan, R	1974	1	27	57-64	10.7164/antibiotics.27.57	4367201	Epipolythiopiperazinedione antibiotics from Penicillium turbatum	article	Journal of Antibiotics	https://www.npatlas.org/explore/compounds/NPA010141
		662	NPA010148	13-hydroxypalitantin	C14H22O5	270.325	QUDYXYAJFSPMCL-RMSKITBFSA-N	C[C@H](C/C=C/C=C/[C@@H]1C[C@H]([C@H](C(=O)[C@H]1CO)O)O)O	Fungus	Penicillium	sp. sk14JW2P	Huang, Xi-Shan; Yang, Bin; Sun, Xue-Feng; Xia, Guo-Ping; Liu, Ya-Yue; Ma, Lin; She, Zhi-Gang	2014	5	97	664-668	10.1002/hlca.201300248	N/A	A new polyketide from the mangrove endophytic fungus penicillium sp. sk14JW2P	article	Helvetica Chimica Acta	https://www.npatlas.org/explore/compounds/NPA010148
		663	NPA010149	Penipacid A	C13H18N2O3	250.298	CKZIANKHOZUABY-UHFFFAOYSA-N	CC(=NCC(C)(C)O)NC1=CC=CC=C1C(=O)O	Fungus	Penicillium	paneum SD-44	Li, Chun-Shun; Li, Xiao-Ming; Gao, Shu-Shan; Lu, Yan-Hua; Wang, Bin-Gui	2013	8	11	3068-3076	10.3390/md11083068	23966037	Cytotoxic anthranilic acid derivatives from deep sea sediment-derived fungus penicillium paneum SD-44	article	Marine Drugs	https://www.npatlas.org/explore/compounds/NPA010149
		664	NPA010167	Citreopyrone C	C8H8O4	168.148	MCDHEVCLXSINGJ-UHFFFAOYSA-N	CC1=C(OC(=O)C=C1OC)C=O	Fungus	Penicillium	sp.	Kosemura, Seiji; Kojima, Shin-ichi; Yamamura, Shosuke	1997	1	26	33-34	10.1246/cl.1997.33	N/A	Citreopyrones, New Metabolites of Two Hybrid Strains, KO 0092 and KO 0141, Derived from the Penicillium Species	article	Chemistry Letters	https://www.npatlas.org/explore/compounds/NPA010167
		665	NPA010170	Corymbiferan lactone A	C14H12O6	276.244	IDMDVJNXEHESPJ-UHFFFAOYSA-N	COC1=C2COC(=O)C3=C(C=C(C(=C23)C(=C1)O)CO)O	Fungus	Penicillium	hordei	Overy, David P.; Blunt, John W.	2004	11	67	1850-1853	10.1021/np049723c	15568774	Corymbiferan lactones from Penicillium hordei: Stimulation of novel phenolic metabolites using plant tissue media	article	Journal of Natural Products	https://www.npatlas.org/explore/compounds/NPA010170
		666	NPA010177	Variecolorin O	C19H21N3O3	339.395	KXDOFLWMYBNRGX-UVTDQMKNSA-N	CC1(C(=O)N/C(=C\C2=C(NC3=CC=CC=C32)C(C)(C)C=C)/C(=O)N1)O	Fungus	Penicillium	griseofulvum	Zhou, Li-Na; Zhu, Tian-Jiao; Cai, Sheng-Xin; Gu, Qian-Qun; Li, De-Hai	2010	9	93	1758-1763	10.1002/hlca.200900443	N/A	Three New Indole-Containing Diketopiperazine Alkaloids from a Deep-Ocean Sediment Derived Fungus Penicillium griseofulvum	article	Helvetica Chimica Acta	https://www.npatlas.org/explore/compounds/NPA010177
		667	NPA010189	Penicillenol A1	C16H27NO4	297.395	KWUIFAHSOVLDLQ-QZDCTXLUSA-N	CCCCCCC(C)/C(=C/1\C(=O)[C@@H](N(C1=O)C)C(C)O)/O	Fungus	Penicillium	sp. GQ-7	Lin, Zhen-Jian; Lu, Zhen-Yu; Zhu, Tian-Jiao; Fang, Yu-Chun; Gu, Qian-Qun; Zhu, Wei-Ming	2008	2	56	217-221	10.1248/cpb.56.217	18239314	Penicillenols from Penicillium sp. GQ-7, an endophytic fungus associated with Aegiceras corniculatum	article	Chemical and Pharmaceutical Bulletin	https://www.npatlas.org/explore/compounds/NPA010189
		668	NPA010192	PP-V	C23H25NO6	411.454	TYLCHVKPMJNALF-OYAKOLDKSA-N	CCCCCCCC(=C1C2=CC3=CC(=NC=C3C(=O)[C@@]2(OC1=O)C)/C=C\C(=O)O)O	Fungus	Penicillium	sp.	OGIHARA, JUN; KATO, JUN; OISHI, KUNIO; FUJIMOTO, YOSHINORI	2000	6	90	678-680	10.1263/jbb.90.678	16232932	Biosynthesis of PP-V, a Monascorubramine Homologue, by Penicillium sp. AZ	article	Journal of Bioscience and Bioengineering	https://www.npatlas.org/explore/compounds/NPA010192
		669	NPA010205	Dhilirolide J	C25H28O7	440.492	UMKYYFZKSYATGO-LAQRIPCHSA-N	C[C@H]1[C@]23[C@]4(C(=C)[C@@]5([C@]2(O[C@](O3)([C@@]6(C5)[C@]4(CC=C7C6=CC(=O)OC7(C)C)C)C)O)C)C(=O)O1	Fungus	Penicillium	purpurogenum	Centko, Ryan M.; Williams, David. E.; Patrick, Brian O.; Akhtar, Yasmin; Garcia Chavez, Miguel Angel; Wang, Yan Alexander; Isman, Murray B.; De Silva, E. Dilip; Andersen, Raymond J.	2014	8	79	3327-3335	10.1021/jo4024039	24684453	Dhilirolides E-N, meroterpenoids produced in culture by the fungus penicillium purpurogenum collected in Sri Lanka: Structure elucidation, stable isotope feeding studies, and insecticidal activity	article	Journal of Organic Chemistry	https://www.npatlas.org/explore/compounds/NPA010205
		670	NPA010252	Pinophilin D	C21H22O8	402.399	IBOLUJUHKDADNQ-MFMILTCTSA-N	CC1=CC(=CC(=C1C(=O)O[C@]2([C@H]([C@@H]3COC(=CC3=CC2=O)C=CCO)O)C)O)O	Fungus	Penicillium	pinophilum XS-20090E18	Zhao, Dong-Lin; Shao, Chang-Lun; Zhang, Qiang; Wang, Kai-Ling; Guan, Fei-Fei; Shi, Ting; Wang, Chang-Yun	2015	9	78	2310-2314	10.1021/acs.jnatprod.5b00575	26291474	Azaphilone and Diphenyl Ether Derivatives from a Gorgonian-Derived Strain of the Fungus Penicillium pinophilum	article	Journal of Natural Products	https://www.npatlas.org/explore/compounds/NPA010252
		671	NPA010266	ML-236C	C18H26O3	290.403	NXIASLUNMKAUTN-UHFFFAOYSA-N	CC1C=CC2=CCCCC2C1CCC3CC(CC(=O)O3)O	Fungus	Penicillium	citrinium	Endo, A; Kuroda, M; Tsujita, Y	1976	12	29	1346-1348	10.7164/antibiotics.29.1346	1010803	ML-236A, ML-236B, and ML-236C, new inhibitors of cholesterogenesis produced by Penicillium citrinium.	article	Journal of Antibiotics	https://www.npatlas.org/explore/compounds/NPA010266
		672	NPA010279	Penicitrinol D	C16H22O4	278.348	DIFREUFYEBCDCG-IEXNBPCCSA-N	C[C@@H]1[C@H](O[C@@H]2C[C@@](OC3=CC(=C(C1=C23)C)O)(C)OC)C	Fungus	Penicillium	citrinum	Chen, Li; Liu, Wei; Hu, Xiao; Huang, Kai; Wu, Jiu-Lin; Zhang, Qi-Qing	2011	4	59	515-517	10.1248/cpb.59.515	21467687	Citrinin derivatives from the marine-derived fungus Penicillium citrinum	article	Chemical and Pharmaceutical Bulletin	https://www.npatlas.org/explore/compounds/NPA010279
		673	NPA010282	Penicibrocazine A	C19H24N2O6S	408.476	FVIIUOKQRWILTI-YHDCQKTBSA-N	CS[C@@]12C[C@@H]3[C@H](N1C(=O)[C@@H]4C[C@H]5[C@H](N4C2=O)[C@H](CCC5=O)O)[C@H](CCC3=O)O	Fungus	Penicillium	brocae MA-231	Meng, Ling-Hong; Zhang, Peng; Li, Xiao-Ming; Wang, Bin-Gui	2015	1	13	276-287	10.3390/md13010276	25574740	Penicibrocazines A-E, five new sulfide diketopiperazines from the marine-derived endophytic fungus Penicillium brocae	article	Marine Drugs	https://www.npatlas.org/explore/compounds/NPA010282
		674	NPA010288	10β-hydroxy-13-desoxypaxilline	C27H35NO3	421.581	FROHWGGMFSFTTA-PEYQONPESA-N	C[C@]12CC[C@H]3C(=C[C@H]([C@H](O3)C(C)(C)O)O)[C@@H]1CC[C@@H]4[C@@]2(C5=C(C4)C6=CC=CC=C6N5)C	Fungus	Penicillium	paxilli	Mantle, Peter G.; Weedon, Christopher M.	1994	5	36	1209-1217	10.1016/s0031-9422(00)89639-9	N/A	Biosynthesis and transformation of tremorgenic indolediterpenoids by Penicillium paxilli and Acremonium lolii	article	Phytochemistry	https://www.npatlas.org/explore/compounds/NPA010288
		675	NPA010294	Penicitrinol O	C19H24O6	348.395	WDZMWLSFPVXCCB-ZOAWFOMISA-N	C[C@@H]1[C@H](O[C@@H]2[C@@H]3CCCC[C@@]3(OC4=C(C(=C(C1=C24)C)O)C(=O)O)O)C	Fungus	Penicillium	citrinum	Chen, Li; Zhou, Tong; Zhao, Yang-Yang; Gong, Mei-Wei; Xia, Qi-Wen; Ying, Min-Gang; Zheng, Qiu-Hong; Liu, Qin-Ying; Zhang, Qi-Qing	2015	5	91	1007-1016	10.3987/com-15-13178	N/A	Four new penicitrinols and two new penicillenols from the marine-derived fungus Penicillium citrinum	article	Heterocycles	https://www.npatlas.org/explore/compounds/NPA010294
		676	NPA010303	Dicerandrol A	C34H34O14	666.632	KMPJMYCHERZRLM-FNCICBJWSA-N	C[C@@H]1CC(=O)C2=C(C3=C(C=CC(=C3O)C4=C(C5=C(C=C4)O[C@@]6([C@@H]([C@@H](CC(=O)C6=C5O)C)OC(=O)C)CO)O)O[C@@]2([C@@H]1OC(=O)C)CO)O	Fungus	Penicillium	sp. CR1642D	Wagenaar; Clardy	2001	8	64	1006-1009	10.1021/np010020u	11520215	Dicerandrols, new antibiotic and cytotoxic dimers produced by the fungus Phomopsis longicolla isolated from an endangered mint	article	Journal of Natural Products	https://www.npatlas.org/explore/compounds/NPA010303
		677	NPA010351	Meleagrine	C23H23N5O4	433.468	JTJJJLSLKZFEPJ-WSHSOXHMSA-N	CC(C)(C=C)[C@]12C=C(C(=O)N\3[C@@]1(NC(=O)/C3=C\C4=CN=CN4)N(C5=CC=CC=C25)OC)O	Fungus	Penicillium	sp.	Yunianto, Prasetyawan; Rusman, Yudi; Saepudin, Endang; Suwarso, Wahyudi Priyono; Sumaryono, Wahono	2014	5	17	667-674	10.3923/pjbs.2014.667.674	26030999	Alkaloid (Meleagrine and Chrysogine) from endophytic fungi (Penicillium sp.) of Annona squamosa L	article	Pakistan Journal of Biological Sciences	https://www.npatlas.org/explore/compounds/NPA010351
		678	NPA010355	Penicolinate D	C19H31NO3	321.461	YJVYRBYLEGAOMP-MRXNPFEDSA-N	COC(=O)C1=CC=C(CCCCCCCCCC[C@@H](C)O)C=N1	Fungus	Penicillium	sp. BCC16054	Intaraudom, Chakapong; Boonyuen, Nattawut; Suvannakad, Rapheephat; Rachtawee, Pranee; Pittayakhajonwut, Pattama	2013	8	54	744-748	10.1016/j.tetlet.2012.11.028	N/A	Penicolinates A-E from endophytic Penicillium sp. BCC16054	article	Tetrahedron Letters	https://www.npatlas.org/explore/compounds/NPA010355
		679	NPA010368	Hydroxypenicillide	C21H24O7	388.416	VKKGCSCGDNERLX-HNNXBMFYSA-N	CC(C)C[C@@H](C1=C(C2=C(C=C1)OC3=C(C=C(C=C3COC2=O)CO)O)OC)O	Fungus	Penicillium	pinophilum XS-20090E18	Zhao, Dong-Lin; Shao, Chang-Lun; Zhang, Qiang; Wang, Kai-Ling; Guan, Fei-Fei; Shi, Ting; Wang, Chang-Yun	2015	9	78	2310-2314	10.1021/acs.jnatprod.5b00575	26291474	Azaphilone and Diphenyl Ether Derivatives from a Gorgonian-Derived Strain of the Fungus Penicillium pinophilum	article	Journal of Natural Products	https://www.npatlas.org/explore/compounds/NPA010368
		680	NPA010378	Isochromophilone II	C22H27ClO4	390.907	QEPMTPAOVMUVBT-ZOGOLRRHSA-N	CCC(C)C=C(C)/C=C/C1=CC2=C(C(=O)C(C(C2=CO1)CC(=O)C)(C)O)Cl	Fungus	Penicillium	multicolor FO-2338	Matsuzaki, K; Ikeda, H; Masuma, R; Tanaka, H; Omura, S	1995	7	48	703-707	10.7164/antibiotics.48.703	7649871	Isochromophilones I and II, novel inhibitors against gp120-CD4 binding produced by Penicillium multicolor FO-2338. I. Screening, taxonomy, fermentation, isolation and biological activity	article	Journal of Antibiotics	https://www.npatlas.org/explore/compounds/NPA010378
		681	NPA010379	Penicimarin E	C13H12O6	264.233	FTNRNAIIBOEQPZ-UHFFFAOYSA-N	CC1=C(C2=CC(=CC(=C2C(=O)O1)O)O)COC(=O)C	Fungus	Penicillium	sp. MWZ14-4	Qi, Jun; Shao, Chang-Lun; Li, Zhi-Yong; Gan, Li-She; Fu, Xiu-Mei; Bian, Wen-Tao; Zhao, Hong-Ying; Wang, Chang-Yun	2013	4	76	571-579	10.1021/np3007556	23477451	Isocoumarin derivatives and benzofurans from a sponge-derived Penicillium sp. fungus	article	Journal of Natural Products	https://www.npatlas.org/explore/compounds/NPA010379
		682	NPA010383	PF1092B	C17H20O5	304.342	KNICLZOLCPFMLS-RAGLCQRRSA-N	C[C@H]1[C@H]([C@H](C=C2[C@@]1(CC3=C(C(=O)OC3=C2)C)C)OC(=O)C)O	Fungus	Penicillium	oblatum	Tabata, Yuji; Miike, Naoko; Hatsu, Masahiro; Kurata, Yasushi; Yaguchi, Takashi; Someya, Ayako; Miyadoh, Shinji; Hoshiko, Shigeru; Tsuruoka, Takashi; Omoto, Shoji	1997	4	50	304-308	10.7164/antibiotics.50.304	9186554	PF1092A, B and C, new nonsteroidal progesterone receptor ligands produced by Penicillium oblatum. I. Taxonomy of producing strain, fermentation, isolation and biological activities	article	Journal of Antibiotics	https://www.npatlas.org/explore/compounds/NPA010383
		683	NPA010425	Brevione I	C27H34O5	438.564	AEGIBONSXCYUQG-OBSXHCQDSA-N	CC1=C[C@@H]([C@H]2[C@]([C@]13CC4=C(O3)C(=C(OC4=O)C)C)(CC[C@@H]5[C@@]2(C=CC(=O)C5(C)C)C)C)O	Fungus	Penicillium	sp.	Li, Yan; Ye, Dezan; Shao, Zongze; Cui, Chengbin; Che, Yongsheng	2012	12	10	497-508	10.3390/md10020497	22412815	A Sterol and Spiroditerpenoids from a Penicillium sp. Isolated from a Deep Sea Sediment Sample	article	Marine Drugs	https://www.npatlas.org/explore/compounds/NPA010425
		684	NPA010429	Psychrophilin C	C21H18N4O5	406.398	BGXUVIBODLPBMB-SGTLLEGYSA-N	C[C@H]1C(=O)NC2=CC=CC=C2C(=O)N3C=C(C[C@@H](C(=O)N1)[N+](=O)[O-])C4=CC=CC=C43	Fungus	Penicillium	rivulum	Dalsgaard, Petur W.; Blunt, John W.; Munro, Murray H. G.; Larsen, Thomas O.; Christophersen, Carsten	2004	11	67	1950-1952	10.1021/np0497954	15568799	Psychrophilin B and C: Cyclic nitropeptides from the psychrotolerant Fungus Penicillium rivulum	article	Journal of Natural Products	https://www.npatlas.org/explore/compounds/NPA010429
		685	NPA010441	Penicolinate E	C19H29NO3	319.445	UHJLMQFCMOAMFQ-UHFFFAOYSA-N	CC(=O)CCCCCCCCCCC1=CN=C(C=C1)C(=O)OC	Fungus	Penicillium	sp. BCC16054	Intaraudom, Chakapong; Boonyuen, Nattawut; Suvannakad, Rapheephat; Rachtawee, Pranee; Pittayakhajonwut, Pattama	2013	8	54	744-748	10.1016/j.tetlet.2012.11.028	N/A	Penicolinates A-E from endophytic Penicillium sp. BCC16054	article	Tetrahedron Letters	https://www.npatlas.org/explore/compounds/NPA010441
		686	NPA010448	Leptosphaerone C	C8H12O3	156.181	JPANATRWCFTRDD-HTQZYQBOSA-N	CC1=CC(=O)[C@@]([C@@H](C1)O)(C)O	Fungus	Penicillium	sp. JP-1	Lin, Zhenjian; Zhu, Tianjiao; Fang, Yuchun; Gu, Qianqun; Zhu, Weiming	2008	5	69	1273-1278	10.1016/j.phytochem.2007.10.030	18067932	Polyketides from Penicillium sp. JP-1, an endophytic fungus associated with the mangrove plant Aegiceras corniculatum	article	Phytochemistry	https://www.npatlas.org/explore/compounds/NPA010448
		687	NPA010478	Deoxyanserinone B	C11H16O3	196.246	VOVNVNDGBNLJJB-UHFFFAOYSA-N	CC1=C(C=C(C=C1CC(C)O)OC)O	Fungus	Penicillium	sp.	Gautschi, Jeffrey T.; Amagata, Taro; Amagata, Akiko; Valeriote, Frederick A.; Mooberry, Susan L.; Crews, Phillip	2004	3	67	362-367	10.1021/np030388m	15043411	Expanding the Strategies in Natural Product Studies of Marine-Derived Fungi: A Chemical Investigation of Penicillium Obtained from Deep Water Sediment	article	Journal of Natural Products	https://www.npatlas.org/explore/compounds/NPA010478
		688	NPA010493	(Z)-7,4'-dimethoxy-6-hydroxyl-auraone-4-O-β-glucopyranoside	C23H24O11	476.434	XHFZRZHUGLAKRG-CPYCMRKHSA-N	COC1=CC=C(C=C1)/C=C\2/C(=O)C3=C(O2)C(=C(C=C3O[C@H]4[C@@H]([C@H]([C@@H]([C@H](O4)CO)O)O)O)O)OC	Fungus	Penicillium	citrinum	Wu, Yan-Zhi; Qiao, Fang; Xu, Guo-Wei; Zhao, Jie; Teng, Jun-Fang; Li, Chun; Deng, Wen-Jing	2015	N/A	12	148-152	10.1016/j.phytol.2015.03.007	N/A	Neuroprotective metabolites from the endophytic fungus Penicillium citrinum of the mangrove Bruguiera gymnorrhiza	article	Phytochemistry Letters	https://www.npatlas.org/explore/compounds/NPA010493
		689	NPA010507	Peniazaphilone D	C22H28ClNO4	405.922	OQBMKYQRSFMIJA-RCDICMHDSA-N	CC[C@H](C)C=C(C)C=CC1=CC2=C(C(=O)[C@](C(=O)C2=CN1CCO)(C)OC)Cl	Fungus	Penicillium	sp. ZJ-27	Zhang, Liu-hong; Long, Yi; Lei, Xiao-ling; Xu, Jia-yi; Huang, Zhi-jian; She, Zhi-gang; Lin, Yong-cheng; Li, Jing; Liu, Lan	2016	N/A	18	180-186	10.1016/j.phytol.2016.10.010	N/A	Azaphilones isolated from an alga-derived fungus Penicillium sp. ZJ-27	article	Phytochemistry Letters	https://www.npatlas.org/explore/compounds/NPA010507
		690	NPA010512	Penicyclone B	C12H18O6	258.27	KBOKFMMFNBVWFW-XYHAGOFUSA-N	CC1=CC(=O)[C@@]([C@@H]([C@@H]1O)O)(CC[C@@H](C)C(=O)O)O	Fungus	Penicillium	sp. F23-2	Guo, Wenqiang; Zhang, Zhenzhen; Zhu, Tianjiao; Gu, Qianqun; Li, Dehai	2015	11	78	2699-2703	10.1021/acs.jnatprod.5b00655	26540093	Penicyclones A-E, Antibacterial Polyketides from the Deep-Sea-Derived Fungus Penicillium sp. F23-2	article	Journal of Natural Products	https://www.npatlas.org/explore/compounds/NPA010512
		691	NPA010517	Dihydrobisvertinolone	C28H34O9	514.571	WQBJMULJHJGKBM-MSRGAVKGSA-N	C/C=C/CCC(=O)C1=C([C@]2([C@H]3/C(=C(\C=C\C=C\C)/O)/C(=C(C(=O)[C@]3(O[C@]2([C@@](C1=O)(C)O)O)C)C)O)C)O	Fungus	Penicillium	terrestre	Liu, Weizhong; Gu, Qianqun; Zhu, Weiming; Cui, Chengbin; Fan, Guotao	2005	7	58	441-446	10.1038/ja.2005.57	16161481	Two New Benzoquinone Derivatives and Two New Bisorbicillinoids were Isolated from a Marine-derived Fungus Penicillium terrestre	article	Journal of Antibiotics	https://www.npatlas.org/explore/compounds/NPA010517
		692	NPA010557	Chrysogeside E	C41H77NO9	728.065	AXAOTVYUULFFTE-FRJHFHMPSA-N	CCCCCCCCCCCCCCCCC[C@H](C(=O)N[C@@H](CO[C@H]1[C@@H]([C@H]([C@@H]([C@H](O1)CO)O)O)O)[C@@H](/C=C/CC/C=C(\C)/CCCCCC)O)O	Fungus	Penicillium	chrysogenum PXP-55	Peng, Xiaoping; Wang, Yi; Sun, Kunlai; Liu, Peipei; Yin, Xia; Zhu, Weiming	2011	5	74	1298-1302	10.1021/np1008976	21381678	Cerebrosides and 2-pyridone alkaloids from the halotolerant fungus Penicillium chrysogenum grown in a hypersaline medium	article	Journal of Natural Products	https://www.npatlas.org/explore/compounds/NPA010557
		693	NPA010573	Deformylcalbistrin A	C30H40O7	512.643	FOSKFWGVTULUAP-IZELHUGISA-N	C[C@H]1C[C@@H]([C@H]2C(=C1)C=C[C@@]([C@]2(C)C(=O)C)(C)O)OC(=O)[C@@H](C)[C@H](/C(=C/C=C/C(=C/C=C/C(=O)O)/C)/C)O	Fungus	Penicillium	striatisporum	Stewart, Michael; Capon, Robert J.; Lacey, Ernest; Tennant, Shaun; Gill, Jennifer H.	2005	4	68	581-584	10.1021/np049614y	15844954	Calbistrin E and two other new metabolites from an Australian isolate of Penicillium striatisporum	article	Journal of Natural Products	https://www.npatlas.org/explore/compounds/NPA010573
		694	NPA010610	3-[2'(R)-hydroxybutyl]-7-hydroxyphthalide	C12H14O4	222.24	UPTYIXWDMPCKFE-XCBNKYQSSA-N	CC[C@H](C[C@H]1C2=C(C(=CC=C2)O)C(=O)O1)O	Fungus	Penicillium	claviforme	Afiyatullov; Leshchenko; Sobolevskaya; Gerasimenko; Khudyakova; Kirichuk; Mikhailov	2015	1	51	111-115	10.1007/s10600-015-1214-y	N/A	New 3-[2'(R)-hydroxybutyl]-7-hydroxyphthalide from marine isolate of the fungus Penicillium claviforme	article	Chemistry of Natural Compounds	https://www.npatlas.org/explore/compounds/NPA010610
		695	NPA010625	2,4-dihydroxy-6-(2-oxopropyl)-benzoic acid	C10H10O5	210.185	SIXWWNJBOOYCOG-UHFFFAOYSA-N	CC(=O)CC1=CC(=CC(=C1C(=O)O)O)O	Fungus	Penicillium	brevicompactum	Andersen, Birgitte	1991	2	60	115-123	10.1007/bf00572701	N/A	Consistent production of phenolic compounds by Penicillium brevicompactum for chemotaxonomic characterization	article	Antonie Van Leeuwenhoek	https://www.npatlas.org/explore/compounds/NPA010625
		696	NPA010627	Penicacid A	C18H22O7	350.367	FLHIJSDWAVXPEH-ZDUSSCGKSA-N	CC1=C(C(=C(C2=C1COC2=O)OC)CC=C(C)[C@H](CC(=O)O)O)OC	Fungus	Penicillium	sp. SOF07	Chen, Ziming; Zheng, Zhihui; Huang, Hongbo; Song, Yongxiang; Zhang, Xuelian; Ma, Junying; Wang, Bo; Zhang, Changsheng; Ju, Jianhua	2012	9	22	3332-3335	10.1016/j.bmcl.2012.02.106	22464133	Penicacids A-C, three new mycophenolic acid derivatives and immunosuppressive activities from the marine-derived fungus Penicillium sp. SOF07	article	Bioorganic and Medicinal Chemistry Letters	https://www.npatlas.org/explore/compounds/NPA010627
		697	NPA010645	Conidiogenol	C20H34O2	306.49	PGVUQRGISXSKPM-TVJCRXAUSA-N	C[C@H]1[C@@H](C[C@H]([C@]2([C@@]13C[C@]4(CCC([C@H]4[C@@H]3CC2)(C)C)C)C)O)O	Fungus	Penicillium	cyclopium	Roncal, Tomas; Cordobes, Shandra; Ugalde, Unai; He, Yanhong; Sterner, Olov	2002	38	43	6799-6802	10.1016/s0040-4039(02)01493-4	N/A	Novel diterpenes with potent conidiation inducing activity	article	Tetrahedron Letters	https://www.npatlas.org/explore/compounds/NPA010645
		698	NPA010681	Secopenicillide B	C24H28O8	444.48	IVYIJUUWHCVYGS-FQEVSTJZSA-N	CC1=CC(=C(C(=C1)C=O)OC2=C(C(=C(C=C2)[C@H](CC(C)C)OC(=O)C)OC)C(=O)OC)O	Fungus	Penicillium	simplicissimum	Komai, Shin-ichirou; Hosoe, Tomoo; Itabashi, Takeshi; Nozawa, Koohei; Yaguchi, Takashi; Fukushima, Kazutaka; Kawai, Ken-ichi	2006	3	60	185-190	10.1007/s11418-005-0028-9	29435879	New penicillide derivatives isolated from Penicillium simplicissimum	article	Journal of Natural Medicines	https://www.npatlas.org/explore/compounds/NPA010681
		699	NPA010699	NK13650B	C25H32N6O12	608.561	GRAFKVRBLJRCBH-UHFFFAOYSA-N	C1=CC(=C(C=C1C=C2C(=O)NC(C(=O)N2)CCCN=C(N)N)OCCC(C(=O)O)NC(=O)CC(CC(=O)O)(C(=O)O)O)O	Fungus	Penicillium	sp.	Tohyama, Shigehiro; Ikeda, Noriko; Hatano, Masaki; Kubota, Yumiko; Umekita, Maya; Igarashi, Masayuki; Sawa, Ryuichi; Tomura, Arihiro; Odanaka, Junko; Morino, Tomio	2012	20	77	9044-9052	10.1021/jo301534b	22984806	Discovery and characterization of NK13650s, naturally occurring p300-selective histone acetyltransferase inhibitors	article	Journal of Organic Chemistry	https://www.npatlas.org/explore/compounds/NPA010699
		700	NPA010739	Terrecoumarin B	C16H18O3	258.317	YFKIIPGXPUGSGV-UHFFFAOYSA-N	CC1=CC2=C(C=CC(=C2CC=C(C)C)OC)C(=O)O1	Fungus	Penicillium	oxalicum	Li, Qing-Qing; Dang, Li-Zhi; Zhang, Yi-Peng; Jiang, Ju-Xing; Zhang, Cheng-Ming; Xiang, Neng-Jun; Yang, Hai-Ying; Du, Gang; Duan, Yan-Qing	2015	9	17	876-881	10.1080/10286020.2015.1039997	26411648	Isocoumarins from the fermentation products of a plant entophytic fungus Penicillium oxalicum	article	Journal of Asian Natural Products Research	https://www.npatlas.org/explore/compounds/NPA010739
		701	NPA010769	Berkedienolactone	C11H14O2	178.231	FLPXJQDIMZROKJ-PDTNFJSOSA-N	CC/C=C/1\CC(OC1=O)/C=C/C=C	Fungus	Penicillium	rubrum	Stierle, Andrea A.; Stierle, Donald B.; Girtsman, Teri	2012	3	75	344-350	10.1021/np200414c	22295871	Caspase-1 inhibitors from an extremophilic fungus that target specific leukemia cell lines	article	Journal of Natural Products	https://www.npatlas.org/explore/compounds/NPA010769
		702	NPA010833	2-(2′, 3′-dihydrosorbyl)-3,6-dimethyl-5-hydroxy-1,4-benzoquinone	C14H16O4	248.278	AXEZOCXIWCSNHL-SNAWJCMRSA-N	C/C=C/CCC(=O)C1=C(C(=O)C(=O)C(=C1O)C)C	Fungus	Penicillium	terrestre	Liu, Weizhong; Gu, Qianqun; Zhu, Weiming; Cui, Chengbin; Fan, Guotao	2005	7	58	441-446	10.1038/ja.2005.57	16161481	Two New Benzoquinone Derivatives and Two New Bisorbicillinoids were Isolated from a Marine-derived Fungus Penicillium terrestre	article	Journal of Antibiotics	https://www.npatlas.org/explore/compounds/NPA010833
		703	NPA010859	Penicillone B	C14H20O4	252.31	LMSMABQXBYDSIJ-YRIVFPBASA-N	C[C@@H]1[C@H]2CC[C@H]([C@@H]3[C@H]2[C@](C(=O)[C@]1(C3=O)C)(C)O)O	Fungus	Penicillium	terrestre	Liu, Weizhong; Gu, Qianqun; Zhu, Weiming; Cui, Chengbin; Fan, Guotao; Zhu, Tianjiao; Liu, Hongbing; Fang, Yuchun	2005	30	46	4993-4996	10.1016/j.tetlet.2005.05.087	N/A	Penicillones A and B, two novel polyketides with tricyclo [5.3.1.0 3,8] undecane skeleton, from a marine-derived fungus Penicillium terrestre	article	Tetrahedron Letters	https://www.npatlas.org/explore/compounds/NPA010859
		704	NPA010874	Brocaenol B	C17H14O8	346.291	OXAJFKDURZRJOW-KRWDZBQOSA-N	CC1=COC(=C2C(=O)C3=C(C=CC=C3O)O[C@@]2(C1=O)C(=O)OC)OC	Fungus	Penicillium	brocae	Bugni, Tim S.; Bernan, Valerie S.; Greenstein, Michael; Janso, Jeffrey E.; Maiese, William M.; Mayne, Charles L.; Ireland, Chris M.	2003	5	68	2014-2017	10.1021/jo020597w	12608826	Brocaenols A-C: Novel polyketides from a marine-derived Penicillium brocae	article	Journal of Organic Chemistry	https://www.npatlas.org/explore/compounds/NPA010874
		705	NPA010883	Stevastelin B	C34H61N3O9	655.874	UTYDHKYGSNIIDV-CSFMTDHRSA-N	CCCCCCCCCCCCCC1C(C(C(C(=O)N[C@H](C(=O)N[C@H](C(=O)N[C@H](C(=O)O1)COC(=O)C)[C@@H](C)O)C(C)C)C)O)C	Fungus	Penicillium	sp.	Morino, Tomio; Shimada, Kei-Ichi; Masuda, Akira; Yamashita, Noriyuki; Nishimoto, Masakazu; Nishikiori, Takaaki; Saito, Seiichi	1996	6	49	564-568	10.7164/antibiotics.49.564	8698640	Structural determination of stevastelins, novel depsipeptides from Penicillium sp	article	Journal of Antibiotics	https://www.npatlas.org/explore/compounds/NPA010883
		706	NPA010888	Spirobrocazine C	C18H14N2O4	322.32	OMZTVPPJRIMQEW-YVJSUPCUSA-N	C1C2=CC=CC=C2O[C@@]13C(=O)N/C(=C\C4=CC=CC=C4O)/C(=O)N3	Fungus	Penicillium	brocae MA-231	Meng, Ling-Hong; Wang, Chen-Yin; Mándi, Attila; Li, Xiao-Ming; Hu, Xue-Yi; Kassack, Matthias U.; Kurtán, Tibor; Wang, Bin-Gui	2016	20	18	5304-5307	10.1021/acs.orglett.6b02620	27723361	Three Diketopiperazine Alkaloids with Spirocyclic Skeletons and One Bisthiodiketopiperazine Derivative from the Mangrove-Derived Endophytic Fungus Penicillium brocae MA-231	article	Organic Letters	https://www.npatlas.org/explore/compounds/NPA010888
		707	NPA010932	Bromoroquefortine D	C22H24BrN5O2	470.371	GXPQEDBRIAXLLL-WONBWXIOSA-N	CC(C)(C=C)[C@@]12C[C@H]3C(=O)NC(C(=O)N3C1NC4=C2C=C(C=C4)Br)CC5=CN=CN5	Fungus	Penicillium	chrysogenum	Da Silva, Jos Vinicius; Fill, Taicia Pacheco; Lotufo, Letcia Veras; Pessoa, Cludia Do .; Rodrigues-Filho, Edson	2014	10	97	1345-1353	10.1002/hlca.201300447	N/A	Biosynthesis of bromoroquefortines in a high saline medium by penicillium chrysogenum, a terrestrial endophyte collected from coffea arabica	article	Helvetica Chimica Acta	https://www.npatlas.org/explore/compounds/NPA010932
		708	NPA010938	Thomimarine D	C15H26O3	254.37	QKNHVGOUETXLQW-DCBWTQNWSA-N	CC1=C2C[C@H](CCC2C(CC1)CO)C(CO)CO	Fungus	Penicillium	thomii	Afiyatullov, Shamil Sh.; Leshchenko, Elena V.; Sobolevskaya, Maria P.; Denisenko, Vladimir A.; Kirichuk, Natalya N.; Khudyakova, Yuliya V.; Hoai, Trinh P.T.; Dmitrenok, Pavel S.; Menchinskaya, Ekaterina S.; Pislyagin, Evgeny A.; Berdyshev, Dmitrii V.	2015	N/A	14	209-214	10.1016/j.phytol.2015.10.011	N/A	New eudesmane sesquiterpenes from the marine-derived fungus Penicillium thomii	article	Phytochemistry Letters	https://www.npatlas.org/explore/compounds/NPA010938
		709	NPA010947	Simplicissin	C26H38O5	430.585	HZEVYBOSABKEMZ-DPXDLHFZSA-N	C[C@H]1CC[C@@H]2[C@@]([C@]13C[C@@]4(C(=C(C(=O)C(=C4O3)C)C(=O)OC)C)C)(CC[C@H](C2(C)C)O)C	Fungus	Penicillium	cf. simplicissimum (Oudemans) Thorn No. 410	Kusano, M; Koshino, H; Uzawa, J; Fujioka, S; Kawano, T; Kimura, Y	1997	12	61	2153-2155	10.1271/bbb.61.2153	27396897	Simplicissin, a New Pollen Growth Inhibitor Produced by the Fungus, Penicillium cf. simplidssimum (Oudemans) Thorn No. 410	article	Bioscience Biotechnology and Biochemistry	https://www.npatlas.org/explore/compounds/NPA010947
		710	NPA010955	Hynapene B	C18H24O3	288.387	NLOFDOOJCSGCEJ-YDFGWWAZSA-N	CC1CC(C2C(C1)CC(=O)C(=C2/C=C/C=C/C(=O)O)C)C	Fungus	Penicillium	sp. FO-1611	Tabata; Tomoda; Masuma; Haneda; Iwai; Omura	1993	12	46	1849-1853	10.7164/antibiotics.46.1849	8294243	Hynapenes A, B and C, new anticoccidial agents produced by Penicillium sp. I. Production, isolation and physico-chemical and biological properties	article	Journal of Antibiotics	https://www.npatlas.org/explore/compounds/NPA010955
		711	NPA010956	Varitatin A	C26H38ClNO5	480.045	FQBWNVBDQZRLFD-PSUCEUSWSA-N	CC[C@@H](C)/C=C/CCCC/C=C/C=C/C=C/C(=O)N[C@H]1C[C@@]2([C@H]([C@@H](C=C[C@@]2(OC1)O)Cl)O)O	Fungus	Penicillium	variabile HXQ-H-1	He, Xueqian; Zhang, Zhenzhen; Chen, Yinghan; Che, Qian; Zhu, Tianjiao; Gu, Qianqun; Li, Dehai	2015	11	78	2841-2845	10.1021/acs.jnatprod.5b00742	26561719	Varitatin A, a Highly Modified Fatty Acid Amide from Penicillium variabile Cultured with a DNA Methyltransferase Inhibitor	article	Journal of Natural Products	https://www.npatlas.org/explore/compounds/NPA010956
		712	NPA010965	Epoxyagroclavine I	C16H18N2O	254.333	WASFVUNJIDBCHV-UHFFFAOYSA-N	CC12CN(C3CC4=CNC5=CC=CC(=C45)C3C1O2)C	Fungus	Penicillium	kapuscinskii	Sakharovsky, V.G.; Kozlovsky, A.G.	1984	1	25	109-112	10.1016/s0040-4039(01)91162-1	N/A	THE CONFORMATIONAL STUDY OF THE NEW ERGOT ALKALOIDS AGROCLAVINE-I AND EPOXYAGROCLAVINE-I BY PROTON MAGNETIC RESONANCE SPECTROSCOPY	article	Tetrahedron Letters	https://www.npatlas.org/explore/compounds/NPA010965
		713	NPA010980	Bilain C	C23H31N3O6S2	509.65	OSNFZMFLBBKOKX-SYPQDAPTSA-N	C/C(=C\COC1=CC=C(C=C1)C[C@]2(C(=O)N([C@@H](C(=O)N2C)SC)C)SC)/C(=O)NCCC(=O)O	Fungus	Penicillium	bilaii	Capon, Robert J.; Stewart, Michael; Ratnayake, Ranjala; Lacey, Ernest; Gill, Jennifer H.	2007	11	70	1746-1752	10.1021/np0702483	17958395	Citromycetins and Bilains A-C: New Aromatic Polyketides and Diketopiperazines from Australian Marine-Derived and Terrestrial Penicillium spp	article	Journal of Natural Products	https://www.npatlas.org/explore/compounds/NPA010980
		714	NPA011008	Penicilliumin A	C22H32O4	360.494	WNDYBUMSCQZGJO-SPRYDSOMSA-N	C[C@]12CCCC([C@@H]1CCC(=C)[C@@H]2CC3(CC(=O)C(=CC3=O)CO)O)(C)C	Fungus	Penicillium	sp. F00120	Lin, Xiuping; Zhou, Xuefeng; Wang, Fazuo; Liu, Kaisheng; Yang, Bin; Yang, Xianwen; Peng, Yan; Liu, Juan; Ren, Zhe; Liu, Yonghong	2012	12	10	106-115	10.3390/md10010106	22363223	A New Cytotoxic Sesquiterpene Quinone Produced by Penicillium sp. F00120 Isolated from a Deep Sea Sediment Sample	article	Marine Drugs	https://www.npatlas.org/explore/compounds/NPA011008
		715	NPA011010	Tanzawaic acid A	C18H22O2	270.372	GCHCATJQYLAKIS-UFSSINQASA-N	C[C@H]1C[C@H](C2=C(C1)C=CC(=C2/C=C/C=C/C(=O)O)C)C	Fungus	Penicillium	citrinum	Kuramoto, Makoto; Yamada, Kaoru; Shikano, Mayumi; Yazawa, Kazunaga; Arimoto, Hirokazu; Okamura, Tomoyuki; Uemura, Daisuke	1997	9	26	885-886	10.1246/cl.1997.885	N/A	Tanzawaic Acids A, B, C, and D: Inhibitors of Superoxide Anion Production fromPenicillium citrinum	article	Chemistry Letters	https://www.npatlas.org/explore/compounds/NPA011010
		716	NPA011021	Penicillenol B2	C16H25NO3	279.38	FRKQEEBAWRDYCO-WUXMJOGZSA-N	CCCCCCC(C)C(=O)C1=C(/C(=C\C)/N(C1=O)C)O	Fungus	Penicillium	sp. GQ-7	Lin, Zhen-Jian; Lu, Zhen-Yu; Zhu, Tian-Jiao; Fang, Yu-Chun; Gu, Qian-Qun; Zhu, Wei-Ming	2008	2	56	217-221	10.1248/cpb.56.217	18239314	Penicillenols from Penicillium sp. GQ-7, an endophytic fungus associated with Aegiceras corniculatum	article	Chemical and Pharmaceutical Bulletin	https://www.npatlas.org/explore/compounds/NPA011021
		717	NPA011028	Tryhistatin	C17H15N5O2	321.34	ITXQTTPWGBFRNK-UUASQNMZSA-N	C1=CC=C2C(=C1)C(=CN2)CC3C(=O)N/C(=C\C4=CN=CN4)/C(=O)N3	Fungus	Penicillium	spp. HS-3	Shan, Wei-Guang; Ying, You-Min; Yu, Hai-Ning; Liu, Wen-Hong; Zhan, Zha-Jun	2010	4	93	772-776	10.1002/hlca.200900331	N/A	Diketopiperazine Alkaloids from Penicillium spp. HS-3, an Endophytic Fungus in Huperzia serrata	article	Helvetica Chimica Acta	https://www.npatlas.org/explore/compounds/NPA011028
		718	NPA011069	Shearinine G	C37H43NO6	597.752	CFYOQICWDLJMBZ-XODUYELGSA-N	C[C@]12CC[C@]34C(=CC(=O)[C@H](O3)C(O4)(C)C)[C@@]1(CC[C@@H]5[C@@]2(C6=C(C5)C7=CC8=C(C=C7N6)C9=C(C8=O)C(OC(C9)(C)C)(C)C)C)O	Fungus	Penicillium	sp HKI0459	Xu, Minjuan; Gessner, Guido; Groth, Ingrid; Lange, Corinna; Christner, Arnulf; Bruhn, Torsten; Deng, Zhiwei; Li, Xiang; Heinemann, Stefan H.; Grabley, Susanne; Bringmann, Gerhard; Sattler, Isabel; Lin, Wenhan	2007	2	63	435-444	10.1016/j.tet.2006.10.050	N/A	Shearinines D-K, new indole triterpenoids from an endophytic Penicillium sp. (strain HKI0459) with blocking activity on large-conductance calcium-activated potassium channels	article	Tetrahedron	https://www.npatlas.org/explore/compounds/NPA011069
		719	NPA011114	Penicimutanolone isomer	C26H41NO7	479.614	NXJZEVNYGRKUJJ-WHYNBMJZSA-N	CCCCCCC(C)CC(C)/C=C/C(=O)N[C@H]1CC2([C@H]3[C@H](O3)C([C@H]4[C@@H]2O4)(CC(=O)C)O)OC1O	Fungus	Penicillium	purpurogenum	Fang, Shi-Ming; Wu, Chang-Jing; Li, Chang-Wei; Cui, Cheng-Bin	2014	4	12	1788-1814	10.3390/md12041788	24681631	A practical strategy to discover new antitumor compounds by activating silent metabolite production in fungi by diethyl sulphate mutagenesis	article	Marine Drugs	https://www.npatlas.org/explore/compounds/NPA011114
		720	NPA011120	Penipaline A	C17H20N2O2	284.359	VQSWVFALFFYCMJ-AWEZNQCLSA-N	CC(=CCC1=CC=CC2=C1NC3=C2C[C@H](NC3)C(=O)O)C	Fungus	Penicillium	paneum SD-44	Li, Chun-Shun; Li, Xiao-Ming; An, Chun-Yan; Wang, Bin-Gui	2014	10	97	1440-1444	10.1002/hlca.201400035	N/A	Prenylated indole alkaloid derivatives from marine sediment-derived fungus penicillium paneum SD-44	article	Helvetica Chimica Acta	https://www.npatlas.org/explore/compounds/NPA011120
		721	NPA011144	Brocaeloid B	C17H22N2O3	302.374	FROOGKVRWMYTPK-UHFFFAOYSA-N	CC(=O)NCCC(=O)C1=CC=CC=C1NC(=O)C(C)(C)C=C	Fungus	Penicillium	brocae MA-192	Zhang, Peng; Meng, Ling-Hong; Mandi, Attila; Kurtan, Tibor; Li, Xiao-Ming; Liu, Yang; Li, Xin; Li, Chun-Shun; Wang, Bin-Gui	2014	19	2014	4029-4036	10.1002/ejoc.201400067	N/A	Brocaeloids A-C, 4-oxoquinoline and indole alkaloids with C-2 reversed prenylation from the mangrove-derived endophytic fungus Penicillium brocae	article	Journal of Organic Chemistry	https://www.npatlas.org/explore/compounds/NPA011144
		722	NPA011145	Not named	C17H22O6	322.357	FALVZFIZJLIGBM-YGRLFVJLSA-N	C[C@@H]1CCC[C@@H](CC(=O)CC2=CC(=CC(=C2C(=O)O1)O)O)OC	Fungus	Penicillium	sp. (SC2193)	Colin J. Barrow	1997	10	60	1023-1025	10.1021/np970200x	N/A	New Macrocyclic Lactones from a Penicillium Species	article	Journal of Natural Products	https://www.npatlas.org/explore/compounds/NPA011145
		723	NPA011156	Communesin G	C29H34N4O2	470.617	OMFQPKNORYZBSJ-HLYNDKHPSA-N	CCC(=O)N1CC[C@@]23[C@@H]1N4CC[C@@]25[C@@H](NC6=CC=CC=C36)N(C7=CC=CC(=C57)[C@@H]4[C@H]8C(O8)(C)C)C	Fungus	Penicillium	rivulum	Dalsgaard, Petur W.; Blunt, John W.; Munro, Murray H. G.; Frisvad, Jens C.; Christophersen, Carsten	2005	2	68	258-261	10.1021/np049646l	15730257	Communesins G and H, new alkaloids from the psychrotolerant fungus Penicillium rivulum	article	Journal of Natural Products	https://www.npatlas.org/explore/compounds/NPA011156
		724	NPA011217	Rubrorotiorin	C23H23ClO5	414.885	QJSWSNAZIVGTFZ-NJHPPEEMSA-N	CCC(C)/C=C(\C)/C=C/C1=CC2=C(C(=O)C3(C(=C(C(=O)O3)C(=O)C)C2=CO1)C)Cl	Fungus	Penicillium	hivayamne	Gray, R W; Whalley, W B	1971	N/A	21	3575-3577	10.1039/j39710003575	5167266	The chemistry of fungi. 63. Rubrorotiorin, a metabolite of Penicillium hirayamae Udagawa	article	Journal of the Chemical Society, Perkin Transactions 1	https://www.npatlas.org/explore/compounds/NPA011217
		725	NPA011253	(+)-peniphenone A	C19H24O5	332.396	MPAXYIAYBXQBDW-DEFUNYHZSA-N	C[C@H]1CC2=C(C(=CC(=C2O[C@]13[C@H](C(=O)C[C@@H](O3)C)C)C)C(=O)C)O	Fungus	Penicillium	dipodomyicola HN4-3A	Li, Hanxiang; Jiang, Jieyi; Liu, Zhaoming; Lin, Shaoe; Xia, Guoping; Xia, Xuekui; Ding, Bo; He, Lei; Lu, Yongjun; She, Zhigang	2014	4	77	800-806	10.1021/np400880w	24597756	Peniphenones A-D from the mangrove fungus Penicillium dipodomyicola HN4-3A as inhibitors of Mycobacterium tuberculosis phosphatase MptpB	article	Journal of Natural Products	https://www.npatlas.org/explore/compounds/NPA011253
		726	NPA011291	6-Bromopenitrem E	C37H44BrNO6	678.664	ZZWQUPXJSYFQBQ-JKPSMKLGSA-N	CC(=C)[C@@H]1[C@@H]([C@@H]2[C@@]3(O2)[C@@H](O1)CC[C@]4([C@]3(CC[C@@H]5[C@@]4(C6=C7[C@H]5OC([C@H]8C[C@H]9[C@@]8(C1=C7C(=CC(=C1CC9=C)Br)N6)O)(C)C)C)O)C)O	Fungus	Penicillium	sp.	Sallam, Asmaa A; Houssen, Wael E; Gissendanner, Chris R; Orabi, Khaled Y; Foudah, Ahmed I; El Sayed, Khalid A	2013	10	4	1360-1369	10.1039/c3md00198a	24273638	Bioguided discovery and pharmacophore modeling of the mycotoxic indole diterpene alkaloids penitrems as breast cancer proliferation, migration, and invasion inhibitors	article	MedChemComm	https://www.npatlas.org/explore/compounds/NPA011291
		727	NPA011296	CT2108B	C21H22O6	370.401	DWEOLLYPKQIHIN-JOAINMFFSA-N	C/C=C/C=C/C=C/C1=CC2=CC(=O)[C@](C(=O)C2=CO1)(C)OC(=O)C[C@H](C)O	Fungus	Penicillium	solitum (Westling) strain CT2108	Laakso, Jodi A.; Raulli, Robert; McElhaney-Feser, Gail E.; Actor, Paul; Underiner, Ted L.; Hotovec, Brian J.; Mocek, Ursula; Cihlar, Ronald L.; Broedel Jr., Sheldon E.	2003	8	66	1041-1046	10.1021/np030046g	12932120	CT2108A and B: New fatty acid synthase inhibitors as antifungal agents	article	Journal of Natural Products	https://www.npatlas.org/explore/compounds/NPA011296
		728	NPA011299	7-deacetoxyyanuthone	C22H32O3	344.495	DKOXVDVXOYHFHV-ITGDQCKOSA-N	CC1=CC(=O)[C@]2([C@@H]([C@@H]1O)O2)C/C=C(\C)/CC/C=C(\C)/CCC=C(C)C	Fungus	Penicillium	sp.	Li, Xifeng; Choi, Hong Dae; Kang, Jung Sook; Lee, Chong-O.; Son, Byeng Wha	2003	11	66	1499-1500	10.1021/np030231u	14640527	New Polyoxygenated Farnesylcyclohexenones, Deacetoxyyanuthone A and Its Hydro Derivative from the Marine-Derived Fungus Penicillium sp	article	Journal of Natural Products	https://www.npatlas.org/explore/compounds/NPA011299
		729	NPA011317	Tumonoic acid K	C17H27NO4	309.406	DOXJLUOLFLRQHW-FNWUMVNLSA-N	C/C=C/CCCCC(=O)C(C)C(=O)N1CCC[C@H]1C(=O)OC	Fungus	Penicillium	citrinum	Chen, Li; Zhang, Qi-Qing; Huang, Kai; Zhong, Ping; Hu, Xiao; Fang, Zhe-Xiang; Wu, Jiu-lin	2012	N/A	85	413-419	10.3987/com-11-12380	N/A	Tumonoic Acids K and L, Novel Metabolites from the Marine-Derived Fungus Penicillium citrinum	article	Heterocycles	https://www.npatlas.org/explore/compounds/NPA011317
		730	NPA011331	Sorbicillamine B	C28H33NO8	511.571	CKKVKBLGPLJNEM-QEOHZBGUSA-N	C/C=C/C=C/C(=C/1\[C@@H]2[C@@]3(C(=C4C(=O)C[C@H](N=C4[C@]([C@@]3(O[C@@]2(C(=O)C(=C1O)C)C)O)(C)O)/C=C/C)O)C)/O	Fungus	Penicillium	sp. F23-2	Guo, Wenqiang; Peng, Jixing; Zhu, Tianjiao; Gu, Qianqun; Keyzers, Robert A.; Li, Dehai	2013	11	76	2106-2112	10.1021/np4006647	24215398	Sorbicillamines A-E, nitrogen-containing sorbicillinoids from the deep-sea-derived fungus Penicillium sp. F23-2	article	Journal of Natural Products	https://www.npatlas.org/explore/compounds/NPA011331
		731	NPA011343	Penicillenol D1	C16H23NO3	277.364	MOKIQVYWTLVJCE-AJBKOCBKSA-N	C/C=C/CCCC(C)C(=O)C1=C(/C(=C/C)/N(C1=O)C)O	Fungus	Penicillium	citrinum	Chen, Li; Zhou, Tong; Zhao, Yang-Yang; Gong, Mei-Wei; Xia, Qi-Wen; Ying, Min-Gang; Zheng, Qiu-Hong; Liu, Qin-Ying; Zhang, Qi-Qing	2015	5	91	1007-1016	10.3987/com-15-13178	N/A	Four new penicitrinols and two new penicillenols from the marine-derived fungus Penicillium citrinum	article	Heterocycles	https://www.npatlas.org/explore/compounds/NPA011343
		732	NPA011358	Penihydrone	C14H22O3	238.327	HBWFPUIBEDBVSO-FHMLZERMSA-N	CCC/C=C/C=C/[C@@H]1C[C@H](CC(=O)[C@H]1CO)O	Fungus	Penicillium	sp. No.13	Kimura, Yasuo; Mizuno, Takashi; Shimada, Atsumi	1997	3	38	469-472	10.1016/s0040-4039(96)02327-1	N/A	Penienone and penihydrone, new plant growth regulators produced by the fungus, Penicillium sp. No.13	article	Tetrahedron Letters	https://www.npatlas.org/explore/compounds/NPA011358
		733	NPA011400	Austalide P acid	C25H34O7	446.54	RRCGIBQMOUEGNU-MZXZQTHYSA-N	CC1=C2C(=C(C3=C1COC3=O)OC)C[C@H]4[C@@](O2)(CC[C@H]([C@]4(C)CCC(=O)O)C(C)(C)O)C	Fungus	Penicillium	thomii KMM 4645	Zhuravleva, Olesya I.; Sobolevskaya, Maria P.; Leshchenko, Elena V.; Kirichuk, Natalya N.; Denisenko, Vladimir A.; Dmitrenok, Pavel S.; Dyshlovoy, Sergey A.; Zakharenko, Alexander M.; Kim, Natalya Yu.; Afiyatullov, Shamil Sh.	2014	6	77	1390-1395	10.1021/np500151b	24852445	Meroterpenoids from the Alga-Derived Fungi Penicillium thomii Maire and Penicillium lividum Westling	article	Journal of Natural Products	https://www.npatlas.org/explore/compounds/NPA011400
		734	NPA011408	Citrifelin B	C21H24O5	356.418	VLLDKCORIPYEDM-ILKIAPMBSA-N	C[C@@H]1[C@H](O[C@@H]2C[C@@H](OC3=CC(=C(C1=C23)C)O)C4=CC(=C(C=C4)O)OC)C	Fungus	Penicillium	citrinum	Meng, Ling-Hong; Liu, Yang; Li, Xiao-Ming; Xu, Gang-Ming; Ji, Nai-Yun; Wang, Bin-Gui	2015	9	78	2301-2305	10.1021/acs.jnatprod.5b00450	26295595	Citrifelins A and B, Citrinin Adducts with a Tetracyclic Framework from Cocultures of Marine-Derived Isolates of Penicillium citrinum and Beauveria felina	article	Journal of Natural Products	https://www.npatlas.org/explore/compounds/NPA011408
		735	NPA011413	Penicillenol B1	C16H25NO3	279.38	FRKQEEBAWRDYCO-SDQBBNPISA-N	CCCCCCC(C)C(=O)C1=C(/C(=C/C)/N(C1=O)C)O	Fungus	Penicillium	sp. GQ-7	Lin, Zhen-Jian; Lu, Zhen-Yu; Zhu, Tian-Jiao; Fang, Yu-Chun; Gu, Qian-Qun; Zhu, Wei-Ming	2008	2	56	217-221	10.1248/cpb.56.217	18239314	Penicillenols from Penicillium sp. GQ-7, an endophytic fungus associated with Aegiceras corniculatum	article	Chemical and Pharmaceutical Bulletin	https://www.npatlas.org/explore/compounds/NPA011413
		736	NPA011440	Topopyrone D	C18H10O7	338.271	WKOUXLOBNJWENY-UHFFFAOYSA-N	CC1=CC(=O)C2=C(O1)C=C3C(=C2O)C(=O)C4=C(C=C(C=C4C3=O)O)O	Fungus	Penicillium	sp. BAUA4206	Kanai; Ishiyama; Senda; Iwatani; Takahashi; Konno; Tokumasu; Kanazawa	2000	9	53	863-872	10.7164/antibiotics.53.863	11099218	Novel human topoisomerase I inhibitors, topopyrones A, B, C and D. I. Producing strain, fermentation, isolation, physico-chemical properties and biological activity	article	Journal of Antibiotics	https://www.npatlas.org/explore/compounds/NPA011440
		737	NPA011443	Peniphenone C	C18H18O6	330.336	GZFCKMDEXRZRTL-UHFFFAOYSA-N	CC1=C(C(=C(C(=C1)C(=O)C)O)CC2=C(C(=O)C(=O)C(=C2O)C)C)O	Fungus	Penicillium	dipodomyicola HN4-3A	Li, Hanxiang; Jiang, Jieyi; Liu, Zhaoming; Lin, Shaoe; Xia, Guoping; Xia, Xuekui; Ding, Bo; He, Lei; Lu, Yongjun; She, Zhigang	2014	4	77	800-806	10.1021/np400880w	24597756	Peniphenones A-D from the mangrove fungus Penicillium dipodomyicola HN4-3A as inhibitors of Mycobacterium tuberculosis phosphatase MptpB	article	Journal of Natural Products	https://www.npatlas.org/explore/compounds/NPA011443
		738	NPA011445	12-hydroxysilphinene-15-oic acid	C15H22O3	250.338	IMZVTBUONKOJNP-IXDBCEGASA-N	C[C@@]12CC=C[C@]13[C@@H](CC[C@H]3[C@](C2)(C)CO)C(=O)O	Fungus	Penicillium	griseofulvum NRRL 35584	Shim, Sang Hee; Gloer, James B.; Wicklow, Donald T.	2006	11	69	1601-1605	10.1021/np060327z	17125229	Penifulvins B-E and a silphinene analogue: Sesquiterpenoids from a fungicolous isolate of Penicillium griseofulvum	article	Journal of Natural Products	https://www.npatlas.org/explore/compounds/NPA011445
		739	NPA011457	Topopyrone C	C18H10O7	338.271	AWDAPFGGFWZKGB-UHFFFAOYSA-N	CC1=CC(=O)C2=C(C=C3C(=C2O1)C(=O)C4=C(C=C(C=C4C3=O)O)O)O	Fungus	Penicillium	sp. BAUA4206	Kanai; Ishiyama; Senda; Iwatani; Takahashi; Konno; Tokumasu; Kanazawa	2000	9	53	863-872	10.7164/antibiotics.53.863	11099218	Novel human topoisomerase I inhibitors, topopyrones A, B, C and D. I. Producing strain, fermentation, isolation, physico-chemical properties and biological activity	article	Journal of Antibiotics	https://www.npatlas.org/explore/compounds/NPA011457
		740	NPA011467	Solistatinol	C18H20O4	300.354	WPIRBMJVHYVQRJ-ZIAGYGMSSA-N	CC1=C(C2=C(C=CC=C2O)C=C1)CC[C@@H]3C[C@H](CC(=O)O3)O	Fungus	Penicillium	solitum	Larsen, Thomas Ostenfeld; Lange, Lene; Schnorr, Kirk; Stender, Steen; Frisvad, Jens Christian	2007	7	48	1261-1264	10.1016/j.tetlet.2006.12.038	N/A	Solistatinol, a novel phenolic compactin analogue from Penicillium solitum	article	Tetrahedron Letters	https://www.npatlas.org/explore/compounds/NPA011467
		741	NPA011468	Epicitreoviridinol	C23H30O7	418.486	BHMIDMOHWXULQB-GUPZMKATSA-N	C[C@@H]1[C@]2(C([C@@](O1)([C@@H]([C@@](O2)(C)/C=C/C=C/C=C/C3=C(C(=CC(=O)O3)OC)C)O)C)O)C	Fungus	Penicillium	pedimontanum	Lai, Sheng; Matsunaga, Kimihiro; Shizuri, Yoshikazu; Yamamura, Shosuke	1990	38	31	5503-5506	10.1016/s0040-4039(00)97883-3	N/A	BIOMIMETIC SYNTHESIS OF CITREOVIRIDIN-TYPE COMPOUNDS AND ISOLATION OF EPICITREOVIRIDINOL, A NEW METABOLITE OF PENICILLIUM PEDEMONTANUM IFO 9583	article	Tetrahedron Letters	https://www.npatlas.org/explore/compounds/NPA011468
		742	NPA011489	1-[(7R,8R,8aR)-5-bromo-1,7,8,8a-tetrahydro-3,7-dihydroxy-8,8a-dimethylnaphthalen-2-yl]ethanone	C14H17BrO3	313.191	ZVHPCVAYXRZTMY-ATMGAIRJSA-N	C[C@H]1[C@H](C=C(C2=CC(=C(C[C@]12C)C(=O)C)O)Br)O	Fungus	Penicillium	citreonigrum HQ738282	Yuan, Wei-Hua; Wei, Zhi-Wen; Dai, Peng; Wu, Hui; Zhao, Yan-Xia; Zhang, Mei-Mei; Jiang, Nan; Zheng, Wei-Fa	2014	7	11	1078-1087	10.1002/cbdv.201300349	25044593	Halogenated metabolites isolated from Penicillium citreonigrum	article	Chemistry and Biodiversity	https://www.npatlas.org/explore/compounds/NPA011489
		743	NPA011493	Spirobrocazine A	C19H18N2O4S	370.43	QFWGYIKIPBTLBM-KNEBKQPDSA-N	CS[C@@]12CC3=CC=C[C@@H]([C@H]3N1C(=O)[C@@]4(CC5=CC=CC=C5O4)NC2=O)O	Fungus	Penicillium	brocae MA-231	Meng, Ling-Hong; Wang, Chen-Yin; Mándi, Attila; Li, Xiao-Ming; Hu, Xue-Yi; Kassack, Matthias U.; Kurtán, Tibor; Wang, Bin-Gui	2016	20	18	5304-5307	10.1021/acs.orglett.6b02620	27723361	Three Diketopiperazine Alkaloids with Spirocyclic Skeletons and One Bisthiodiketopiperazine Derivative from the Mangrove-Derived Endophytic Fungus Penicillium brocae MA-231	article	Organic Letters	https://www.npatlas.org/explore/compounds/NPA011493
		744	NPA011518	Dicitrinone A	C28H34O6	466.574	MHUSJVQTUWEZLL-BQGCOEIASA-N	CCCC(C1=C(C(=C2[C@@H]([C@H](OC=C2C1=O)C)C)C)O)C3=C(C(=C4[C@@H]([C@H](OC=C4C3=O)C)C)C)O	Fungus	Penicillium	citrinum	Du, Lin; Li, Dehai; Zhang, Guojian; Zhu, Tianjiao; Ai, Jing; Gu, Qianqun	2010	47	66	9286-9290	10.1016/j.tet.2010.09.036	N/A	Novel carbon-bridged citrinin dimers from a volcano ash-derived fungus Penicillium citrinum and their cytotoxic and cell cycle arrest activities	article	Tetrahedron	https://www.npatlas.org/explore/compounds/NPA011518
		745	NPA011527	5-hydroxy-4-methoxy-5,6-dihydro-2H-pyran-2-one	C6H8O4	144.126	PBEXSRJMCVDBFK-UHFFFAOYSA-N	COC1=CC(=O)OCC1O	Fungus	Penicillium	multicolor CM01	Hemtasin, Chulida; Kanokmedhakul, Somdej; Moosophon, Panawan; Soytong, Kasem; Kanokmedhakul, Kwanjai	2016	N/A	16	56-60	10.1016/j.phytol.2016.03.004	N/A	Bioactive azaphilones from the fungus Penicillium multicolor CM01	article	Phytochemistry Letters	https://www.npatlas.org/explore/compounds/NPA011527
		746	NPA011584	Yaequinolone C	C27H33NO7	483.561	UUEDXFOVEZEJLQ-RPJCIHFCSA-N	CC1(CCC(O1)C(C)(C)O)/C=C/C2=C(C3=C(C=C2)NC(=O)[C@@H]([C@]3(C4=CC=C(C=C4)OC)O)OC)O	Fungus	Penicillium	sp. FKI-2140	Uchida, Ryuji; Imasato, Rie; Yamaguchi, Yuichi; Masuma, Rokuro; Shiomi, Kazuro; Tomoda, Hiroshi; Omura, Satoshi	2006	10	59	646-651	10.1038/ja.2006.86	17191680	Yaequinolones, new insecticidal antibiotics produced by Penicillium sp. FKI-2140: I. Taxonomy, fermentation, isolation and biological activity	article	Journal of Antibiotics	https://www.npatlas.org/explore/compounds/NPA011584
		747	NPA011597	Peaurantiogriseol D	C16H26O4	282.38	LWCQKJINOCQTMW-AMSCCUFHSA-N	C[C@@]1(CC[C@H]2[C@H](C1)C=C[C@@]([C@]2(C)C(=O)CCO)(C)O)O	Fungus	Penicillium	aurantiogriseum 328#	Ma, Yanhong; Li, Jing; Huang, Meixiang; Liu, Lan; Wang, Jun; Lin, Yongcheng; Grovel, Olivier	2015	10	13	6306-6318	10.3390/md13106306	26473887	Six new polyketide decalin compounds from mangrove endophytic fungus Penicillium aurantiogriseum 328#	article	Marine Drugs	https://www.npatlas.org/explore/compounds/NPA011597
		748	NPA011615	Eremofortin A	C17H22O5	306.358	NQRGNSMJSDQOED-FQAGGABLSA-N	C[C@H]1[C@H]([C@@H]2[C@@H](O2)C3=CC(=O)[C@@]4(C[C@]13C)C(O4)(C)C)OC(=O)C	Fungus	Penicillium	roqueforti	Serge MOREAU , Alarn GAUDhMER , Alaln LABLACHE-COMBIER, Jean BIGIJET	1976	11	17	833-834	10.1016/s0040-4039(00)92896-x	N/A	METABOLITES DE Penicillium roqueforti PR TOXINE ET METABOLITES ASSOCI1.S	article	Tetrahedron Letters	https://www.npatlas.org/explore/compounds/NPA011615
		749	NPA011624	Peniciaculin B	C30H44O6	500.676	KNIRNRYVMBOJSZ-KYJUHHDHSA-N	CC(C)CCC[C@@](C)(C1=C(C=C(C=C1)COC(=O)C2=CC(=C(C=C2)[C@](C)(CCCC(C)C)O)O)O)O	Fungus	Penicillium	aculeatum SD-321	Li, Xiao-Dong; Li, Xiao-Ming; Xu, Gang-Ming; Zhang, Peng; Wang, Bin-Gui	2015	4	78	844-849	10.1021/acs.jnatprod.5b00004	25763602	Antimicrobial Phenolic Bisabolanes and Related Derivatives from Penicillium aculeatum SD-321, a Deep Sea Sediment-Derived Fungus	article	Journal of Natural Products	https://www.npatlas.org/explore/compounds/NPA011624
		750	NPA011636	(-)-botryodiplodin dimer	C14H22O5	270.325	LOKALHOVFCLNSO-IZIREBJPSA-N	C[C@@H]1[C@@H](CO[C@H]1O[C@H]2[C@@H]([C@@H](CO2)C(=O)C)C)C(=O)C	Fungus	Penicillium	coalescens	Cabedo, Nuria; López-Gresa, M Pilar; Primo, Jaime; Ciavatta, Maria Letizia; González-Mas, M Carmen	2007	17	55	6977-6983	10.1021/jf071568v	17628075	Isolation and structural elucidation of eight new related analogues of the mycotoxin (-)-botryodiplodin from Penicillium coalescens	article	Journal of Agricultural and Food Chemistry	https://www.npatlas.org/explore/compounds/NPA011636
		751	NPA011652	Penicillar E	C11H18O3	198.262	LGVYGWVIDSBECZ-QDTFPYKTSA-N	CCC[C@]1(CO[C@@H]([C@H]1O)/C=C/C=C)O	Fungus	Penicillium	sp. SCS-KFD08	Kong, Fan Dong; Zhou, Li Man; Ma, Qing Yun; Huang, Sheng Zhuo; Wang, Pei; Dai, Hao-Fu; Zhao, You-Xing	2016	N/A	17	59-63	10.1016/j.phytol.2016.07.014	25904163	Penicillars A-E from the marine animal endogenic fungus Penicillium sp. SCS-KFD08	article	Phytochemistry Letters	https://www.npatlas.org/explore/compounds/NPA011652
		752	NPA011678	Penicitrinol C	C15H20O4	264.321	KQJUPJPMSHSUKV-ZDSQKVDBSA-N	C[C@@H]1[C@H](O[C@@H](C2=C1C(=C(C=C2O)O)C)CC(=O)C)C	Fungus	Penicillium	citrinum	Chen, Li; Liu, Wei; Hu, Xiao; Huang, Kai; Wu, Jiu-Lin; Zhang, Qi-Qing	2011	4	59	515-517	10.1248/cpb.59.515	21467687	Citrinin derivatives from the marine-derived fungus Penicillium citrinum	article	Chemical and Pharmaceutical Bulletin	https://www.npatlas.org/explore/compounds/NPA011678
		753	NPA011687	Brevicompanine D	C24H33N3O3	411.546	XKVYLKJFRXEXTN-UNBWHIKDSA-N	CC(C)C[C@H]1C(=O)N2[C@@H](C[C@@]3([C@H]2N(C4=CC=CC=C43)COC)C(C)(C)C=C)C(=O)N1	Fungus	Penicillium	sp.	Du, Lin; Yang, Xinying; Zhu, Tianjiao; Wang, Fengping; Xiao, Xiang; Park, Hyun; Gu, Qianqun	2009	8	57	873-876	10.1248/cpb.57.873	19652417	Diketopiperazine alkaloids from a deep ocean sediment derived fungus Penicillium sp	article	Chemical and Pharmaceutical Bulletin	https://www.npatlas.org/explore/compounds/NPA011687
		754	NPA011717	Patulodin	C23H26O8	430.453	GWWPRBVUUXKASM-ZAJAATJQSA-N	C/C=C/C=C/C=C/C1=CC2=CC(=O)C(C(=O)C23C(O1)O3)(C)OC(=O)CC(CC(C)O)O	Fungus	Penicillium	urticae	Sakuda; Otsubo; Yamada	1995	1	48	85-86	10.7164/antibiotics.48.85	7868395	Structure of patulodin, a new azaphilone epoxide, produced by penicillium urticae	article	Journal of Antibiotics	https://www.npatlas.org/explore/compounds/NPA011717
		755	NPA011719	Brasiliamide E	C22H26N2O4	382.46	AZQJCMKZNJKNSU-GGYWPGCISA-N	CC(=O)N1CC(NC[C@@H]1CC2=CC=CC=C2)CC3=CC4=C(C(=C3)OC)OCO4	Fungus	Penicillium	brasilianum Batista JV-379	FUJITA, Tomoyuki; HAYASHI, Hideo	2004	4	68	820-826	10.1271/bbb.68.820	15118309	New Brasiliamide Congeners, Brasiliamides C, D and E, from Penicillium brasilianum Batista JV-379	article	Bioscience Biotechnology and Biochemistry	https://www.npatlas.org/explore/compounds/NPA011719
		756	NPA011742	Adametacorenol A	C17H26O3	278.392	WATWOEXGUMDWTP-RKOFLFEYSA-N	C[C@H]1C[C@H]([C@@H]([C@]12CC=C([C@H](C2)O)C)C(=C)C)OC(=O)C	Fungus	Penicillium	adametzioides AS-53	Liu, Yang; Li, Xiao-Ming; Meng, Ling-Hong; Jiang, Wen-Li; Xu, Gang-Ming; Huang, Cai-Guo; Wang, Bin-Gui	2015	6	78	1294-1299	10.1021/acs.jnatprod.5b00102	26039736	Bisthiodiketopiperazines and Acorane Sesquiterpenes Produced by the Marine-Derived Fungus Penicillium adametzioides AS-53 on Different Culture Media	article	Journal of Natural Products	https://www.npatlas.org/explore/compounds/NPA011742
		757	NPA011743	Antineocyclocitrinol A	C25H36O4	400.559	HDGOYEAHQQCXLC-XZJXXYMKSA-N	C[C@@H]([C@H](/C=C(/C)\[C@H]1CC[C@@H]2[C@@]1(CC[C@H]3C2=CC(=O)[C@@H]4C[C@H](CC=C3C4)O)C)O)O	Fungus	Penicillium	purpurogenum	Xia, Ming-Wen; Cui, Cheng-Bin; Li, Chang-Wei; Wu, Chang-Jing	2014	3	12	1545-1568	10.3390/md12031545	24633254	Three new and eleven known unusual C25 steroids: Activated production of silent metabolites in a marine-derived fungus by chemical mutagenesis strategy using diethyl sulphate	article	Marine Drugs	https://www.npatlas.org/explore/compounds/NPA011743
		758	NPA011755	Communesin C	C32H34N4O3	522.649	BKJFWWFPUSKVTE-NSUYYRTMSA-N	C/C=C/C=C/C(=O)N1CC[C@]23[C@H]1N4CC[C@]25[C@H](NC6=CC=CC=C36)N(C7=CC=CC(=C57)[C@H]4[C@@H]8C(O8)(C)C)C=O	Fungus	Penicillium	expansum	Hayashi, Hideo; Matsumoto, Hirotaka; Akiyama, Kohki	2004	3	68	753-756	10.1271/bbb.68.753	15056914	New Insecticidal Compounds, Communesins C, D and E, from Penicillium expansum Link MK-57	article	Bioscience Biotechnology and Biochemistry	https://www.npatlas.org/explore/compounds/NPA011755
		759	NPA011777	Isochromophilone V	C19H23ClO4	350.842	ZFOBGKZKFOAYTR-QWWUFSCHSA-N	CCC(C)/C=C(\C)/C=C/C1=CC2=C(C(=O)[C@]([C@@H](C2=CO1)O)(C)O)Cl	Fungus	Penicillium	multicolor FO-3216	Arai, Noriko; Shiomi, Kazuro; Tomoda, Hiroshi; Tabata, Noriko; Da Jun, YANG; MASUMA, ROKURO; KAWAKUBO, TOMOYA; OMURA, SATOSHI	1995	7	48	696-702	10.7164/antibiotics.48.696	7649870	Isochromophilones III-VI, inhibitors of acyl-CoA: cholesterol acyltransferase produced by Penicillium multicolor FO-3216	article	Journal of Antibiotics	https://www.npatlas.org/explore/compounds/NPA011777
		760	NPA011778	Penitrem G	C37H45NO5	583.769	NKDIIHTXCWIGFT-OFCGRFHOSA-N	CC(=C)[C@@H]1[C@@H](C=C2[C@@H](O1)CC[C@]3([C@]2(CC[C@@]4([C@@]3(C5=C6[C@H]4OC([C@H]7C[C@H]8[C@@H]7C9=C(CC8=C)C=CC(=C96)N5)(C)C)C)O)O)C)O	Fungus	Penicillium	crustosum	González, M Carmen; Lull, Cristina; Moya, Pilar; Ayala, Ildefonso; Primo, Jaime; Primo Yúfera, Eduardo	2003	8	51	2156-2160	10.1021/jf020983e	12670149	Insecticidal activity of penitrems, including penitrem G, a new member of the family isolated from Penicillium crustosum	article	Journal of Agricultural and Food Chemistry	https://www.npatlas.org/explore/compounds/NPA011778
		761	NPA011787	Citreopyrone A	C12H12O4	220.224	MLFGJPIHJMFFLG-GGWOSOGESA-N	CC1=C(OC(=O)C=C1OC)/C=C/C=C/C=O	Fungus	Penicillium	citreo-viride B. IFO 4692 and Penicillium pedemontanum IFO 9583 KO 0141	Kosemura, Seiji; Kojima, Shin-ichi; Yamamura, Shosuke	1997	1	26	33-34	10.1246/cl.1997.33	N/A	Citreopyrones, New Metabolites of Two Hybrid Strains, KO 0092 and KO 0141, Derived from the Penicillium Species	article	Chemistry Letters	https://www.npatlas.org/explore/compounds/NPA011787
		762	NPA011809	5-methyl-8-(3-methylbut-2-enyl) furanocoumarin	C17H16O3	268.312	XWLUVSYTCOKRQM-UHFFFAOYSA-N	CC1=C2C=CC(=O)OC2=C(C3=C1C=CO3)CC=C(C)C	Fungus	Penicillium	sp. ZH16	Huang, Zhongjing; Yang, Jianxiang; Cai, Xiaoling; She, Zhigang; Lin, Yongcheng	2012	14	26	1291-1295	10.1080/14786419.2011.569502	21972976	A new furanocoumarin from the mangrove endophytic fungus Penicillium sp. (ZH16)	article	Natural Product Research	https://www.npatlas.org/explore/compounds/NPA011809
		763	NPA011820	N-methylpretrichodermamide B	C21H23ClN2O8S2	531.008	AWPMMJDFXQCEES-BFBGDVCSSA-N	CN1[C@@H]2[C@H](SS[C@@]3(C1=O)C[C@@]4([C@@H](C=C[C@H]([C@@H]4ON3C2=O)O)Cl)O)C5=C(C(=C(C=C5)OC)OC)O	Fungus	Penicillium	sp.	Orfali, Raha S.; Aly, Amal H.; Ebrahim, Weaam; Abdel-Aziz, Mohamed S.; Müller, Werner E.G.; Lin, Wenhan; Daletos, Georgios; Proksch, Peter	2015	N/A	11	168-172	10.1016/j.phytol.2014.12.010	N/A	Pretrichodermamide C and N-methylpretrichodermamide B, two new cytotoxic epidithiodiketopiperazines from hyper saline lake derived Penicillium sp	article	Phytochemistry Letters	https://www.npatlas.org/explore/compounds/NPA011820
		764	NPA011854	N-(2-methyl-3-oxodecanoyl)pyrrole	C15H23NO2	249.354	PETMFPKENSZEOI-UHFFFAOYSA-N	CCCCCCCC(=O)C(C)C(=O)N1C=CC=C1	Fungus	Penicillium	brevicompactum	Cantín, Ángel; Moya, Pilar; Miranda, Miguel A.; Primo, Jaime; Primo-Yúfera, Eduardo	1998	11	46	4748-4753	10.1021/jf9800763	N/A	Isolation ofN-(2-Methyl-3-oxodecanoyl)pyrrole andN-(2-Methyl-3-oxodec-8-enoyl)pyrrole, Two New Natural Products fromPenicillium brevicompactum, and Synthesis of Analogues with Insecticidal and Fungicidal Activity.	article	Journal of Agricultural and Food Chemistry	https://www.npatlas.org/explore/compounds/NPA011854
		765	NPA011855	Penidicitrinin A	C24H30O7	430.497	MMMJQXUMBAQZDZ-HVHBJWLESA-N	C[C@@H]1[C@H](OC2=C(C3=C(C(=C12)C)O[C@@]4([C@@H](C3)C(=O)C(=C5[C@]4(O[C@@H]([C@H]5C)C)OC)C)O)O)C	Fungus	Penicillium	citrinum (strain HGY1-5)	Liu, Hong-Chun; Du, Lin; Zhu, Tian-Jiao; Li, De-Hai; Geng, Mei-Yu; Gu, Qian-Qun	2010	11	93	203-206	10.1002/hlca.201000051	N/A	Two New Citrinin Dimers from a Volcano Ash-Derived Fungus, Penicillium citrinum HGY1-5	article	Helvetica Chimica Acta	https://www.npatlas.org/explore/compounds/NPA011855
		766	NPA011876	Benzomalvin C	C24H17N3O3	395.418	TWDKBDSVUUKABK-GBXCKJPGSA-N	CN1C(=O)C2=CC=CC=C2N3C(=O)C4=CC=CC=C4N=C3[C@]15[C@@H](O5)C6=CC=CC=C6	Fungus	Penicillium	sp.	Sun; Barrow; Sedlock; Gillum; Cooper	1994	5	47	515-522	10.7164/antibiotics.47.515	7518818	Benzomalvins, new substance P inhibitors from a Penicillium sp	article	Journal of Antibiotics	https://www.npatlas.org/explore/compounds/NPA011876
		767	NPA011892	Terrestrol D	C14H13ClO5	296.706	WTDORBLYOHYLPZ-UHFFFAOYSA-N	C1=CC(=C(C=C1O)COC2=CC(=C(C(=C2)CO)O)Cl)O	Fungus	Penicillium	terrestre	Chen, Li; Fang, Yuchun; Zhu, Tianjiao; Gu, Qianqun; Zhu, Weiming	2008	1	71	66-70	10.1021/np070421v	18163588	Gentisyl alcohol derivatives from the marine-derived fungus Penicillium terrestre	article	Journal of Natural Products	https://www.npatlas.org/explore/compounds/NPA011892
[truncated: 1,414 more rows]
