# Supplementary material for: Penicillium-Derived Inhibitors of Plasmodium falciparum Lactate Dehydrogenase (PfLDH): A Computational Approach for Novel Antimalarial Therapy Development
Source: Scientifica (Cairo). 2025 Aug 4;2025:8838031. doi: 10.1155/sci5/8838031 (PMC12339158; doi:10.1155/sci5/8838031)
Supplement: Supporting Information 2 — Supporting File 2: Drug-likeness and pharmacokinetics prediction. [file 8838031.f2.xlsx]

## Sheet: Sheet1
		No.	NPAID	Compound names	Input SMILES	Formula																												Pharmacokinetics									Druglikeness						PAINS #alerts
							MW	#Heavy atoms	#Aromatic heavy atoms	Fraction Csp3	#Rotatable bonds	#H-bond acceptors	#H-bond donors	MR	TPSA	iLOGP	XLOGP3	WLOGP	MLOGP	Silicos-IT Log P	Consensus Log P	ESOL Log S	ESOL Solubility (mg/ml)	ESOL Solubility (mol/l)	ESOL Class	Ali Log S	Ali Solubility (mg/ml)	Ali Solubility (mol/l)	Ali Class	Silicos-IT LogSw	Silicos-IT Solubility (mg/ml)	Silicos-IT Solubility (mol/l)	Silicos-IT class	GI absorption	BBB permeant	Pgp substrate	CYP1A2 inhibitor	CYP2C19 inhibitor	CYP2C9 inhibitor	CYP2D6 inhibitor	CYP3A4 inhibitor	log Kp (cm/s)	Lipinski #violations	Ghose #violations	Veber #violations	Egan #violations	Muegge #violations	Bioavailability Score
		1	NPA000009	Viticolin B	COC1=CC(=CC(=O)C(=C1O)OC)C(=O)O	C10H10O6	226.18	16	7	0.2	3	6	2	54.68	93.06	0.89	0.07	0.47	-0.54	0.89	0.36	-1.41	8.76	0.0387	Very soluble	-1.58	5.98	0.0264	Very soluble	-1.78	3.72	0.0164	Soluble	High	No	No	No	No	No	No	No	-7.63	0	0	0	0	0	0.56	0
		2	NPA000057	Terrecoumarin C	CC1=CC2=C(C=CC(=C2CC=C(C)C)O)C(=O)O1	C15H16O3	244.29	18	10	0.27	2	3	1	73.19	50.44	2.69	3.85	3.32	2.63	4.01	3.3	-4.06	0.0213	8.73e-05	Moderately soluble	-4.61	0.00606	2.48e-05	Moderately soluble	-4.7	0.00489	2e-05	Moderately soluble	High	Yes	No	Yes	No	No	No	No	-5.06	0	0	0	0	0	0.55	0
		3	NPA000082	Communesin E	CC(=C[C@H]1C2=C3C(=CC=C2)N([C@H]4[C@@]35CCN1[C@H]6[C@@]5(CCN6C(=O)C)C7=CC=CC=C7N4)C)C	C28H32N4O	440.58	33	12	0.46	2	2	1	145.66	38.82	3.52	4.79	2.33	4.18	3.07	3.58	-5.73	0.000827	1.88e-06	Moderately soluble	-5.34	0.00203	4.6e-06	Moderately soluble	-6.21	0.000272	6.18e-07	Poorly soluble	High	Yes	No	No	No	No	No	Yes	-5.59	1	1	0	0	0	0.55	0
		4	NPA000089	Shearinine E	C[C@]12CC[C@]34C(=CC(=O)[C@H](O3)C(O4)(C)C)[C@@]1(CC[C@@H]5[C@@]2(C6=C(C5)C7=CC8=C(C=C7N6)C9=CC(OC(C9C8O)(C)C)(C)C)C)O	C37H45NO6	599.76	44	9	0.65	0	6	3	168.98	101.01	5.09	3.1	5.63	3.16	6.51	4.7	-5.66	0.0013	2.17e-06	Moderately soluble	-4.89	0.00774	1.29e-05	Moderately soluble	-8.35	2.68e-06	4.47e-09	Poorly soluble	High	No	No	No	No	No	No	No	-7.76	1	4	0	0	1	0.55	0
		5	NPA000090	Oxalicumone D	CC1=CC2=C(C(=C1)O)C(=O)C3=C(O2)S[C@@H](C3)C(C[C@H](C(=O)O)O)(C(=O)OC)O	C18H18O9S	410.4	28	10	0.39	6	9	4	98.31	179.8	2.3	1.33	0.56	-0.5	1.81	1.1	-3.09	0.333	0.000812	Soluble	-4.71	0.00805	1.96e-05	Moderately soluble	-2.57	1.1	0.00269	Soluble	Low	No	Yes	No	No	No	No	No	-7.86	0	0	1	1	1	0.11	0
		6	NPA000095	Penicibrocazine C	CS[C@@]12C[C@@H]3[C@H](C=C[C@@H]([C@H]3N1C(=O)[C@@]4(C[C@@H]5[C@H](C=C[C@@H]([C@H]5N4C2=O)O)O)SC)O)O	C20H26N2O6S2	454.56	30	0	0.7	2	6	4	120.66	172.14	2.65	-0.97	-1.63	-0.51	-1.96	-0.48	-1.92	5.53	0.0122	Very soluble	-2.16	3.15	0.00693	Soluble	0.92	3760	8.28	Soluble	Low	No	Yes	No	No	No	No	No	-9.76	0	1	1	1	1	0.55	0
		7	NPA000117	Arisugacin F	C[C@]12CC[C@@H](C([C@@H]1CC[C@@]3([C@@H]2CC4=C(O3)C=C(OC4=O)C5=CC=C(C=C5)OC)C)(C)C)O	C27H34O5	438.56	32	12	0.59	2	5	1	125.19	68.9	4.17	5.09	5.22	3.66	5.49	4.73	-5.91	0.000538	1.23e-06	Moderately soluble	-6.28	0.00023	5.25e-07	Poorly soluble	-7.5	1.38e-05	3.14e-08	Poorly soluble	High	No	Yes	No	No	No	No	No	-5.36	0	0	0	0	1	0.55	0
		8	NPA000121	Sporidesmin B	CC12C(=O)N3C4C(CC3(C(=O)N1C)SS2)(C5=CC(=C(C(=C5N4C)OC)OC)Cl)O	C18H20ClN3O5S2	457.95	29	6	0.56	2	5	1	122.06	133.15	2.73	1.22	0.58	0.65	1.19	1.27	-3.47	0.156	0.00034	Soluble	-3.61	0.112	0.000244	Soluble	-3.39	0.186	0.000406	Soluble	High	No	Yes	No	Yes	No	No	No	-8.23	0	0	0	1	0	0.55	0
		9	NPA000133	Penicillither	CC1=CC(=C(C(=C1Cl)OC2=C(C=C(C=C2C(=O)OC)O)OC)C(=O)OC)O	C18H17ClO8	396.78	27	12	0.22	7	8	2	96.03	111.52	2.73	3.96	3.43	2.01	3.22	3.07	-4.66	0.00865	2.18e-05	Moderately soluble	-6	0.000395	9.94e-07	Poorly soluble	-4.71	0.00767	1.93e-05	Moderately soluble	High	No	No	No	No	Yes	No	No	-5.91	0	0	0	0	0	0.55	0
		10	NPA000137	VM-55599	C[C@@H]1CCN2[C@]13C[C@@H]4[C@](C2)(CC5=C(C4(C)C)NC6=CC=CC=C56)NC3=O	C22H27N3O	349.47	26	9	0.59	0	2	2	111.15	48.13	2.67	3.47	2.21	2.85	3.83	3.01	-4.45	0.0124	3.56e-05	Moderately soluble	-4.16	0.024	6.87e-05	Moderately soluble	-6.23	0.000206	5.9e-07	Poorly soluble	High	Yes	Yes	No	No	No	Yes	No	-5.97	0	0	0	0	0	0.55	0
		11	NPA000162	Penicillactone B	CCCCCC[C@H]1C=C(C(=O)O1)[C@@]2(C[C@H](C[C@]23/C(=C/O)/C(=O)OC3=O)[C@@H]([C@@H]4CC=CC(=O)O4)O)C(=O)OC	C27H32O11	532.54	38	0	0.59	10	11	2	129.58	162.73	3.52	3.08	2.12	1.58	3.15	2.69	-4.42	0.0201	3.78e-05	Moderately soluble	-6.16	0.000365	6.84e-07	Poorly soluble	-3.14	0.385	0.000723	Soluble	Low	No	No	No	No	No	No	No	-7.36	2	1	1	1	2	0.11	1
		12	NPA000171	(+)-epoxyserinone B	CC1C[C@@]23[C@@](O2)(C(=O)C=C(C3(O1)O)OC)C	C11H14O5	226.23	16	0	0.73	1	5	1	52.91	68.29	2.09	-0.72	0.12	-0.59	1.28	0.44	-0.72	42.8	0.189	Very soluble	-0.24	131	0.578	Very soluble	-1.28	11.8	0.0522	Soluble	High	No	No	No	No	No	No	No	-8.19	0	0	0	0	0	0.85	0
		13	NPA000177	Conidiogenone D	C[C@@H]1C=CC(=O)[C@@]2([C@]13C[C@@]4([C@H](C[C@]([C@@H]4[C@H]3CC2)(C)OC)O)C)C	C20H30O3	318.45	23	0	0.85	1	3	1	91.03	46.53	3.01	2.96	3.36	2.94	3.3	3.12	-3.61	0.0776	0.000244	Soluble	-3.6	0.08	0.000251	Soluble	-3.57	0.0853	0.000268	Soluble	High	Yes	No	No	No	No	No	No	-6.14	0	0	0	0	0	0.55	0
		14	NPA000245	Fudecalone	CC1=CC(=O)[C@H]2[C@@]3([C@H]1CO[C@H]3O)CCCC2(C)C	C15H22O3	250.33	18	0	0.8	0	3	1	69.33	46.53	2.35	1.9	2.29	2.16	2.46	2.23	-2.59	0.645	0.00258	Soluble	-2.5	0.792	0.00316	Soluble	-2.46	0.858	0.00343	Soluble	High	Yes	No	No	No	No	No	No	-6.48	0	0	0	0	0	0.55	0
		15	NPA000275	Penicitrinol L	C[C@@H]1[C@H](O[C@@H]2[C@H]3CCCC[C@@]3(OC4=C(C(=C(C1=C24)C)O)C(=O)O)OC)C	C20H26O6	362.42	26	6	0.65	2	6	2	95.94	85.22	2.84	3.71	3.56	2.28	2.96	3.07	-4.46	0.0125	3.44e-05	Moderately soluble	-5.19	0.00234	6.45e-06	Moderately soluble	-3.48	0.121	0.000335	Soluble	High	No	Yes	No	No	No	Yes	No	-5.88	0	0	0	0	0	0.56	0
		16	NPA000290	Brocaenol A	CC1=COC(=O)C2=C(C3=C(C=CC=C3O)O[C@@]2([C@@H]1O)C(=O)OC)O	C16H14O8	334.28	24	6	0.25	2	8	3	79.34	122.52	2.54	1.15	0.79	-0.35	0.61	0.95	-2.69	0.682	0.00204	Soluble	-3.32	0.161	0.000481	Soluble	-1.9	4.25	0.0127	Soluble	High	No	No	No	No	No	No	No	-7.52	0	0	0	0	0	0.56	0
		17	NPA000294	D-Phe-L-Val-D-Val-L-Tyr	CC(C)[C@@H](C(=O)N[C@H](C(C)C)C(=O)N[C@@H](CC1=CC=C(C=C1)O)C(=O)O)NC(=O)[C@@H](CC2=CC=CC=C2)N	C28H38N4O6	526.62	38	12	0.43	16	7	6	143.51	170.85	3.16	-0.66	1.36	1.02	2.79	1.53	-1.87	7.15	0.0136	Very soluble	-2.45	1.85	0.00351	Soluble	-5.8	0.000842	1.6e-06	Moderately soluble	Low	No	Yes	No	No	No	No	No	-9.98	2	3	2	1	3	0.17	0
		18	NPA000301	Penochalasin D	C[C@H]/1C/C=C\[C@H]2[C@H]3[C@](O3)([C@H]([C@@H]4[C@@]2(C5=N[C@@H](CC5)C(=O)/C(=C1)/C)C(=O)NC4CC6=CNC7=CC=CC=C76)C)C	C32H37N3O3	511.65	38	9	0.53	2	4	2	157.3	86.85	3.16	-0.66	4.19	1.02	2.79	1.53	-1.87	7.15	0.0136	Very soluble	-2.45	1.85	0.00351	Soluble	-5.8	0.000842	1.6e-06	Moderately soluble	Low	No	Yes	No	No	No	No	No	-9.98	2	3	2	1	3	0.17	0
		19	NPA000321	Penicillar C	C/C=C\C(=C\[C@@H]1CC[C@H](O1)C)\CO	C11H18O2	182.26	13	0	0.64	3	2	1	54.18	29.46	3.16	-0.66	2.05	1.02	2.79	1.53	-1.87	7.15	0.0136	Very soluble	-2.45	1.85	0.00351	Soluble	-5.8	0.000842	1.6e-06	Moderately soluble	Low	No	Yes	No	No	No	No	No	-9.98	2	3	2	1	3	0.17	0
		20	NPA000332	3beta-Acetoxyfern-9(11)-en-19beta-ol	CC(C)[C@H]1C[C@@H]([C@@H]2[C@@]1(CC[C@]3([C@]2(CC=C4[C@@H]3CC[C@@H]5[C@@]4(CC[C@@H](C5(C)C)OC(=O)C)C)C)C)C)O	C32H52O3	484.75	35	0	0.91	3	3	1	146.04	46.53	4.68	8.24	7.57	6.2	6.42	6.62	-7.84	7.03e-06	1.45e-08	Poorly soluble	-9.08	4.04e-07	8.34e-10	Poorly soluble	-6.5	0.000153	3.16e-07	Poorly soluble	Low	No	No	No	No	No	No	No	-3.41	1	4	0	1	1	0.55	0
		21	NPA000342	Aurantiomide C	CC(C)/C=C\1/C2=NC3=CC=CC=C3C(=O)N2[C@H](C(=O)N1)CCC(=O)N	C18H20N4O3	340.38	25	10	0.33	4	4	2	98.72	107.08	2.28	0.89	0.95	1.13	1.73	1.4	-2.54	0.975	0.00286	Soluble	-2.72	0.643	0.00189	Soluble	-4.17	0.023	6.76e-05	Moderately soluble	High	No	Yes	No	No	No	No	No	-7.74	0	0	0	0	0	0.55	0
		22	NPA000361	Citreodiol	C[C@H]([C@@](C)(/C=C/C=C(\C)/C(=O)OC)O)O	C11H18O4	214.26	15	0	0.55	5	4	2	57.69	66.76	2.57	0.68	0.79	0.94	1.12	1.22	-1.27	11.6	0.0541	Very soluble	-1.66	4.7	0.0219	Very soluble	-0.25	120	0.558	Soluble	High	No	No	No	No	No	No	No	-7.12	0	0	0	0	0	0.55	0
		23	NPA000376	Hesseltin F	C/C=C/C=C/C1=CC(=O)C2=C(O1)O[C@@]3(CC[C@@]4([C@@]([C@H]3[C@H]2O)(CCC(=O)C4(C)C)C)O)C	C25H32O6	428.52	31	6	0.6	2	6	2	118.7	96.97	3.54	2.49	3.52	1.76	4.79	3.22	-4.08	0.0359	8.38e-05	Moderately soluble	-4.17	0.0289	6.74e-05	Moderately soluble	-4.97	0.0046	1.07e-05	Moderately soluble	High	No	Yes	No	No	No	No	Yes	-7.15	0	0	0	0	0	0.55	0
		24	NPA000390	JBIR-54	CC/C=C/C=C/C(C)(C1=CC(=O)CC(N1)C)O	C14H21NO2	235.32	17	0	0.5	4	2	2	73.99	49.33	2.71	1.87	1.71	1.31	2.48	2.02	-2.21	1.44	0.00612	Soluble	-2.53	0.698	0.00297	Soluble	-1.96	2.6	0.0111	Soluble	High	Yes	No	No	No	No	No	No	-6.41	0	0	0	0	0	0.55	0
		25	NPA000402	Not named	CC(=NC1=CC=CC=C1C(=O)O)C(=O)C	C11H11NO3	205.21	15	6	0.18	3	4	1	57.23	66.73	1.4	0.96	2.07	1.21	2.15	1.56	-1.82	3.14	0.0153	Very soluble	-1.95	2.31	0.0113	Very soluble	-2.59	0.524	0.00255	Soluble	High	Yes	No	No	No	No	No	No	-6.87	0	0	0	0	0	0.85	1
		26	NPA000408	Allobeauvericin B	CC[C@@H](C)[C@@H]1C(=O)N([C@H](C(=O)O[C@@H](C(=O)N([C@H](C(=O)O[C@@H](C(=O)N([C@H](C(=O)O1)CC2=CC=CC=C2)C)[C@H](C)CC)CC3=CC=CC=C3)C)C(C)C)CC4=CC=CC=C4)C	C47H61N3O9	812	59	18	0.49	11	9	0	237.75	139.83	5.43	9.13	4.55	3.46	6.28	5.77	-10.13	6.07e-08	7.48e-11	Insoluble	-11.96	8.87e-10	1.09e-12	Insoluble	-10.99	8.35e-09	1.03e-11	Insoluble	Low	No	Yes	No	No	No	No	No	-4.77	2	3	1	1	2	0.17	0
		27	NPA000437	Yaequinolone D	CC1(CCC(OC1O)(C)/C=C/C2=C(C3=C(C=C2)NC(=O)[C@@H]([C@]3(C4=CC=C(C=C4)OC)O)OC)O)C	C27H33NO7	483.55	35	12	0.44	5	7	4	134.94	117.48	2.9	2.71	2.74	1.45	3.75	2.71	-4.47	0.0164	3.4e-05	Moderately soluble	-4.83	0.00714	1.48e-05	Moderately soluble	-5.94	0.000554	1.15e-06	Moderately soluble	High	No	Yes	No	No	No	No	Yes	-7.33	0	2	0	0	0	0.55	0
		28	NPA000451	1-(2,3-dihydro-1H-pyrrol-1-yl)-2-methyldecane-1,3-dione (4)	CCCCCCCC(=O)C(C)C(=O)N1CCC=C1	C15H25NO2	251.36	18	0	0.73	9	2	0	78.84	37.38	2.9	3.61	2.92	2.06	3.25	2.95	-3.08	0.21	0.000834	Soluble	-4.08	0.0208	8.27e-05	Moderately soluble	-3.01	0.245	0.000973	Soluble	High	Yes	No	Yes	No	No	No	No	-5.27	0	0	0	0	0	0.55	0
		29	NPA000482	Brevione F	CC1=C[C@@H]([C@H]2[C@]([C@]13CC4=C(O3)C(=C(OC4=O)C)C)(CC[C@@H]5[C@@]2(C=CC(=O)C=C5C)C)C)O	C27H32O5	436.54	32	6	0.56	0	5	1	123.9	76.74	3.98	2.95	4.38	3.31	4.95	3.91	-4.54	0.0125	2.86e-05	Moderately soluble	-4.22	0.0261	5.97e-05	Moderately soluble	-5.95	0.000494	1.13e-06	Moderately soluble	High	No	No	No	No	No	No	Yes	-6.87	0	0	0	0	0	0.55	0
		30	NPA000505	Okaramine B	C[C@H]1[C@@]23[C@@]([C@@H]([C@]4(N2C(=O)/C/5=C/C6=C(C(/C=C\N5C4=O)(C)C)NC7=CC=CC=C76)O)OC)(C8=CC=CC=C8N3C1(C)C)O	C33H34N4O5	566.65	42	15	0.39	1	5	3	168.55	109.34	3.63	3.41	2.17	1.26	2.29	2.55	-5.7	0.00113	2e-06	Moderately soluble	-5.39	0.00233	4.11e-06	Moderately soluble	-6.6	0.000142	2.51e-07	Poorly soluble	High	No	Yes	No	Yes	Yes	No	No	-7.34	1	3	0	0	1	0.55	0
		31	NPA000513	Penilumamide	CN1C2=NC=C(N=C2C(=O)N(C1=O)C)C(=O)N[C@@H](CCS(=O)C)C(=O)NC3=CC=CC=C3C(=O)OC	C22H24N6O7S	516.53	36	16	0.32	11	9	2	131.39	190.56	2.95	-0.26	-0.01	-0.76	0.04	0.39	-2.48	1.7	0.0033	Soluble	-3.28	0.269	0.000521	Soluble	-5.18	0.0034	6.58e-06	Moderately soluble	Low	No	Yes	No	No	No	No	Yes	-9.64	2	2	2	1	1	0.17	0
		32	NPA000523	Citreoanthrasteroide A	CC1=C2C(=O)C[C@]3([C@H](C2=CC4=C1C[C@H](CC4)O)CC[C@@H]3[C@H](C)/C=C/[C@H](C)C(C)C)C	C28H40O2	408.62	30	6	0.68	4	2	1	127.5	37.3	4.4	6.85	6.42	5.23	7.33	6.05	-6.57	0.000109	2.67e-07	Poorly soluble	-7.44	1.47e-05	3.61e-08	Poorly soluble	-6.53	0.000121	2.96e-07	Poorly soluble	High	No	No	No	No	No	No	No	-3.93	1	1	0	1	1	0.55	0
		33	NPA000527	Expansolide A	C[C@@H]1C[C@]2(C[C@@]3(CO2)[C@@H]4C[C@H](C(=C)C3C4)OC(=O)C)OC1=O	C17H22O5	306.35	22	0	0.76	2	5	0	78.34	61.83	2.53	1.78	2.2	2.5	2.54	2.31	-2.73	0.572	0.00187	Soluble	-2.7	0.616	0.00201	Soluble	-2.74	0.557	0.00182	Soluble	High	Yes	No	No	No	No	No	No	-6.9	0	0	0	0	0	0.55	0
		34	NPA000540	Penioxalamine A	C[C@@]12CN3C4=C(C[C@@H]1O2)C=CC=C4[C@]5(C3=O)C[C@@]67CN8CCCC[C@]8(C[C@@H]6C5(C)C)C(=O)N7	C27H33N3O3	447.57	33	6	0.7	0	4	1	135.19	65.18	3.47	2.24	1.39	2.74	3.55	2.68	-4.16	0.0309	6.91e-05	Moderately soluble	-3.24	0.255	0.00057	Soluble	-6.13	0.000329	7.35e-07	Poorly soluble	High	Yes	No	No	No	No	No	Yes	-7.44	0	1	0	0	1	0.55	0
		35	NPA000542	12β-hydroxyverruculogen TR-2	CC(C)(C[C@H]1C2=C([C@@H]([C@]3(N1C(=O)[C@@H]4CCCN4C3=O)O)O)C5=C(N2)C=C(C=C5)OC)O	C22H27N3O6	429.47	31	9	0.55	3	6	4	118.84	126.33	2.63	-0.28	-0.46	-0.56	0.79	0.42	-2.34	1.95	0.00454	Soluble	-1.91	5.24	0.0122	Very soluble	-3.05	0.385	0.000897	Soluble	High	No	Yes	No	No	No	No	No	-9.12	0	1	0	0	0	0.55	1
		36	NPA000581	Brevicompanine E	CCC(=O)N1[C@@H]2[C@@](C[C@@H]3N2C(=O)[C@@H](NC3=O)CC(C)C)(C4=CC=CC=C41)C(C)(C)C=C	C25H33N3O3	423.55	31	6	0.56	6	3	1	132.4	69.72	3.4	4.27	2.22	2.98	3.35	3.24	-4.9	0.00529	1.25e-05	Moderately soluble	-5.45	0.00152	3.58e-06	Moderately soluble	-5.27	0.00229	5.41e-06	Moderately soluble	High	Yes	Yes	No	Yes	Yes	Yes	Yes	-5.85	0	1	0	0	0	0.55	0
		37	NPA000617	Biverlactone C	CCCCCCC(C)/C=C(\C)/[C@@H]([C@H]1C=C(C(=O)O1)/C=C/C(=O)O)O	C19H28O5	336.42	24	0	0.58	10	5	2	94.13	83.83	3.15	4.54	3.39	2.39	3.81	3.45	-4.13	0.0252	7.48e-05	Moderately soluble	-6.02	0.000319	9.49e-07	Poorly soluble	-2.37	1.44	0.00427	Soluble	High	No	Yes	No	No	Yes	Yes	No	-5.13	0	0	0	0	0	0.56	0
		38	NPA000625	Monapinone A	CCCCC[C@H](C[C@H](C[C@@H]1CC2=C(C(=C3C(=C2)C=C(C=C3O)OC)O)C(=O)O1)O)O	C23H30O7	418.48	30	10	0.52	9	7	4	114.2	116.45	3.74	4.75	3.42	1.79	4.12	3.57	-5.08	0.00348	8.32e-06	Moderately soluble	-6.93	4.97e-05	1.19e-07	Poorly soluble	-4.95	0.00472	1.13e-05	Moderately soluble	High	No	No	No	No	Yes	No	Yes	-5.48	0	0	0	0	0	0.55	0
		39	NPA000654	2'-hydroxyzaeralanol	C[C@H]1CCCC(CCCC(CC2=CC(=CC(=C2C(=O)O1)O)O)O)O	C18H26O6	338.4	24	6	0.61	0	6	4	90.21	107.22	2.33	2.99	2.26	1.42	1.55	2.11	-4.01	0.0333	9.85e-05	Moderately soluble	-4.91	0.00421	1.24e-05	Moderately soluble	-2.45	1.19	0.00352	Soluble	High	No	Yes	No	No	No	Yes	No	-6.24	0	0	0	0	0	0.55	0
		40	NPA000696	4-chloro-7,4'-dihydroxy-5,2'-dimethoxy-2-methylformate-6'-methybenzophone	CC1=CC(=CC(=C1OC2=C(C(=CC(=C2Cl)OC)O)C(=O)OC)OC)O	C17H17ClO7	368.77	25	12	0.24	6	7	2	91.24	94.45	3.02	4.08	3.66	1.83	3.26	3.17	-4.66	0.00814	2.21e-05	Moderately soluble	-5.77	0.000628	1.7e-06	Moderately soluble	-4.79	0.00601	1.63e-05	Moderately soluble	High	No	No	No	No	Yes	No	No	-5.65	0	0	0	0	0	0.55	0
		41	NPA000702	5-Bromoochrephilone	CC[C@H](C)/C=C(\C)/C=C/C1=CC2=C(C(=O)[C@]3([C@@H](C2=CO1)[C@@H](C(=O)O3)C(=O)C)C)Br	C23H25BrO5	461.35	29	0	0.43	5	5	0	114.64	69.67	3.73	4.4	4.7	2.53	5.06	4.08	-5.14	0.00332	7.21e-06	Moderately soluble	-5.58	0.00121	2.63e-06	Moderately soluble	-4.42	0.0175	3.8e-05	Moderately soluble	High	Yes	No	No	No	Yes	No	Yes	-5.99	0	0	0	0	0	0.55	1
		42	NPA000720	Brevione G	CC1=C[C@H]([C@H]2[C@]([C@]13CC4=C(O3)C(=C(OC4=O)C)C)(CC[C@@H]5[C@@]2(C=CC(=O)C=C5C)C)C)O	C27H32O5	436.54	32	6	0.56	0	5	1	123.9	76.74	3.57	2.95	4.38	3.31	4.95	3.83	-4.54	0.0125	2.86e-05	Moderately soluble	-4.22	0.0261	5.97e-05	Moderately soluble	-5.95	0.000494	1.13e-06	Moderately soluble	High	No	Yes	No	No	No	No	Yes	-6.87	0	0	0	0	0	0.55	0
		43	NPA000729	Fellutanine D	CC(C)(C=C)[C@@]12[C@@](C[C@@H]3N1C(=O)[C@H]4C[C@@]5(C6=CC=CC=C6N[C@@]5(N4C3=O)C(C)(C)C=C)O)(C7=CC=CC=C7N2)O	C32H36N4O4	540.65	40	12	0.44	4	4	4	166.24	105.14	4.06	4.16	1.52	2.4	3.08	3.04	-5.77	0.000916	1.69e-06	Moderately soluble	-6.08	0.000454	8.4e-07	Poorly soluble	-6.88	7.14e-05	1.32e-07	Poorly soluble	High	No	Yes	No	No	Yes	No	Yes	-6.64	1	3	0	0	0	0.55	0
		44	NPA000738	Penicisochroman K	C[C@@]1(C(=O)C2=C(CO1)C(=CC=C2)O)O	C10H10O4	194.18	14	6	0.3	0	4	2	48.6	66.76	1.31	0.43	0.66	0.02	1.43	0.77	-1.63	4.53	0.0233	Very soluble	-1.4	7.74	0.0399	Very soluble	-2.09	1.59	0.0082	Soluble	High	No	No	No	No	No	No	No	-7.18	0	0	0	0	1	0.55	0
		45	NPA000771	Hesseltin G	C/C=C/C=C/C1=CC(=O)C2=C(O1)O[C@@]3(CC[C@@H]4[C@@]([C@H]3C2)(CCC(C4(C)C)O)C)C	C25H34O4	398.54	29	6	0.64	2	4	1	117.3	59.67	4.23	4.98	5.03	3.49	5.59	4.66	-5.47	0.00135	3.39e-06	Moderately soluble	-5.97	0.000425	1.07e-06	Moderately soluble	-5.46	0.00138	3.45e-06	Moderately soluble	High	Yes	No	No	No	No	No	Yes	-5.2	0	0	0	0	0	0.55	0
		46	NPA000784	Peniginseng B	C1=CC(=C(C=C1C(=O)NCCC(=O)O)O)O	C10H11NO5	225.2	16	6	0.2	5	5	4	54.87	106.86	0.83	-0.13	0.3	0.04	0.11	0.23	-1.1	17.8	0.0791	Very soluble	-1.66	4.92	0.0219	Very soluble	-1.44	8.2	0.0364	Soluble	High	No	No	No	No	No	No	No	-7.77	0	0	0	0	0	0.56	1
		47	NPA000794	Brevione J	CC1=C[C@@H]([C@@H]2[C@]3(CCC(=O)C([C@@H]3CC[C@]2([C@]14CC5=C(O4)C(=C(OC5=O)C)C)C)(C)C)C)O	C27H36O5	440.57	32	6	0.7	0	5	1	124.58	76.74	3.75	3.39	4.68	3.47	5.64	4.18	-4.85	0.00628	1.43e-05	Moderately soluble	-4.68	0.00919	2.09e-05	Moderately soluble	-6.76	7.73e-05	1.75e-07	Poorly soluble	High	No	Yes	No	No	No	No	Yes	-6.58	0	0	0	0	0	0.55	0
		48	NPA000822	Bis(dethio)-10a-methylthio-3a-deoxy-3,3a-didehydrogliotoxin	CN1C(=C)C(=O)N2[C@@H]3[C@H](C=CC=C3C[C@]2(C1=O)SC)O	C14H16N2O3S	292.35	20	0	0.43	1	3	1	84.46	86.15	2.61	0.28	-0.27	0.35	0.13	0.62	-1.76	5.05	0.0173	Very soluble	-1.65	6.53	0.0223	Very soluble	-0.88	38.6	0.132	Soluble	High	No	No	No	No	No	No	No	-7.88	0	0	0	0	0	0.55	0
		49	NPA000833	Cyclopiamide B	CC(CC(=O)O)N1C(=O)C2=C(C1(C)C)C=C3C=CC=C4C3=C2C(=O)N4C	C20H20N2O4	352.38	26	12	0.35	3	4	1	103.71	79.61	2.05	1.82	2.19	2.62	3.01	2.34	-3.31	0.171	0.000484	Soluble	-3.11	0.273	0.000773	Soluble	-4.72	0.00676	1.92e-05	Moderately soluble	High	No	Yes	No	No	No	No	No	-7.16	0	0	0	0	0	0.56	0
		50	NPA000863	Erabulenol A	C[C@H]1C(C2=C(O1)C3=C4C(=C(C=C3C)O)C(=O)C(=C(C4=C2O)O)OC)(C)C	C20H20O6	356.37	26	10	0.35	1	6	3	97.44	96.22	3.04	4.8	3.69	0.78	3.61	3.18	-5.29	0.00182	5.1e-06	Moderately soluble	-6.55	9.98e-05	2.8e-07	Poorly soluble	-4.72	0.00679	1.91e-05	Moderately soluble	High	No	No	Yes	Yes	Yes	No	Yes	-5.07	0	0	0	0	0	0.56	0
		51	NPA000876	Conidiogenone H	C[C@H]1[C@@H](CC(=O)[C@]2([C@@]13C[C@]4([C@@H](CC([C@H]4[C@@H]3CC2)(C)C)O)C)C)O	C20H32O3	320.47	23	0	0.95	0	3	2	91.28	57.53	2.67	3.04	3.18	3.05	3.28	3.04	-3.74	0.058	0.000181	Soluble	-3.91	0.0391	0.000122	Soluble	-3.49	0.103	0.000321	Soluble	High	Yes	Yes	No	No	No	No	No	-6.1	0	0	0	0	0	0.55	0
		52	NPA000907	(2S)-2,3-Dihydro-7-hydroxy-6,8-dimethyl-2-[(E)-prop-1-enyl]-chroman-4-one	C/C=C/[C@H]1CC(=O)C2=CC(=C(C(=C2O1)C)O)C	C14H16O3	232.28	17	6	0.36	1	3	1	66.92	46.53	2.58	2.66	2.92	1.76	3.45	2.67	-3.15	0.164	0.000706	Soluble	-3.29	0.12	0.000515	Soluble	-3.31	0.114	0.00049	Soluble	High	Yes	No	Yes	No	No	No	No	-5.83	0	0	0	0	0	0.55	0
		53	NPA000917	Berkedrimane B	CC(C)[C@@H](C(=O)O[C@H]1CCC([C@H]2[C@]1([C@]3(COC(=O)C3=CC2)O)C)(C)C)NC(=O)C	C22H33NO6	407.5	29	0	0.77	6	6	2	107.3	101.93	2.84	2.69	2.12	1.93	2.84	2.48	-3.67	0.0881	0.000216	Soluble	-4.48	0.0134	3.29e-05	Moderately soluble	-3.54	0.117	0.000286	Soluble	High	No	Yes	No	No	No	No	Yes	-6.88	0	0	0	0	0	0.55	0
		54	NPA000922	1'-hydroxy-2'-ketoisorhodoptilometrin	CC(=O)C(C1=CC(=C2C(=C1)C(=O)C3=CC(=CC(=C3C2=O)O)O)O)O	C17H12O7	328.27	24	12	0.12	2	7	4	81.76	132.13	1.55	1.42	0.88	-0.83	2.08	1.02	-3.01	0.322	0.000982	Soluble	-3.8	0.0521	0.000159	Soluble	-3.3	0.164	0.000499	Soluble	High	No	No	No	No	No	No	No	-7.29	0	0	0	1	0	0.55	1
		55	NPA000924	Lapatin A	C[C@H]1C(=O)N2[C@H](N1)[C@]3(C[C@H]4C(=O)NC3C5=NC6=CC=CC=C6C(=O)N45)C7=CC=CC=C72	C23H19N5O3	413.43	31	16	0.3	0	5	2	123.16	96.33	2.26	1.06	-0.35	1.99	0.83	1.16	-3.45	0.146	0.000352	Soluble	-2.67	0.876	0.00212	Soluble	-5.71	0.000802	1.94e-06	Moderately soluble	High	No	No	Yes	No	No	No	No	-8.07	0	0	0	0	0	0.55	0
		56	NPA000943	Brevioxime	C/C=C/CCCCC1=C(C(=O)N2CC/C(=N/O)/C2O1)C	C15H22N2O3	278.35	20	0	0.6	5	4	1	81.55	62.13	3.03	2.53	2.43	1.51	2.63	2.43	-2.83	0.412	0.00148	Soluble	-3.48	0.0919	0.00033	Soluble	-2.46	0.954	0.00343	Soluble	High	Yes	No	Yes	Yes	Yes	No	No	-6.2	0	0	0	0	0	0.85	0
		57	NPA000944	Berkazaphilone A	C/C=C/C1=CC2=CC(=O)[C@H]([C@@H]([C@H]2CO1)O)C	C13H16O3	220.26	16	0	0.46	1	3	1	61.4	46.53	2.7	1.1	1.6	1.05	1.78	1.65	-1.83	3.24	0.0147	Very soluble	-1.67	4.71	0.0214	Very soluble	-1.11	16.9	0.0769	Soluble	High	Yes	No	No	No	No	No	No	-6.86	0	0	0	0	0	0.55	0
		58	NPA000953	Penicitrinol J	C[C@@H]1[C@H](O[C@@H]2C3=C1C(=C(C(=C3OC4=C5C(=C(C(=C24)O)C)[C@@H]([C@H](O5)C)C)C(=O)O)O)C)C	C24H26O7	426.46	31	12	0.46	1	7	3	114.22	105.45	2.52	4.54	4.69	2.5	4.01	3.65	-5.56	0.00116	2.72e-06	Moderately soluble	-6.48	0.000142	3.34e-07	Poorly soluble	-4.8	0.00671	1.57e-05	Moderately soluble	High	No	Yes	No	No	No	No	No	-5.68	0	0	0	0	0	0.56	0
		59	NPA000960	Tanzawaic acid B	C[C@H]1C[C@H]([C@H]2[C@H](C1)C=C[C@@H]([C@@H]2/C=C/C=C/C(=O)O)C)C	C18H26O2	274.4	20	0	0.61	3	2	1	84.76	37.3	3.16	4.92	4.3	3.99	2.94	3.86	-4.44	0.0099	3.61e-05	Moderately soluble	-5.44	0.000996	3.63e-06	Moderately soluble	-1.52	8.31	0.0303	Soluble	High	Yes	No	No	Yes	Yes	No	Yes	-4.48	0	0	0	0	0	0.85	0
		60	NPA000977	Chrysotriazole A	COC1=CC(=C(C=C1)N2C(=NC=N2)CC3=CC=C(C=C3)O)OC	C17H17N3O3	311.34	23	17	0.18	5	5	1	85.82	69.4	2.54	3.21	2.58	1.9	2.39	2.52	-4.01	0.0305	9.78e-05	Moderately soluble	-4.34	0.0142	4.57e-05	Moderately soluble	-5.14	0.00225	7.23e-06	Moderately soluble	High	Yes	No	Yes	Yes	Yes	Yes	Yes	-5.92	0	0	0	0	0	0.55	0
		61	NPA000980	LL-Z1640-6	CC(=O)CC(CC1=CC2=CC(=CC(=C2C(=O)O1)O)OC)O	C15H16O6	292.28	21	10	0.33	5	6	2	76.55	96.97	2.35	1.38	1.39	0.4	2.67	1.64	-2.54	0.835	0.00286	Soluble	-3.02	0.279	0.000956	Soluble	-3.78	0.049	0.000167	Soluble	High	No	No	No	No	No	No	No	-7.1	0	0	0	0	0	0.55	0
		62	NPA000988	6′-methyl-[1,1′-biphenyl]-3,3′,4′,5-tetraol	CC1=CC(=C(C=C1C2=CC(=CC(=C2)O)O)O)O	C13H12O4	232.23	17	12	0.08	1	4	4	64.94	80.92	1.42	2.49	2.48	1.49	2.03	1.98	-3.3	0.115	0.000496	Soluble	-3.83	0.034	0.000146	Soluble	-3.01	0.227	0.000979	Soluble	High	No	No	Yes	No	Yes	No	Yes	-5.95	0	0	0	0	0	0.55	1
		63	NPA000993	Citreo-g-pyrone	CC1=CC(=O)C(=C(O1)C)/C(=C\C(=O)O)/OC	C11H12O5	224.21	16	6	0.27	3	5	1	57.47	76.74	1.91	0.6	1.33	-0.54	1.96	1.05	-1.69	4.6	0.0205	Very soluble	-1.79	3.68	0.0164	Very soluble	-2.31	1.1	0.00491	Soluble	High	No	No	No	No	No	No	No	-7.24	0	0	0	0	0	0.56	0
		64	NPA001008	Citreohybridone G	CC1=CC2[C@](CCC3[C@]2(CC[C@@H](C3(C)C)OC(=O)C)C=O)([C@]4([C@@]1(C(=O)C(=C4OC)C)C)C(=O)OC)C	C29H40O7	500.62	36	0	0.72	6	7	0	134.87	95.97	3.79	3.64	4.58	2.79	5.17	4	-4.84	0.00722	1.44e-05	Moderately soluble	-5.34	0.00227	4.53e-06	Moderately soluble	-5.83	0.000739	1.48e-06	Moderately soluble	High	No	Yes	No	No	No	No	No	-6.77	1	3	0	0	0	0.56	0
		65	NPA001061	Pintulin	C1C2=CC(=O)OC2=CC(O1)OCC3=CC(=CC=C3)O	C14H12O5	260.24	19	6	0.21	3	5	1	65.36	64.99	2.04	0.69	1.48	0.95	1.73	1.38	-1.92	3.1	0.0119	Very soluble	-1.63	6.07	0.0233	Very soluble	-2.55	0.732	0.00281	Soluble	High	Yes	No	No	No	No	No	No	-7.4	0	0	0	0	0	0.55	0
		66	NPA001063	Brevione D	CC1=CC[C@H]2[C@]([C@]13[C@H](C4=C(O3)C(=C(OC4=O)C)C)O)(CC[C@@H]5[C@@]2(C=CC(=O)C=C5C)C)C	C27H32O5	436.54	32	6	0.56	0	5	1	123.9	76.74	3.43	2.95	4.57	3.31	4.95	3.84	-4.54	0.0125	2.86e-05	Moderately soluble	-4.22	0.0261	5.97e-05	Moderately soluble	-5.95	0.000494	1.13e-06	Moderately soluble	High	No	Yes	No	No	No	No	Yes	-6.87	0	0	0	0	0	0.55	0
		67	NPA001086	Coniochaetone E	CC1=CC2=C(C(=C1)O)C(=O)C3=C(O2)CC[C@H]3OC	C14H14O4	246.26	18	10	0.36	1	4	1	67.99	59.67	2.72	2.2	2.12	0.79	3.15	2.2	-3.1	0.197	0.000798	Soluble	-3.09	0.201	0.000818	Soluble	-4.16	0.0172	6.97e-05	Moderately soluble	High	Yes	No	Yes	Yes	No	No	No	-6.24	0	0	0	0	0	0.55	0
		68	NPA001097	Tetrahydrotrichodimerol	C/C=C/CCC(=O)C1=C([C@@]2([C@]3(O[C@]4(C2C(=C([C@@]5([C@]4(O[C@]3(C15)C)O)C)O)C(=O)CC/C=C/C)C)O)C)O	C28H36O8	500.58	36	0	0.64	8	8	4	131.91	133.52	3.1	2.1	3.7	1	4.36	2.85	-3.74	0.0914	0.000183	Soluble	-4.53	0.0146	2.92e-05	Moderately soluble	-3.63	0.118	0.000236	Soluble	Low	No	Yes	No	No	Yes	No	No	-7.86	1	3	0	1	0	0.56	0
		69	NPA001105	Okaramine P	CC(=CCC1=CC=CC2=C1N[C@H]3[C@@]2(C[C@@H]4N3C(=O)[C@@H]5[C@H](C6=C(C(/C=C\N5C4=O)(C)C)NC7=CC=CC=C76)O)O)C	C32H34N4O4	538.64	40	15	0.38	2	4	4	163.93	108.9	3.58	4.08	2.2	2.26	3.02	3.03	-5.9	0.000685	1.27e-06	Moderately soluble	-6.07	0.000456	8.47e-07	Poorly soluble	-6.6	0.000135	2.51e-07	Poorly soluble	High	No	Yes	No	No	Yes	No	No	-6.69	1	3	0	0	0	0.55	0
		70	NPA001153	(S)-6,8-dihydroxy-3-((R)-6-hydroxyhept-1-yl)isochroman-7-carboxylic acid	C[C@H](CCCCC[C@H]1CC2=CC(=C(C(=C2CO1)O)C(=O)O)O)O	C17H24O6	324.37	23	6	0.59	7	6	4	85.97	107.22	1.48	3.31	2.42	1.18	2.67	2.21	-3.67	0.0698	0.000215	Soluble	-5.24	0.00188	5.79e-06	Moderately soluble	-2.82	0.488	0.0015	Soluble	High	No	Yes	No	No	No	No	No	-5.93	0	0	0	0	0	0.56	0
		71	NPA001162	Citreobenzofuran A	C[C@H]1[C@@H](CCC2=CC3=C(C(=C12)C)C(=CO3)COC)O	C16H20O3	260.33	19	9	0.5	2	3	1	75.44	42.6	2.83	2.7	3.15	2	3.79	2.89	-3.37	0.11	0.000423	Soluble	-3.25	0.147	0.000565	Soluble	-4.67	0.00557	2.14e-05	Moderately soluble	High	Yes	Yes	Yes	No	No	Yes	No	-5.97	0	0	0	0	0	0.55	0
		72	NPA001168	Arugosin I	CC1=CC(=C(C(=C1)C=O)C(=O)C2=C(C=CC(=C2O)CC=C(C)C)O)O	C20H20O5	340.37	25	12	0.2	5	5	3	96.46	94.83	3.88	4.5	3.66	1.87	4.37	3.66	-4.81	0.00527	1.55e-05	Moderately soluble	-6.21	0.000209	6.13e-07	Poorly soluble	-4.71	0.00664	1.95e-05	Moderately soluble	High	No	No	Yes	No	Yes	No	Yes	-5.18	0	0	0	0	0	0.55	0
		73	NPA001176	F01-1358A	CC1=C(C(=C(C2=C1COC2=O)O)C/C=C(\C)/CCCC(C)C(=O)O)OC	C20H26O6	362.42	26	6	0.5	8	6	2	98.77	93.06	2.99	4.67	3.61	2.52	4.57	3.67	-4.67	0.00772	2.13e-05	Moderately soluble	-6.35	0.000161	4.45e-07	Poorly soluble	-4.38	0.0152	4.21e-05	Moderately soluble	High	No	No	Yes	No	Yes	No	Yes	-5.2	0	0	0	0	0	0.56	0
		74	NPA001190	Penicimarin F	C1=C(C=C2C(=C(OC(=O)C2=C1O)CO)CO)O	C11H10O6	238.19	17	10	0.18	2	6	4	58.79	111.13	1.3	-0.46	-0.11	-0.59	1.17	0.26	-1.33	11.1	0.0467	Very soluble	-1.41	9.32	0.0391	Very soluble	-2.13	1.77	0.00745	Soluble	High	No	No	No	No	No	No	No	-8.08	0	0	0	0	0	0.55	0
		75	NPA001195	2E,4Z-tanzawaic acid D	C[C@@H]1C[C@@](CC2=C1C(=C(C=C2)C)/C=C\C=C\C(=O)O)(C)O	C18H22O3	286.37	21	6	0.39	3	3	2	85.46	57.53	2.4	3.43	3.34	2.94	4	3.22	-3.79	0.0465	0.000162	Soluble	-4.32	0.0137	4.8e-05	Moderately soluble	-3.4	0.114	0.000398	Soluble	High	Yes	No	No	No	Yes	No	No	-5.61	0	0	0	0	0	0.85	0
		76	NPA001205	Penostatin B	CCCCCCC/C=C/[C@H]1C(=C[C@H]2[C@@H]3C[C@@H](CC3=CC(=O)[C@@H]2O1)O)C	C22H32O3	344.49	25	0	0.68	7	3	1	102.55	46.53	3.69	4.26	4.51	3.2	4.48	4.03	-4.2	0.0219	6.34e-05	Moderately soluble	-4.95	0.00387	1.12e-05	Moderately soluble	-3.87	0.0467	0.000136	Soluble	High	Yes	No	No	Yes	Yes	Yes	Yes	-5.38	0	0	0	0	0	0.55	0
		77	NPA001216	NG-012	CC1CC2=CC(=CC(=C2C(=O)OC(CC(=O)OC(CC(=O)OC(CC3=CC(=CC(=C3C(=O)OC(CC(=O)O1)C)O)O)C)CO)C)O)O	C32H38O15	662.64	47	12	0.47	1	15	5	161.55	232.65	3.68	3.88	2.34	0.68	1.65	2.44	-6.52	0.000202	3.05e-07	Poorly soluble	-8.46	2.28e-06	3.44e-09	Poorly soluble	-4.78	0.0111	1.67e-05	Moderately soluble	Low	No	Yes	No	No	No	No	No	-7.59	2	3	1	1	3	0.17	0
		78	NPA001235	4-epi-8α-hydroxy-15-epi-brefeldin C	C[C@@H]1CCC/C=C/[C@H]2[C@@H](CC[C@H]2O)[C@H](/C=C/C(=O)O1)O	C16H24O4	280.36	20	0	0.69	0	4	2	77.46	66.76	2.57	2.02	1.96	1.87	0.93	1.87	-2.85	0.395	0.00141	Soluble	-3.05	0.25	0.000893	Soluble	-0.83	41.9	0.149	Soluble	High	Yes	No	No	No	No	No	No	-6.58	0	0	0	0	0	0.55	0
		79	NPA001263	Roseopurpurin I	C[C@H]1CCC[C@H](CC(=O)C2=C(C=C(C=C2CC(=O)O1)O)O)[C@@]3(C(=O)[C@H]([C@]([C@H](C3=O)OC4=CC(=CC(=C4C)O)C)(C)OC)O)C	C33H40O11	612.66	44	12	0.52	4	11	4	160.01	176.89	3	4.5	3.64	0.4	4.3	3.17	-6.41	0.000238	3.88e-07	Poorly soluble	-7.94	7.11e-06	1.16e-08	Poorly soluble	-6.62	0.000146	2.39e-07	Poorly soluble	Low	No	Yes	No	No	No	No	Yes	-6.84	2	3	1	1	3	0.17	0
		80	NPA001273	(S,S)-Anacine	CC(C)C[C@H]1C2=NC3=CC=CC=C3C(=O)N2[C@H](C(=O)N1)CCC(=O)N	C18H22N4O3	342.39	25	10	0.44	5	4	2	98.4	107.08	2.17	0.99	0.71	1.21	1.63	1.34	-2.55	0.959	0.0028	Soluble	-2.83	0.51	0.00149	Soluble	-4.31	0.0167	4.88e-05	Moderately soluble	High	No	Yes	No	No	No	No	No	-7.69	0	0	0	0	0	0.55	0
		81	NPA001275	8-O-methylaverufin	C[C@]12CCC[C@H](O1)C3=C(O2)C=C4C(=C3O)C(=O)C5=C(C=C(C=C5C4=O)O)OC	C21H18O7	382.36	28	12	0.33	1	7	2	97.87	102.29	2.72	3.3	2.91	0.84	3.48	2.65	-4.54	0.011	2.88e-05	Moderately soluble	-5.12	0.00288	7.52e-06	Moderately soluble	-5.17	0.00262	6.84e-06	Moderately soluble	High	No	Yes	No	No	Yes	Yes	Yes	-6.29	0	0	0	0	0	0.55	1
		82	NPA001306	Stoloniferol B	C[C@H]1CC(=O)C2=C([C@@H]1C)C(=C(C=C2O)O)C	C13H16O3	220.26	16	6	0.46	0	3	2	62.92	57.53	2.16	2.99	2.73	1.58	2.61	2.42	-3.37	0.0946	0.00043	Soluble	-3.86	0.0303	0.000137	Soluble	-2.95	0.245	0.00111	Soluble	High	Yes	No	No	No	No	No	No	-5.52	0	0	0	0	0	0.55	0
		83	NPA001312	Adametizine B	CN1[C@@H]2[C@@H](SS[C@@]3(C1=O)C[C@@]4([C@@H](C=C[C@H]([C@@H]4ON3C2=O)O)O)O)C5=C(C(=C(C=C5)OC)OC)O	C21H24N2O9S2	512.55	34	6	0.52	3	9	4	129.02	199.83	2.27	-1.01	-1.15	-1.15	-1.25	-0.46	-2.31	2.49	0.00485	Soluble	-2.7	1.02	0.002	Soluble	-0.64	118	0.231	Soluble	Low	No	Yes	No	No	No	No	No	-10.14	2	2	1	1	1	0.17	0
		84	NPA001323	(S)-6,8-dihydroxy-3-(7-hydroxyhept-1-yl)isochroman-7-carboxylic acid	C1[C@@H](OCC2=C(C(=C(C=C21)O)C(=O)O)O)CCCCCCCO	C17H24O6	324.37	23	6	0.59	8	6	4	85.97	107.22	1.48	3.42	2.42	1.18	2.84	2.27	-3.67	0.0692	0.000213	Soluble	-5.35	0.00144	4.45e-06	Moderately soluble	-3.2	0.206	0.000635	Soluble	High	No	Yes	Yes	No	No	No	No	-5.85	0	0	0	0	0	0.56	0
		85	NPA001331	1-chloro-3β-acetoxy-7-hydroxytrinoreremophil-1,6,9-trien-8-one	C[C@H]1[C@H](C=C(C2=CC(=O)C(=C[C@]12C)O)Cl)OC(=O)C	C14H15ClO4	282.72	19	0	0.43	2	4	1	71.35	63.6	2.56	2.27	2.65	1.44	1.99	2.18	-2.89	0.363	0.00129	Soluble	-3.24	0.162	0.000572	Soluble	-2.21	1.73	0.00611	Soluble	High	Yes	No	No	No	No	No	No	-6.41	0	0	0	0	0	0.55	0
		86	NPA001359	Peniginseng A	COC(=O)CCNC(=O)C1=CC(=C(C=C1)O)O	C11H13NO5	239.22	17	6	0.27	6	5	3	59.19	95.86	1.63	0.2	0.39	0.33	0.63	0.64	-1.31	11.6	0.0485	Very soluble	-1.77	4.05	0.0169	Very soluble	-2.14	1.73	0.00723	Soluble	High	No	No	No	No	No	No	No	-7.62	0	0	0	0	0	0.55	1
		87	NPA001363	Pentacecilide D	C[C@H]1CC2=C3C[C@@H]4[C@]5(C[C@H](C(=O)C([C@@H]5C[C@@H]([C@@]4(OC3=CC(=C2C(=O)O1)O)C)O)(C)C)O)C	C25H32O7	444.52	32	6	0.68	0	7	3	117.05	113.29	2.57	3.56	2.55	2.07	3.26	2.8	-4.98	0.00468	1.05e-05	Moderately soluble	-5.62	0.00106	2.37e-06	Moderately soluble	-4.44	0.0162	3.64e-05	Moderately soluble	High	No	Yes	No	No	No	No	Yes	-6.48	0	0	0	0	0	0.55	0
		88	NPA001370	Penisporolide A	CC[C@@H](CCCC[C@@H]1CC[C@]2(O1)C[C@H]3[C@@H](O2)C(C(=O)O3)(C)C)O	C18H30O5	326.43	23	0	0.94	6	5	1	86.69	64.99	3.53	2.96	2.93	2.13	3.37	2.98	-3.33	0.152	0.000465	Soluble	-3.99	0.0336	0.000103	Soluble	-3.4	0.13	0.000397	Soluble	High	Yes	No	No	No	No	No	No	-6.19	0	0	0	0	0	0.55	0
		89	NPA001372	Brevione B	CC1=CC[C@H]2[C@@]3(CCC(=O)C([C@H]3CC[C@@]2([C@@]14CC5=C(O4)C(=C(OC5=O)C)C)C)(C)C)C	C27H36O4	424.57	31	6	0.7	0	4	0	123.42	56.51	4.03	4.5	5.71	4.3	6.53	5.01	-5.45	0.0015	3.54e-06	Moderately soluble	-5.41	0.00166	3.91e-06	Moderately soluble	-7.58	1.12e-05	2.65e-08	Poorly soluble	High	No	No	No	No	No	No	Yes	-5.69	1	1	0	0	0	0.55	0
		90	NPA001374	Chloctanspirone A	C/C=C/C=C/C(=C\1/[C@@H]2[C@](C(=O)[C@@](C1=O)(C[C@]23[C@H]([C@H](C=C(C3=O)Cl)O)O)C)(C)O)/O	C21H23ClO7	422.86	29	0	0.48	2	7	4	104.79	132.13	0	1.29	1.27	-0.34	2.28	0.9	-3.14	0.305	0.00072	Soluble	-3.66	0.0915	0.000216	Soluble	-1.77	7.21	0.0171	Soluble	High	No	Yes	No	No	No	No	No	-7.96	0	0	0	1	0	0.56	1
		91	NPA001385	Dhilirolide N	C[C@H]1[C@]23C(=O)[C@@]4(C[C@@]5(C6=CC(=O)OC([C@@]6(O2)C(=O)C[C@@]5([C@@]3(C4=C)C(=O)O1)C)(C)C)C(=O)C)C	C25H26O8	454.47	33	0	0.64	1	8	0	111.99	113.04	0	-0.06	1.79	1.13	4.25	1.42	-2.55	1.27	0.00279	Soluble	-1.86	6.23	0.0137	Very soluble	-5.33	0.00214	4.7e-06	Moderately soluble	High	No	Yes	No	No	No	No	No	-9.11	0	0	0	0	0	0.55	0
		92	NPA001416	Penipanoid A	C1=CC=C(C(=C1)C(=O)O)N2C(=NC=N2)CC3=CC=C(C=C3)O	C16H13N3O3	295.29	22	17	0.06	4	5	2	79.79	88.24	1.14	2.79	2.26	2.12	1.74	2.01	-3.74	0.0542	0.000184	Soluble	-4.3	0.0148	5.02e-05	Moderately soluble	-4.27	0.016	5.41e-05	Moderately soluble	High	No	No	Yes	No	No	No	No	-6.12	0	0	0	0	0	0.56	0
		93	NPA001420	Corymbiferan lactone B	COC1=C2COC(=O)C3=C(C=C(C(=C23)C(=C1)O)COC=O)O	C15H12O7	304.25	22	10	0.2	4	7	2	75.26	102.29	1.68	2.11	1.3	0.68	2.3	1.61	-3.13	0.227	0.000745	Soluble	-3.89	0.0393	0.000129	Soluble	-3.31	0.148	0.000486	Soluble	High	No	No	Yes	No	No	No	No	-6.66	0	0	0	0	0	0.55	0
		94	NPA001438	Penochalasin F	C[C@H]/1C/C=C\[C@H]2[C@H]3[C@](O3)([C@H]([C@@H]4[C@]2(C(=O)CCC(=O)[C@@H](/C(=C1)/C)O)C(=O)NC4CC5=CNC6=CC=CC=C65)C)C	C32H38N2O5	530.65	39	9	0.53	2	5	3	153.76	111.79	1.68	2.11	3.68	0.68	2.3	1.61	-3.13	0.227	0.000745	Soluble	-3.89	0.0393	0.000129	Soluble	-3.31	0.148	0.000486	Soluble	High	No	No	Yes	No	No	No	No	-6.66	0	0	0	0	0	0.55	0
		95	NPA001442	Spirobrocazine B	CS[C@@]12CC3=C(N1C(=O)[C@@]4(CC5=CC=CC=C5O4)NC2=O)C(=CC=C3)O	C19H16N2O4S	368.41	26	12	0.26	1	4	2	104.41	104.17	2.77	2.37	1.04	1.73	2.14	2.01	-3.89	0.0472	0.000128	Soluble	-4.2	0.0233	6.34e-05	Moderately soluble	-5.32	0.00176	4.78e-06	Moderately soluble	High	No	Yes	No	Yes	Yes	Yes	Yes	-6.86	0	0	0	0	0	0.55	0
		96	NPA001454	Sorbicatechol B	C/C=C/C=C/C(=C/1\[C@@H]2C[C@H]([C@](C1=O)(C(=O)[C@@]2(C)O)C)C3=CC(=C(C=C3)O)OC)/O	C23H26O6	398.45	29	6	0.39	4	6	3	109.29	104.06	3.11	3.38	3.36	1.13	3.73	2.94	-4.33	0.0187	4.69e-05	Moderately soluble	-5.24	0.00227	5.7e-06	Moderately soluble	-3.61	0.0985	0.000247	Soluble	High	No	Yes	No	No	Yes	No	Yes	-6.33	0	0	0	0	0	0.56	0
		97	NPA001482	methyl (Z)-3-(3,4-dihydroxyphenyl)-2-formamidoacrylate	COC(=O)/C(=C/C1=CC(=C(C=C1)O)O)/NC=O	C11H11NO5	237.21	17	6	0.09	5	5	3	59.68	95.86	1.24	0.89	0.25	0.38	0.45	0.64	-1.8	3.74	0.0158	Very soluble	-2.49	0.771	0.00325	Soluble	-1.42	8.98	0.0378	Soluble	High	No	No	No	No	No	No	No	-7.12	0	0	0	0	0	0.55	1
		98	NPA001485	S14-95	CC(=O)O[C@H]1CC[C@]2([C@H](C1(C)C)CC[C@@]3([C@@H]2CC4=C(O3)C=C(OC4=O)C5=CC=CC=C5)C)C	C28H34O5	450.57	33	12	0.57	3	5	0	128.44	65.74	4.38	5.69	5.78	4.32	5.91	5.22	-6.29	0.000231	5.14e-07	Poorly soluble	-6.84	6.57e-05	1.46e-07	Poorly soluble	-8.02	4.35e-06	9.66e-09	Poorly soluble	High	No	No	No	No	No	No	Yes	-5.01	1	1	0	0	1	0.55	0
		99	NPA001486	Penicisochroman F	CC(C)[C@H]1C(=O)C2=C(O1)C3=C(CC(OC3)(C)OC)C=C2	C16H20O4	276.33	20	6	0.56	2	4	0	75.08	44.76	3.14	2.72	2.57	1.64	3.6	2.73	-3.36	0.122	0.00044	Soluble	-3.31	0.134	0.000486	Soluble	-4.24	0.0158	5.71e-05	Moderately soluble	High	Yes	No	No	Yes	No	Yes	No	-6.05	0	0	0	0	0	0.55	0
		100	NPA001516	Tryptoquialanine A	C[C@@H](C1=NC2=CC=CC=C2C(=O)N1[C@@H]3C[C@]4([C@H]5N(C6=CC=CC=C64)C(=O)C(N5O)(C)C)OC3=O)OC(=O)C	C27H26N4O7	518.52	38	16	0.37	4	9	1	141.01	131.27	3.26	1.87	1.37	2.06	1.24	1.96	-4.28	0.0272	5.24e-05	Moderately soluble	-4.25	0.0293	5.64e-05	Moderately soluble	-5.08	0.00433	8.36e-06	Moderately soluble	High	No	No	No	No	No	No	Yes	-8.14	2	2	0	0	0	0.17	0
		101	NPA001544	Oxalicumone E	CC1=CC2=C(C(=C1)O)C(=O)C3=C(O2)S[C@@H](C3)C(CC(=O)OC)(C(=O)OC)O	C18H18O8S	394.4	27	10	0.39	6	8	2	96.66	148.57	2.92	1.85	1.29	0.28	2.72	1.81	-3.33	0.185	0.000469	Soluble	-4.59	0.0101	2.56e-05	Moderately soluble	-3.81	0.0607	0.000154	Soluble	Low	No	No	No	No	No	No	No	-7.39	0	0	1	1	0	0.55	0
		102	NPA001563	Rezishanone A	C/C=C/C=C/C(=C\1/[C@@H]2[C@H]3[C@](CC(=O)O3)([C@](C1=O)(C(=O)[C@@]2(C)O)C)CO)/O	C19H22O7	362.37	26	0	0.53	3	7	3	90.78	121.13	1.81	0.75	0.76	-0.12	2.19	1.08	-2.36	1.58	0.00435	Soluble	-2.87	0.485	0.00134	Soluble	-1.56	9.87	0.0272	Soluble	High	No	Yes	No	No	No	No	No	-7.98	0	0	0	0	0	0.56	0
		103	NPA001597	Citreoanthrasteroide B	CC1=C2C=C[C@]3([C@H](C2=CC4=C1C[C@H](CC4)O)CC[C@@H]3[C@H](C)/C=C/[C@H](C)C(C)C)C	C28H40O	392.62	29	6	0.64	4	1	1	127.39	20.23	4.91	7.87	6.75	6.16	7.23	6.58	-7.12	2.97e-05	7.56e-08	Poorly soluble	-8.14	2.83e-06	7.2e-09	Poorly soluble	-6.19	0.000256	6.52e-07	Poorly soluble	Low	No	No	No	No	Yes	No	No	-3.11	1	1	0	1	2	0.55	0
		104	NPA001601	Alpha-Panasinsen	CC1=CCC[C@]2([C@@]13CC([C@@H]3CC2)(C)C)C	C15H24	204.35	15	0	0.87	0	0	0	66.62	0	3.18	4.91	4.56	5.65	4.3	4.52	-4.2	0.0129	6.31e-05	Moderately soluble	-4.65	0.00461	2.26e-05	Moderately soluble	-3.97	0.0219	0.000107	Soluble	Low	No	No	No	Yes	Yes	No	No	-4.06	1	0	0	0	1	0.55	0
		105	NPA001613	Not named	C[C@@H]1CCCC=CC(=O)CC2=CC(=CC(=C2C(=O)O1)O)O	C16H18O5	290.31	21	6	0.38	0	5	2	77.99	83.83	1.59	3.04	2.49	1.58	2.16	2.17	-3.77	0.0497	0.000171	Soluble	-4.47	0.00992	3.42e-05	Moderately soluble	-2.95	0.324	0.00112	Soluble	High	No	No	No	No	No	No	No	-5.91	0	0	0	0	0	0.55	0
		106	NPA001653	Ukulactone B	C[C@@H]1[C@H]2[C@@]([C@@](C1=O)(C(=O)O2)C)(C)/C=C(\C)/C=C/C=C/C=C/C=C(\C)/[C@@H]3C(=C[C@@]([C@H](O3)C)(C)O)C	C29H38O5	466.61	34	0	0.52	6	5	1	135.58	72.83	1.59	3.04	5.19	1.58	2.16	2.17	-3.77	0.0497	0.000171	Soluble	-4.47	0.00992	3.42e-05	Moderately soluble	-2.95	0.324	0.00112	Soluble	High	No	No	No	No	No	No	No	-5.91	0	0	0	0	0	0.55	0
		107	NPA001687	2-formyl-3,5-dimethoxy-6-methylbenzoic acid	CC1=C(C=C(C(=C1C(=O)O)C=O)OC)OC	C11H12O5	224.21	16	6	0.27	4	5	1	56.74	72.83	1.42	1.22	1.52	0.73	1.95	1.37	-2.01	2.18	0.00972	Soluble	-2.35	1.01	0.0045	Soluble	-2.37	0.956	0.00427	Soluble	High	No	No	No	No	No	No	No	-6.8	0	0	0	0	0	0.85	0
		108	NPA001688	Communesin I	CCC[C@@H](CC(=O)N1CC[C@]23[C@H]1N4CC[C@]25[C@H](NC6=CC=CC=C36)N(C7=CC=CC(=C57)[C@H]4[C@@H]8C(O8)(C)C)C)O	C32H40N4O3	528.68	39	12	0.59	6	4	2	165.54	71.58	3.96	4	2.07	3.41	3.69	3.43	-5.47	0.00179	3.39e-06	Moderately soluble	-5.21	0.0033	6.23e-06	Moderately soluble	-6.76	9.19e-05	1.74e-07	Poorly soluble	High	Yes	No	No	Yes	No	No	Yes	-6.68	1	3	0	0	1	0.55	0
		109	NPA001689	Peniciketal C	C[C@H]1C[C@H]2C[C@@](O1)(OC3=C(C(=C4C(=C23)C[C@]5(O4)C[C@H](C[C@@H](O5)C)O)O)C)CC6=CC(=C(C(=C6C=O)O)C)O	C29H34O9	526.57	38	12	0.55	3	9	4	138.26	134.91	4.01	4.25	4.04	1.67	4.39	3.67	-5.82	0.000801	1.52e-06	Moderately soluble	-6.79	8.45e-05	1.6e-07	Poorly soluble	-5.37	0.00227	4.31e-06	Moderately soluble	Low	No	No	No	No	No	No	No	-6.49	1	3	0	1	0	0.55	0
		110	NPA001693	Oxosorbicillinol	C/C=C/C=C/C(=C\1/C(=C(C(=O)[C@@](C1=O)(C)O)C)O)/O	C14H16O5	264.27	19	0	0.29	2	5	3	70.15	94.83	1.54	1.7	1.67	-0.54	1.78	1.23	-2.42	1.01	0.00382	Soluble	-3.31	0.13	0.000493	Soluble	-0.93	30.8	0.117	Soluble	High	No	No	No	No	No	No	No	-6.71	0	0	0	0	0	0.56	0
		111	NPA001719	Dictyophaeric acid B	C[C@H]1CCC[C@H]([C@]2([C@@H]3[C@H]([C@H](CC2=O)O)OC(=C3C(=O)O1)/C=C/C=C/C=C/C(=O)O)O)O	C22H26O9	434.44	31	0	0.5	4	9	4	107.5	150.59	1.85	0.24	0.55	-0.29	1.12	0.7	-2.42	1.65	0.0038	Soluble	-2.96	0.473	0.00109	Soluble	-0.03	408	0.94	Soluble	Low	No	No	No	No	No	No	No	-8.78	0	0	1	1	1	0.11	0
		112	NPA001721	Tanzawaic acid F	C[C@@H]1CC(C[C@H]2[C@H]1[C@H]([C@H](C=C2)C)/C=C/C=C/C(=O)O)C(=O)O	C18H24O4	304.38	22	0	0.56	4	4	2	86.53	74.6	2.33	3.29	3.37	2.98	1.9	2.77	-3.54	0.0886	0.000291	Soluble	-4.53	0.00895	2.94e-05	Moderately soluble	-0.49	97.6	0.321	Soluble	High	Yes	No	No	No	Yes	No	Yes	-5.82	0	0	0	0	0	0.85	0
		113	NPA001731	Citriquinochroman	C[C@H]1CC2=C([C@H](O1)C3=CC=C4N3C(=O)C5=C4NC6=CC=CC=C6C5=O)C(=CC(=C2C)O)OC	C26H22N2O5	442.46	33	22	0.23	2	5	2	126.97	93.03	3.19	3.63	3.48	2.37	4.81	3.5	-5.23	0.0026	5.87e-06	Moderately soluble	-5.27	0.00237	5.35e-06	Moderately soluble	-7.66	9.59e-06	2.17e-08	Poorly soluble	High	No	Yes	No	Yes	Yes	No	No	-6.42	0	0	0	0	0	0.55	0
		114	NPA001791	Adipyl-7-aminocephalosporanic acid	CC(=O)OCC1=C(N2[C@@H]([C@@H](C2=O)NC(=O)CCCCC(=O)O)SC1)C(=O)O	C16H20N2O8S	400.4	27	0	0.56	11	8	3	96.76	175.61	1.58	-1.35	-0.45	0.04	0.1	-0.01	-0.75	71.9	0.179	Very soluble	-1.84	5.81	0.0145	Very soluble	-1.16	28	0.0698	Soluble	Low	No	No	No	No	No	No	No	-9.7	0	1	2	1	1	0.11	0
		115	NPA001796	(+)-Aristolochene	C[C@H]1CCCC2=CC[C@@H](C[C@]12C)C(=C)C	C15H24	204.35	15	0	0.73	1	0	0	68.78	0	3.18	5.24	4.73	4.63	4.14	4.38	-4.34	0.00929	4.55e-05	Moderately soluble	-4.99	0.0021	1.03e-05	Moderately soluble	-3.55	0.0579	0.000283	Soluble	Low	No	No	No	Yes	Yes	No	No	-3.83	1	0	0	0	2	0.55	0
		116	NPA001806	Verrulactone B	COC1=CC(=C2C(=C1)C3=CC(=C(C(=C3OC2=O)C4=C5C6=CC(=CC(=C6C(=O)OC5=CC(=C4O)O)O)OC)O)O)O	C28H18O12	546.44	40	28	0.07	3	12	6	144.1	200.26	2.49	4.69	4.12	0.84	3.69	3.17	-6.5	0.000172	3.14e-07	Poorly soluble	-8.62	1.3e-06	2.38e-09	Poorly soluble	-7.27	2.95e-05	5.41e-08	Poorly soluble	Low	No	No	No	No	Yes	No	No	-6.3	3	2	1	1	3	0.17	1
		117	NPA001812	Arisugacin D	CC(=O)O[C@@H]1CC[C@]2([C@](C1(C)C)(CC[C@@]3([C@@]2(CC4=C(O3)C=C(OC4=O)C5=CC=C(C=C5)OC)O)C)O)C	C29H36O8	512.59	37	12	0.59	4	8	2	137.33	115.43	3.85	3.55	4.02	2.38	5	3.76	-5.23	0.00301	5.88e-06	Moderately soluble	-5.66	0.00112	2.19e-06	Moderately soluble	-7.36	2.22e-05	4.33e-08	Poorly soluble	High	No	Yes	No	No	No	No	Yes	-6.91	1	3	0	0	0	0.55	0
		118	NPA001824	Sorbicillamine C	C/C=C/C=C/C(=C/1\[C@@H]2[C@@]3(C(=C4C(=O)C[C@@H](N=C4[C@]([C@@]3(O[C@@]2(C(=O)C(=C1O)C)C)O)(C)O)/C=C/C)O)C)/O	C28H33NO8	511.56	37	0	0.46	3	9	5	140.8	156.88	3.13	2.1	3	-0.42	3.7	2.3	-4.14	0.0373	7.3e-05	Moderately soluble	-5.02	0.00483	9.44e-06	Moderately soluble	-2.58	1.35	0.00263	Soluble	Low	No	Yes	No	No	Yes	No	No	-7.93	1	2	1	1	1	0.11	0
		119	NPA001862	Rhodostegone	C/C=C/C(=O)C[C@H]1C[C@H](CCO1)O	C10H16O3	184.23	13	0	0.7	3	3	1	50.04	46.53	2.1	0.49	1.06	0.39	1.63	1.13	-1.09	14.9	0.0807	Very soluble	-1.04	16.9	0.0919	Very soluble	-0.8	28.9	0.157	Soluble	High	Yes	No	No	No	No	No	No	-7.08	0	0	0	0	1	0.55	0
		120	NPA001873	Penicillar A	CCC/C(=C\C=C\C[C@@H](C)O)/C=O	C11H18O2	182.26	13	0	0.55	6	2	1	55.4	37.3	2.1	0.49	2.24	0.39	1.63	1.13	-1.09	14.9	0.0807	Very soluble	-1.04	16.9	0.0919	Very soluble	-0.8	28.9	0.157	Soluble	High	Yes	No	No	No	No	No	No	-7.08	0	0	0	0	1	0.55	0
		121	NPA001890	Viridicatumtoxin B	CC1=CCCC(C12CC3=C4C(=C(C5=C3C2=C(C=C5O)OC)O)C(=O)C6(C(=C(C(=O)CC67C4(O7)O)C(=O)N)O)O)(C)C	C30H29NO10	563.55	41	10	0.43	2	10	6	143.03	200.14	1.28	2.48	1.82	-0.2	3.25	1.73	-4.94	0.0064	1.14e-05	Moderately soluble	-6.33	0.000265	4.7e-07	Poorly soluble	-5.16	0.00393	6.98e-06	Moderately soluble	Low	No	No	No	Yes	No	No	No	-7.98	3	2	1	1	2	0.11	0
		122	NPA001915	1-hydroxyeremophil-7(11),9(10)-dien-8-one	C[C@H]1CCC(C2=CC(=O)C(=C(C)C)C[C@]12C)O	C15H22O2	234.33	17	0	0.67	0	2	1	70.14	37.3	2.61	2.64	3.02	2.54	3.02	2.77	-2.96	0.259	0.00111	Soluble	-3.07	0.198	0.000843	Soluble	-2.83	0.343	0.00146	Soluble	High	Yes	No	No	No	No	No	No	-5.86	0	0	0	0	0	0.55	0
		123	NPA001922	Citreohybridone J	CC(=O)O[C@H]1CC[C@]23C(C1(C)C)[C@H](C[C@]4(C2=C[C@@]5([C@@]6([C@]4([C@@H]([C@@]([C@@H]6OC(=O)C)(O5)C)O)C(=O)OC)C)C)C)OC3=O	C30H40O10	560.63	40	0	0.8	6	10	1	139.33	134.66	3.57	2.41	2.64	2.36	3.46	2.89	-4.44	0.0204	3.65e-05	Moderately soluble	-4.88	0.00739	1.32e-05	Moderately soluble	-4.48	0.0187	3.34e-05	Moderately soluble	High	No	Yes	No	No	No	No	No	-8.01	1	3	0	1	0	0.55	0
		124	NPA001938	Tryptoquialanine B	C[C@H]1C(=O)N2[C@@H](N1O)[C@]3(C[C@H](C(=O)O3)N4C(=O)C5=CC=CC=C5N=C4[C@H](C)OC(=O)C)C6=CC=CC=C62	C26H24N4O7	504.49	37	16	0.35	4	9	1	136.17	131.27	2.98	1.69	0.98	1.85	0.72	1.65	-4.09	0.0411	8.16e-05	Moderately soluble	-4.06	0.0438	8.68e-05	Moderately soluble	-4.49	0.0164	3.25e-05	Moderately soluble	High	No	No	No	No	No	No	No	-8.18	2	2	0	0	0	0.17	0
		125	NPA001964	Citreoisocoumarin	CC(=O)C[C@H](CC1=CC2=CC(=CC(=C2C(=O)O1)O)O)O	C14H14O6	278.26	20	10	0.29	4	6	3	72.09	107.97	1.3	1.06	1.09	0.14	2.13	1.14	-2.34	1.27	0.00458	Soluble	-2.92	0.336	0.00121	Soluble	-3.08	0.232	0.000834	Soluble	High	No	No	No	No	No	No	No	-7.24	0	0	0	0	0	0.55	0
		126	NPA001993	Terrestrol H	COCC1=C(C=C(C(=C1)O)CC2=C(C=CC(=C2)O)O)O	C15H16O5	276.28	20	12	0.2	4	5	4	74.85	90.15	1.5	2.07	2.09	1.18	2.3	1.83	-3.04	0.254	0.000918	Soluble	-3.59	0.0706	0.000256	Soluble	-3.55	0.0777	0.000281	Soluble	High	No	No	Yes	No	No	Yes	Yes	-6.52	0	0	0	0	0	0.55	0
		127	NPA002014	Decarestrictine A1	C[C@@H]1C[C@@H]2O[C@@H]2C=C[C@H](O)CC(=O)O1	C10H14O4	198.22	14	0	0.7	0	4	1	49.01	59.06	1.99	0.15	0.4	0.35	0.71	0.72	-1.16	13.6	0.0686	Very soluble	-0.95	22.4	0.113	Very soluble	-0.17	133	0.67	Soluble	High	No	No	No	No	No	No	No	-7.4	0	0	0	0	1	0.55	0
		128	NPA002025	Geumsanol E	CCC(C)/C=C(\C)/C=C/C1=CC2=CC(=O)[C@@]([C@H]([C@@H]2CO1)OC(=O)C)(C)O	C21H28O5	360.44	26	0	0.52	6	5	1	100.71	72.83	3.28	3.31	3.26	1.94	3.63	3.09	-3.76	0.0621	0.000172	Soluble	-4.52	0.011	3.05e-05	Moderately soluble	-2.67	0.765	0.00212	Soluble	High	Yes	No	No	No	Yes	No	Yes	-6.15	0	0	0	0	0	0.55	0
		129	NPA002034	8-epi-isochromophilone III	CC[C@H](C)/C=C(\C)/C=C/C1=CC2=C(C(=O)[C@]([C@H]([C@H]2CO1)O)(C)O)Cl	C19H25ClO4	352.85	24	0	0.53	4	4	2	95.77	66.76	2	3.57	3.25	1.82	3.75	2.88	-4.01	0.0343	9.71e-05	Moderately soluble	-4.66	0.00776	2.2e-05	Moderately soluble	-2.86	0.485	0.00137	Soluble	High	Yes	Yes	No	No	No	No	Yes	-5.92	0	0	0	0	0	0.55	1
		130	NPA002067	Purpurquinone A	C/C=C/C1=CC2=CC(=O)[C@@](C(=O)[C@]2([C@H](O1)O)O)(C)OC(=O)C3=C(C=C(C=C3C)O)O	C21H20O9	416.38	30	6	0.29	4	9	4	102.65	150.59	2.31	1.82	0.94	-0.26	1.68	1.3	-3.45	0.147	0.000353	Soluble	-4.6	0.0104	2.5e-05	Moderately soluble	-2.21	2.57	0.00617	Soluble	Low	No	Yes	No	No	No	No	No	-7.55	0	0	1	1	1	0.55	0
		131	NPA002085	Penicillisterol	C[C@H](/C=C/[C@H](C)C(C)C)[C@H]1CC(=O)[C@H]2[C@@]1(CCC3=C2[C@H]([C@@H]([C@]4([C@@]3(CC[C@@H](C4)O)C)O)O)O)C	C28H44O5	460.65	33	0	0.82	4	5	4	131.67	97.99	3.1	2.68	3.79	2.84	4.28	3.34	-4.12	0.0349	7.58e-05	Moderately soluble	-4.39	0.0188	4.07e-05	Moderately soluble	-3.39	0.187	0.000406	Soluble	High	No	Yes	No	No	No	No	Yes	-7.21	0	2	0	0	0	0.55	0
		132	NPA002087	Dihydroepiepoformin	C[C@@H]1C[C@@H]([C@@H]2[C@H](C1=O)O2)O	C7H10O3	142.15	10	0	0.86	0	3	1	33.98	49.83	1.35	-0.18	-0.28	-0.46	0.74	0.24	-0.61	35.1	0.247	Very soluble	-0.41	55.2	0.388	Very soluble	-0.03	131	0.925	Soluble	High	No	No	No	No	No	No	No	-7.29	0	2	0	0	1	0.55	0
		133	NPA002109	Peniciadametizine A	CN1C(=O)[C@@]2(CC3=CC=C[C@H]([C@@H]3ON2C(=O)[C@@]14[C@@H](C5=C(O4)C(=C(C=C5)OC)OC)SC)O)SC	C23H26N2O7S2	506.59	34	6	0.48	4	7	1	135.5	148.37	3.48	1.52	1.03	0.73	0.86	1.53	-3.81	0.0794	0.000157	Soluble	-4.24	0.0289	5.7e-05	Moderately soluble	-3.1	0.407	0.000804	Soluble	Low	No	No	No	Yes	No	No	No	-8.31	1	2	1	1	0	0.55	0
		134	NPA002115	Penicibrocazine E	CS[C@@]12C[C@H]3[C@@H](N1C(=O)[C@@]4(C[C@@H]5[C@@H](N4C2=O)[C@@H](C=CC5=O)O)SC)[C@H](CCC3=O)O	C20H24N2O6S2	452.54	30	0	0.7	2	6	2	119.21	165.82	1.93	-0.88	-0.99	-0.6	-0.38	-0.18	-1.96	4.97	0.011	Very soluble	-2.12	3.43	0.00758	Soluble	-0.94	52	0.115	Soluble	Low	No	Yes	No	Yes	No	No	No	-9.69	0	1	1	1	1	0.55	0
		135	NPA002131	Comazaphilone E	C/C=C/C1=CC2=C(CO1)C(=O)[C@]([C@@H](C2)OC(=O)C3=C(C(=C(C=C3C)O)O)OC)(C)O	C22H24O8	416.42	30	6	0.36	5	8	3	107.74	122.52	2.77	2.03	2.45	0.67	2.93	2.17	-3.52	0.126	0.000303	Soluble	-4.23	0.0245	5.88e-05	Moderately soluble	-3.25	0.231	0.000556	Soluble	High	No	Yes	No	No	No	No	Yes	-7.4	0	0	0	0	0	0.55	1
		136	NPA002135	Tanzawaic acid E	C[C@H]1C[C@](C[C@@H]2[C@@H]1[C@@H]([C@@H](C=C2)C)/C=C/C=C/C(=O)O)(C)O	C18H26O3	290.4	21	0	0.61	3	3	2	85.96	57.53	2.95	3.33	3.42	3.11	2.45	3.05	-3.54	0.0837	0.000288	Soluble	-4.21	0.0177	6.1e-05	Moderately soluble	-1.16	20.2	0.0695	Soluble	High	Yes	No	No	No	Yes	No	Yes	-5.71	0	0	0	0	0	0.85	0
		137	NPA002141	Lapidosin	CC(=O)/C=C(/C1=COC2=C(C1=O)C(=CC(=C2O)OC)C(=O)OC)\O	C16H14O8	334.28	24	10	0.19	5	8	2	83.76	123.27	2.39	1.12	1.78	-0.82	2.15	1.32	-2.6	0.847	0.00253	Soluble	-3.3	0.167	0.000499	Soluble	-3.06	0.289	0.000865	Soluble	High	No	No	No	No	No	No	No	-7.54	0	0	0	0	0	0.56	0
		138	NPA002168	Mycophenolic acid ethyl ester	CCOC(=O)CC/C(=C/CC1=C(C2=C(COC2=O)C(=C1OC)C)O)/C	C19H24O6	348.39	25	6	0.47	8	6	1	93.48	82.06	3.61	3.89	3.06	2.29	4.48	3.47	-4.1	0.0277	7.94e-05	Moderately soluble	-5.31	0.0017	4.89e-06	Moderately soluble	-4.65	0.00776	2.23e-05	Moderately soluble	High	No	No	Yes	No	Yes	No	Yes	-5.66	0	0	0	0	0	0.55	0
		139	NPA002172	Penidilamine	CC1C=C(C(=O)O1)NC2=CC(OC2=O)C	C10H11NO4	209.2	15	0	0.4	2	4	1	50.38	64.63	1.85	1.28	0.23	0.14	0.69	0.84	-1.81	3.23	0.0154	Very soluble	-2.24	1.21	0.0058	Soluble	-1.23	12.3	0.0587	Soluble	High	No	No	No	No	No	No	No	-6.67	0	0	0	0	0	0.55	0
		140	NPA002216	Isofunicone	C/C=C/C1=C(C(=O)C(=CO1)C(=O)C2=C(C=C(C=C2C(=O)OC)O)OC)OC	C19H18O8	374.34	27	12	0.21	7	8	1	96.04	112.27	2.64	2.35	2.3	-0.14	3.56	2.14	-3.51	0.116	0.00031	Soluble	-4.35	0.0168	4.49e-05	Moderately soluble	-4.58	0.00987	2.64e-05	Moderately soluble	High	No	No	Yes	No	Yes	No	Yes	-6.91	0	0	0	0	0	0.55	0
		141	NPA002227	Tanzawaic acid D	C[C@@H]1C[C@@](CC2=C1C(=C(C=C2)C)/C=C/C=C/C(=O)O)(C)O	C18H22O3	286.37	21	6	0.39	3	3	2	85.46	57.53	2.7	3.43	3.34	2.94	4	3.28	-3.79	0.0465	0.000162	Soluble	-4.32	0.0137	4.8e-05	Moderately soluble	-3.4	0.114	0.000398	Soluble	High	Yes	No	No	Yes	Yes	No	No	-5.61	0	0	0	0	0	0.85	0
		142	NPA002240	Berkeleyacetal A	C[C@H]1C(=O)[C@@]2([C@@H]3[C@H](O1)OC(=O)[C@@]3(C[C@@H]4[C@@]2(CC=C5C(=C4C)CC(=O)OC5(C)C)C)C)C(=O)OC	C26H32O8	472.53	34	0	0.69	2	8	0	119.98	105.2	3.36	1.88	3.04	2.63	3.68	2.92	-3.82	0.0712	0.000151	Soluble	-3.71	0.0919	0.000194	Soluble	-4.76	0.00819	1.73e-05	Moderately soluble	High	No	Yes	No	No	No	No	No	-7.85	0	0	0	0	0	0.55	0
		143	NPA002241	24-hydroxyverruculogen	C/C(=C\[C@@H]1N2C3=C(C=CC(=C3)OC)C4=C2[C@H](CC(OO1)(C)C)N5C(=O)[C@@H]6CCCN6C(=O)[C@@]5([C@H]4O)O)/CO	C27H33N3O8	527.57	38	9	0.56	3	8	3	142.55	133.93	3.59	0.52	0.09	0.09	0.28	0.91	-3.42	0.203	0.000384	Soluble	-2.9	0.659	0.00125	Soluble	-2.61	1.28	0.00243	Soluble	High	No	No	No	No	No	Yes	No	-9.15	2	3	0	1	0	0.17	0
		144	NPA002244	Penipaline C	C/C(=C\CC1=CC=CC2=C1NC=C2C=O)/CO	C14H15NO2	229.27	17	9	0.21	4	2	2	68.57	53.09	1.91	2.19	2.46	1.33	3.61	2.3	-2.77	0.39	0.0017	Soluble	-2.94	0.264	0.00115	Soluble	-3.95	0.0257	0.000112	Soluble	High	Yes	No	Yes	No	No	No	No	-6.14	0	0	0	0	0	0.55	0
		145	NPA002248	Viridicatic acid	CCCCCC(=O)C1=C(C(OC1=O)CC(=O)O)O	C12H16O6	256.25	18	0	0.58	7	6	2	62.04	100.9	0.98	1.47	1.35	-0.1	1.48	1.04	-1.89	3.28	0.0128	Very soluble	-3.2	0.163	0.000638	Soluble	-1.52	7.72	0.0301	Soluble	High	No	No	No	No	No	No	No	-6.82	0	0	0	0	0	0.56	0
		146	NPA002251	Tanzawaic acid K	C[C@H]1C[C@H]([C@H]2[C@H](C1)C=C[C@@]([C@@H]2/C=C/C=C/C(=O)O)(C)O)C	C18H26O3	290.4	21	0	0.61	3	3	2	85.96	57.53	2.8	3.67	3.42	3.11	2.45	3.09	-3.75	0.0511	0.000176	Soluble	-4.57	0.00786	2.71e-05	Moderately soluble	-1.16	20.2	0.0695	Soluble	High	Yes	No	No	No	Yes	No	Yes	-5.47	0	0	0	0	0	0.85	0
		147	NPA002263	2,3-hydro-7-deacetoxyyanuthone A	CC1=CC(=O)[C@@]([C@@H]([C@@H]1O)O)(C/C=C(\C)/CC/C=C(\C)/CCC=C(C)C)O	C22H34O4	362.5	26	0	0.59	8	4	3	107.58	77.76	2.8	3.67	3.78	3.11	2.45	3.09	-3.75	0.0511	0.000176	Soluble	-4.57	0.00786	2.71e-05	Moderately soluble	-1.16	20.2	0.0695	Soluble	High	Yes	No	No	No	Yes	No	Yes	-5.47	0	0	0	0	0	0.85	0
		148	NPA002281	Expansol B	CC1=CC(=CC(=C1)OC2=CC(=C(C(=C2)C)CC3=CC(=C(C=C3)[C@](C)(CCCC(C)C)O)O)O)O	C29H36O5	464.59	34	18	0.38	9	5	4	138.07	90.15	4.94	7.51	6.73	4.28	6.8	6.05	-7.25	2.62e-05	5.63e-08	Poorly soluble	-9.24	2.69e-07	5.79e-10	Poorly soluble	-8.38	1.91e-06	4.12e-09	Poorly soluble	Low	No	Yes	No	Yes	No	Yes	No	-3.8	1	2	0	1	1	0.55	0
		149	NPA002287	Shearinine D	C[C@]12CC[C@]34C(=CC(=O)[C@H](O3)C(O4)(C)C)[C@@]1(CC[C@@H]5[C@@]2(C6=C(C5)C7=CC8=C(C=C7N6)C9=CC(OC([C@H]9[C@@H]8O)(C)C)(C)C)C)O	C37H45NO6	599.76	44	9	0.65	0	6	3	168.98	101.01	5.09	3.1	5.63	3.16	6.51	4.7	-5.66	0.0013	2.17e-06	Moderately soluble	-4.89	0.00774	1.29e-05	Moderately soluble	-8.35	2.68e-06	4.47e-09	Poorly soluble	High	No	No	No	No	No	No	No	-7.76	1	4	0	0	1	0.55	0
		150	NPA002332	4,25-dehydrominiolutelide B	C[C@H]1[C@@]2([C@]3([C@@]4([C@@H](C[C@@]5([C@]3([C@H](O1)OC5=O)O)C)C(=C)C6=CC(=O)OC(C6=C[C@H]4O2)(C)C)C)C(=O)OC)O	C26H30O10	502.51	36	0	0.65	2	10	2	120.67	137.82	2.74	0.11	1.06	1.49	2.06	1.49	-2.89	0.643	0.00128	Soluble	-2.56	1.39	0.00276	Soluble	-3.18	0.332	0.000661	Soluble	High	No	Yes	No	No	No	No	No	-9.29	1	1	0	1	0	0.55	0
		151	NPA002344	AS-186d	CC1=CC(=C2C(=C1)C(C(OC(=O)C3=C(O2)C=CC(=C3OC)C(CC(C)C)OC(=O)C)C4=CC(=CC(=C4C(=O)C5=C(C=CC(=C5OC)C(CC(C)C)O)O)O)C)O)O	C44H50O13	786.86	57	24	0.39	13	13	5	212.05	198.51	6.51	7.5	6.84	2.34	7.85	6.21	-8.9	9.97e-07	1.27e-09	Poorly soluble	-11.5	2.47e-09	3.14e-12	Insoluble	-9.84	1.13e-07	1.44e-10	Poorly soluble	Low	No	No	No	No	No	No	No	-5.77	2	4	2	2	4	0.17	0
		152	NPA002353	Brevicompanine H	CCC(=O)N1[C@@H]2[C@@](C[C@@H]3N2C(=O)[C@@H](NC3=O)C(C)C)(C4=CC=CC=C41)C(C)(C)C=C	C24H31N3O3	409.52	30	6	0.54	5	3	1	127.59	69.72	3.15	3.91	1.83	2.77	2.94	2.92	-4.66	0.00895	2.19e-05	Moderately soluble	-5.07	0.00346	8.46e-06	Moderately soluble	-4.88	0.00546	1.33e-05	Moderately soluble	High	Yes	Yes	No	Yes	Yes	Yes	Yes	-6.02	0	0	0	0	0	0.55	0
		153	NPA002373	Homoorsellinic acid	CCC1=CC(=CC(=C1C(=O)O)O)O	C9H10O4	182.17	13	6	0.22	2	4	3	47.22	77.76	1.15	2.09	1.36	1.06	1.06	1.34	-2.5	0.582	0.00319	Soluble	-3.35	0.0808	0.000444	Soluble	-1.41	7.04	0.0386	Soluble	High	No	No	No	No	No	No	No	-5.93	0	0	0	0	1	0.56	0
		154	NPA002388	Serantrypinone	C1[C@@H]2C(=O)N[C@]([C@@]13C4=CC=CC=C4NC3=O)(C5=NC6=CC=CC=C6C(=O)N25)CO	C21H16N4O4	388.38	29	16	0.24	1	5	3	109.89	113.32	1.83	-0.23	-0.51	1.15	1.45	0.74	-2.45	1.39	0.00359	Soluble	-1.69	7.89	0.0203	Very soluble	-5.97	0.000417	1.07e-06	Moderately soluble	High	No	No	No	No	No	No	No	-8.83	0	1	0	0	0	0.55	0
		155	NPA002394	Penicidone D	C/C=C/C1=C(C(=O)C(=CN1)C(=O)C2=C(C=C(C=C2C(=O)OC)OC)OC)OC	C20H21NO7	387.38	28	12	0.25	8	7	1	102.59	103.92	3.04	2.69	2.34	0.08	4.25	2.48	-3.73	0.0729	0.000188	Soluble	-4.52	0.0116	2.99e-05	Moderately soluble	-5.27	0.00209	5.4e-06	Moderately soluble	High	No	No	Yes	Yes	Yes	No	Yes	-6.75	0	0	0	0	0	0.55	0
		156	NPA002395	Dehydrocyclopeptine	CN1/C(=C\C2=CC=CC=C2)/C(=O)NC3=CC=CC=C3C1=O	C17H14N2O2	278.31	21	17	0.06	1	2	1	84.13	54.86	2.45	2.49	1.34	2.75	3.58	2.52	-3.67	0.0599	0.000215	Soluble	-3.29	0.144	0.000516	Soluble	-5.68	0.000575	2.07e-06	Moderately soluble	High	Yes	No	No	No	No	No	No	-6.23	0	0	0	0	0	0.55	0
		157	NPA002404	15-deoxyoxalicine A	CC1=CC[C@H]2[C@]([C@]13CC4=C(O3)C=C(OC4=O)C5=CN=CC=C5)(CC[C@H]([C@]26CCC(=O)OC6)C(=C)C)C	C30H33NO5	487.59	36	12	0.5	2	6	0	137.59	78.63	3.87	4.72	5.66	3.75	6.07	4.81	-5.95	0.000545	1.12e-06	Moderately soluble	-6.1	0.000387	7.94e-07	Poorly soluble	-8.31	2.41e-06	4.94e-09	Poorly soluble	High	No	No	No	No	No	No	Yes	-5.92	0	3	0	0	0	0.55	0
		158	NPA002445	(2S,3R,4R,4aS,4bR,6aS,12bS,12cS,14aS)-4a-demethylpaspaline-3,4,4a-triol	C[C@]12CC[C@H]3[C@]([C@@H]1CC[C@@H]4[C@@]2(C5=C(C4)C6=CC=CC=C6N5)C)([C@@H]([C@H]([C@H](O3)C(C)(C)O)O)O)O	C27H37NO5	455.59	33	9	0.7	1	5	5	126.92	105.94	3.39	3.25	2.8	1.93	3.2	2.91	-4.85	0.00647	1.42e-05	Moderately soluble	-5.15	0.00324	7.1e-06	Moderately soluble	-4.65	0.0102	2.23e-05	Moderately soluble	High	No	Yes	No	No	No	No	No	-6.77	0	0	0	0	0	0.55	0
		159	NPA002452	3''-hydroxy-5'-O-desmethylterphenyllin	COC1=C(C(=C(C=C1C2=CC=C(C=C2)O)O)C3=CC(=C(C=C3)O)O)O	C19H16O6	340.33	25	18	0.05	3	6	5	93.92	110.38	2.18	3.37	3.56	1.63	2.68	2.68	-4.41	0.0133	3.91e-05	Moderately soluble	-5.37	0.00146	4.3e-06	Moderately soluble	-4.65	0.00758	2.23e-05	Moderately soluble	High	No	No	Yes	No	Yes	Yes	Yes	-5.98	0	0	0	0	0	0.55	1
		160	NPA002477	Berkedienoic acid	CC/C=C(\CC(/C=C/C=C)O)/C(=O)O	C11H16O3	196.24	14	0	0.36	6	3	2	56.5	57.53	2.09	1.95	1.9	1.7	1.83	1.89	-1.89	2.53	0.0129	Very soluble	-2.78	0.324	0.00165	Soluble	-0.55	54.8	0.279	Soluble	High	Yes	No	No	No	No	No	No	-6.11	0	0	0	0	1	0.85	0
		161	NPA002479	Penicillanthranin A	C[C@@H]1[C@H](O[C@@H](C2=C1C(=C(C(=C2O)C(=O)O)O)C)C3=C(C=C4C(=C3O)C(=O)C5=C(C=C(C=C5C4=O)C)O)O)C	C28H24O10	520.48	38	18	0.25	2	10	6	134.57	181.82	2.01	5.14	3.59	0.61	3.74	3.02	-6.52	0.000156	2.99e-07	Poorly soluble	-8.7	1.03e-06	1.98e-09	Poorly soluble	-5.49	0.0017	3.27e-06	Moderately soluble	Low	No	No	No	No	Yes	No	No	-5.83	2	2	1	1	3	0.11	1
		162	NPA002483	Griseofulvin	C[C@@H]1CC(=O)C=C(C12C(=O)C3=C(O2)C(=C(C=C3OC)OC)Cl)OC	C17H17ClO6	352.77	24	6	0.41	3	6	0	86.59	71.06	2.95	2.18	2.81	0.71	3.39	2.41	-3.39	0.145	0.00041	Soluble	-3.31	0.175	0.000495	Soluble	-4.71	0.00689	1.95e-05	Moderately soluble	High	Yes	No	Yes	No	Yes	No	Yes	-6.9	0	0	0	0	0	0.85	0
		163	NPA002499	Roseopurpurin B	CC1=CC(=C(C(=C1C(=O)OC)O[C@H]2C(=O)C(=C([C@H]([C@]2(C)OC)O)O)C)C)O	C19H24O8	380.39	27	6	0.47	5	8	3	96.09	122.52	1.32	1.29	1.72	-0.11	2.16	1.28	-2.85	0.543	0.00143	Soluble	-3.46	0.131	0.000345	Soluble	-3.16	0.264	0.000695	Soluble	High	No	Yes	No	No	No	No	No	-7.7	0	0	0	0	0	0.56	0
		164	NPA002563	Isocyclocitrinol B	C/C=C/[C@H]([C@@](C)(C1CC[C@@H]2[C@@]1(CC[C@H]3C2=CC(=O)[C@@H]4C[C@H](CC=C3C4)O)C)O)O	C25H36O4	400.55	29	0	0.72	3	4	3	115.87	77.76	3.5	2.61	3.71	2.98	3.46	3.25	-3.77	0.0681	0.00017	Soluble	-3.89	0.0513	0.000128	Soluble	-2.65	0.905	0.00226	Soluble	High	Yes	Yes	No	No	No	No	No	-6.89	0	0	0	0	0	0.55	0
		165	NPA002567	6,8,5'6'-tetrahydroxy-3'-methylflavone	CC1=CC(=C(C(=C1)C2=CC(=O)C3=CC(=CC(=C3O2)O)O)O)O	C16H12O6	300.26	22	16	0.06	1	6	4	80.98	111.13	1.91	2.12	2.59	0.22	2.53	1.88	-3.51	0.0929	0.000309	Soluble	-4.08	0.0247	8.23e-05	Moderately soluble	-4.21	0.0187	6.24e-05	Moderately soluble	High	No	No	Yes	No	No	Yes	Yes	-6.63	0	0	0	0	0	0.55	1
		166	NPA002570	F01-1358B	CC1=C(C(=C(C2=C1COC2=O)O)C/C=C(\C)/CCCC(C)C(=O)C)OC	C21H28O5	360.44	26	6	0.52	8	5	1	102.01	72.83	3.31	4.83	4.11	2.75	5.57	4.11	-4.76	0.00626	1.74e-05	Moderately soluble	-6.09	0.000291	8.08e-07	Poorly soluble	-5.34	0.00165	4.58e-06	Moderately soluble	High	Yes	No	No	No	Yes	No	Yes	-5.07	0	0	0	0	0	0.55	0
		167	NPA002574	Lumpidin	C1CCN2[C@@H](C1)C(=O)N3[C@H]2[C@](C4=CC=CC=C43)(C[C@H]5C(=O)N[C@H](C(=O)N5)CC6=CC=CC=C6)O	C26H28N4O4	460.52	34	12	0.42	4	5	3	139.35	101.98	2.88	1.76	-0.6	1.44	1.44	1.39	-3.8	0.0728	0.000158	Soluble	-3.52	0.139	0.000303	Soluble	-5.84	0.000663	1.44e-06	Moderately soluble	High	No	Yes	No	No	No	Yes	No	-7.86	0	2	0	0	0	0.55	0
		168	NPA002576	Austalide P acid butyl ester	CCCCOC(=O)CC[C@]1([C@@H](CC[C@]2([C@@H]1CC3=C(C4=C(COC4=O)C(=C3O2)C)OC)C)C(C)(C)O)C	C29H42O7	502.64	36	6	0.72	9	7	1	138.44	91.29	4.29	4.96	5.14	3.68	6.53	4.92	-5.61	0.00123	2.45e-06	Moderately soluble	-6.62	0.000122	2.43e-07	Poorly soluble	-7.23	2.96e-05	5.89e-08	Poorly soluble	High	No	Yes	No	No	No	Yes	Yes	-5.84	1	3	0	0	0	0.55	0
		169	NPA002602	(-)-12-Methoxy-2,3-dihydrocitromycetin	C[C@@H]1CC(=O)C2=C(O1)C3=C(C(=C(C=C3OC2)O)OC)C(=O)O	C15H14O7	306.27	22	6	0.33	2	7	2	74.78	102.29	2.01	0.72	1.58	-0.01	1.71	1.2	-2.26	1.67	0.00547	Soluble	-2.45	1.1	0.00358	Soluble	-2.47	1.04	0.00341	Soluble	High	No	Yes	No	No	No	No	No	-7.66	0	0	0	0	0	0.56	0
		170	NPA002634	Frequentin	CCC/C=C/C=C/[C@@H]1C[C@H]([C@H](C(=O)[C@H]1C=O)O)O	C14H20O4	252.31	18	0	0.57	5	4	2	69.07	74.6	1.81	1.35	1.02	0.46	1.93	1.31	-1.92	3	0.0119	Very soluble	-2.52	0.764	0.00303	Soluble	-0.69	51	0.202	Soluble	High	No	No	No	No	No	No	No	-6.88	0	0	0	0	0	0.55	0
		171	NPA002645	Butyl 2-(4-oxo-5,6-dihydro-2H-pyran-3-yl) acetate	CCCCOC(=O)CC1=COCCC1=O	C11H16O4	212.24	15	0	0.64	6	4	0	54.97	52.6	2.58	1.01	1.59	0.54	2.31	1.61	-1.4	8.52	0.0402	Very soluble	-1.7	4.2	0.0198	Very soluble	-2.35	0.946	0.00446	Soluble	High	Yes	No	No	No	No	No	No	-6.88	0	0	0	0	0	0.85	0
		172	NPA002655	Sclerotigenin	C1C2=NC3=CC=CC=C3C(=O)N2C4=CC=CC=C4C(=O)N1	C16H11N3O2	277.28	21	16	0.06	0	3	1	82.3	63.99	2.08	1.51	1.1	2.32	2.14	1.83	-3.07	0.234	0.000843	Soluble	-2.46	0.957	0.00345	Soluble	-5.42	0.00106	3.83e-06	Moderately soluble	High	Yes	No	Yes	No	No	No	No	-6.92	0	0	0	0	0	0.55	0
		173	NPA002690	Penstyrylpyrone	CC1=C(C=C(OC1=O)/C=C/C2=CC=CC=C2)OC	C15H14O3	242.27	18	12	0.13	3	3	0	71.81	39.44	3	3.12	2.91	2.32	4.02	3.07	-3.6	0.0604	0.000249	Soluble	-3.62	0.0585	0.000242	Soluble	-5.06	0.00209	8.63e-06	Moderately soluble	High	Yes	No	Yes	Yes	Yes	No	No	-5.56	0	0	0	0	0	0.55	0
		174	NPA002706	Prugosene A2	C[C@@H]1C(=C[C@@]([C@H](O1)/C(=C/C=C/C=C/C=C/C=C/[C@@]2([C@@H]3C(C(=O)C2(C(=O)O3)C)C)C)/C)(C)O)C	C28H36O5	452.58	33	0	0.5	6	5	1	130.77	72.83	4.6	4.85	4.8	3.24	5.86	4.67	-5.31	0.00224	4.95e-06	Moderately soluble	-6.11	0.000349	7.7e-07	Poorly soluble	-3.44	0.164	0.000363	Soluble	High	No	No	No	No	Yes	No	Yes	-5.62	0	1	0	0	0	0.55	0
		175	NPA002733	Penicolinate A	COC(=O)C1=NC=C(C=C1)CCCCCCCCCCC2=CN=C(C=C2)C(=O)OC	C24H32N2O4	412.52	30	12	0.5	15	6	0	117.31	78.38	4.6	6.7	4.96	2.96	6.24	5.09	-5.92	0.000491	1.19e-06	Moderately soluble	-8.15	2.92e-06	7.08e-09	Poorly soluble	-8.28	2.16e-06	5.24e-09	Poorly soluble	High	No	No	Yes	No	Yes	Yes	Yes	-4.06	0	0	1	0	1	0.55	0
		176	NPA002769	Citreohybridone A	CC1=CC2[C@](C[C@H]3C4[C@]2(CC[C@@H](C4(C)C)OC(=O)C)C(=O)O3)([C@]5([C@@]1(C(=O)C(=C5OC(=O)C)C)C)C(=O)OC)C	C30H38O9	542.62	39	0	0.7	6	9	0	138.85	122.27	3.51	2.92	3.84	2.96	4.45	3.54	-4.65	0.0122	2.25e-05	Moderately soluble	-5.15	0.00385	7.1e-06	Moderately soluble	-5.45	0.00192	3.53e-06	Moderately soluble	High	No	Yes	No	No	No	No	No	-7.54	1	3	0	0	0	0.56	0
		177	NPA002816	Thiersindole B	C[C@H]1CC[C@]23[C@H]([C@]1(C)CC4=CNC5=CC=CC=C54)CC[C@@H]([C@]2(CCC3=C(C)C)C)O	C28H39NO	405.62	30	9	0.64	2	1	2	128.16	36.02	3.87	7.17	7.04	5.41	6.8	6.06	-6.96	4.43e-05	1.09e-07	Poorly soluble	-7.75	7.25e-06	1.79e-08	Poorly soluble	-7.88	5.4e-06	1.33e-08	Poorly soluble	Low	No	No	Yes	No	No	No	No	-3.68	1	1	0	1	1	0.55	0
		178	NPA002841	Simple Pyrone 2	CC1=C(OC(=O)C=C1OC)C2CO2	C9H10O4	182.17	13	6	0.44	2	4	0	45.18	51.97	2.16	-0.14	0.7	0.13	2.48	1.07	-1.09	14.8	0.0811	Very soluble	-0.5	58	0.318	Very soluble	-2.51	0.562	0.00308	Soluble	High	Yes	No	No	No	No	No	No	-7.51	0	0	0	0	1	0.55	0
		179	NPA002848	3-Methoxy-1-methyl-4(1H)-quinolone	CN1C=C(C(=O)C2=CC=CC=C21)OC	C11H11NO2	189.21	14	10	0.18	1	2	0	55.96	31.23	2	1.88	1.55	0.82	1.99	1.65	-2.66	0.414	0.00219	Soluble	-2.16	1.32	0.00695	Soluble	-3.3	0.095	0.000502	Soluble	High	Yes	No	Yes	No	No	No	No	-6.12	0	0	0	0	1	0.55	0
		180	NPA002877	Rugulotrosin A	CC1=CC2=C(C(=C1C3=C(C4=C(C=C3C)O[C@]5([C@@H](CCC(=O)C5=C4O)O)C(=O)OC)O)O)C(=C6C(=O)CC[C@H]([C@@]6(O2)C(=O)OC)O)O	C32H30O14	638.57	46	12	0.38	5	14	6	156.76	226.58	3.29	2.94	1.98	-1.36	2.69	1.91	-5.51	0.00195	3.06e-06	Moderately soluble	-7.36	2.79e-05	4.36e-08	Poorly soluble	-4.63	0.0149	2.34e-05	Moderately soluble	Low	No	No	No	No	Yes	No	No	-8.11	3	3	1	1	4	0.11	0
		181	NPA002879	Peniazaphilone B	CC[C@H](C)C=C(C)C=CC1=CC2=CC(=O)[C@]3(C(=C(C(=O)O3)C(=O)C)C2=CN1CCCC(=O)O)C	C27H31NO6	465.54	34	6	0.41	9	6	1	131.13	102.67	3.42	3.43	3.55	2.02	5.34	3.55	-4.42	0.0175	3.77e-05	Moderately soluble	-5.27	0.00252	5.41e-06	Moderately soluble	-5.07	0.00395	8.49e-06	Moderately soluble	High	No	No	Yes	Yes	Yes	No	No	-6.7	0	1	0	0	0	0.56	0
		182	NPA002889	6-demethylpenisimplicissin	CC1=CC(=O)C(=CO1)[C@H]2C3=C(C=C(C=C3C(=O)O2)O)OC	C15H12O6	288.25	21	12	0.2	2	6	1	72.27	85.97	2.12	1.25	1.6	0.36	2.77	1.62	-2.71	0.568	0.00197	Soluble	-2.65	0.64	0.00222	Soluble	-4.34	0.0133	4.6e-05	Moderately soluble	High	No	No	No	No	No	No	No	-7.17	0	0	0	0	0	0.55	0
		183	NPA002893	Corymbiferone	COC1=CC(=O)C2=C3C1=COC(=C3C(=CC2=O)OC)O	C14H10O6	274.23	20	13	0.14	2	6	1	72.45	85.97	1.66	-0.48	1.47	-0.14	2.76	1.05	-1.59	7.1	0.0259	Very soluble	-0.86	38	0.139	Very soluble	-4.45	0.00973	3.55e-05	Moderately soluble	High	No	No	Yes	No	No	No	Yes	-8.31	0	0	0	0	0	0.55	0
		184	NPA002922	Psychrophilin D	CC(C)C[C@H]1C(=O)NC2=CC=CC=C2C(=O)N3C=C(C[C@@H](C(=O)N1)[N+](=O)[O-])C4=CC=CC=C43	C24H24N4O5	448.47	33	15	0.29	3	5	2	132.07	126.02	1.89	3.85	2.05	1.86	0.7	2.07	-5.18	0.00293	6.54e-06	Moderately soluble	-6.19	0.000288	6.42e-07	Poorly soluble	-6.43	0.000165	3.67e-07	Poorly soluble	High	No	Yes	No	No	Yes	No	Yes	-6.3	0	1	0	0	0	0.55	0
		185	NPA002924	Peaurantiogriseol F	C[C@]1(C=C[C@@H]2C[C@@H](CC[C@@H]2[C@]1(C)C(=O)CCO)CO)O	C16H26O4	282.38	20	0	0.81	4	4	3	77.79	77.76	2.05	0.96	1.29	1.15	1.81	1.45	-1.93	3.31	0.0117	Very soluble	-2.18	1.86	0.0066	Soluble	-1.68	5.86	0.0207	Soluble	High	No	Yes	No	No	No	No	No	-7.34	0	0	0	0	0	0.55	0
		186	NPA002938	Oxindole	C1C2=CC=CC=C2NC1=O	C8H7NO	133.15	10	6	0.12	0	1	1	41.73	29.1	1.42	1.16	0.61	1.13	1.91	1.25	-1.84	1.92	0.0144	Very soluble	-1.37	5.73	0.043	Very soluble	-2.85	0.186	0.0014	Soluble	High	Yes	No	No	No	No	No	No	-6.29	0	2	0	0	1	0.55	0
		187	NPA002959	Citreohybridone L	CC1=C[C@]23[C@](C[C@H]4C5[C@]2(CC[C@@H](C5(C)C)OC(=O)C)C(=O)O4)([C@]6([C@@]1([C@H]([C@@]([C@H]6O3)(C)O)OC(=O)C)C)COC(=O)C)C	C31H42O10	574.66	41	0	0.81	7	10	1	144.14	134.66	2.66	2.22	3.03	2.55	3.88	2.87	-4.34	0.0263	4.58e-05	Moderately soluble	-4.68	0.0119	2.08e-05	Moderately soluble	-4.86	0.00788	1.37e-05	Moderately soluble	High	No	Yes	No	No	No	No	No	-8.23	1	3	0	1	0	0.55	0
		188	NPA002961	Decarestrictine L	C[C@H]1CC[C@H]([C@@H](O1)CC(=O)C)O	C9H16O3	172.22	12	0	0.89	2	3	1	45.71	46.53	1.89	0.1	0.89	0.19	1.17	0.85	-0.84	25	0.145	Very soluble	-0.63	40.2	0.233	Very soluble	-0.86	23.5	0.136	Soluble	High	Yes	No	No	No	No	No	No	-7.28	0	0	0	0	1	0.55	0
		189	NPA003021	(2R,4R)-3,4-dihydro-5-methoxy-2-methyl-2H-1-benzopyran-4-ol	C[C@@H]1C[C@H](C2=C(O1)C=CC=C2O)OC	C11H14O3	194.23	14	6	0.45	1	3	1	53.32	38.69	2.07	1.79	1.93	1.12	1.85	1.75	-2.42	0.733	0.00378	Soluble	-2.22	1.17	0.00601	Soluble	-2.45	0.689	0.00355	Soluble	High	Yes	No	No	No	No	No	No	-6.21	0	0	0	0	1	0.55	0
		190	NPA003031	Penicimarin D	CC1=C(C2=CC(=CC(=C2C(=O)O1)O)O)CO[C@@H]3[C@@H]([C@H]([C@@H]([C@H](O3)COC(=O)C)O)O)O	C19H22O11	426.37	30	10	0.47	6	11	5	99.74	176.12	1.51	-0.78	-0.75	-1.32	0.19	-0.23	-1.84	6.12	0.0144	Very soluble	-2.44	1.55	0.00363	Soluble	-1.62	10.1	0.0237	Soluble	Low	No	No	No	No	No	No	No	-9.45	1	1	1	1	2	0.55	0
		191	NPA003035	(9R,14S)-epoxy-11-deoxyfunicone	C/C=C/C1=CC(=O)[C@]2([C@@H](O1)O2)C(=O)C3=C(C=C(C=C3C(=O)OC)OC)OC	C19H18O8	374.34	27	6	0.32	7	8	0	91.78	100.66	2.99	2.09	1.83	0.14	3.16	2.04	-3.18	0.247	0.000661	Soluble	-3.83	0.0549	0.000147	Soluble	-3.36	0.164	0.000439	Soluble	High	No	No	Yes	No	Yes	No	Yes	-7.1	0	0	0	0	0	0.56	0
		192	NPA003044	Chrysogeside D	CCCCCCCCCCCCCCC/C=C/[C@H](C(=O)N[C@@H](CO[C@H]1[C@@H]([C@H]([C@@H]([C@H](O1)CO)O)O)O)[C@@H](/C=C/CC/C=C(\C)/CCCCCCCC)O)O	C43H79NO9	754.09	53	0	0.84	34	9	7	217.42	168.94	7.79	10.99	7.08	2.31	9.57	7.55	-9.2	4.81e-07	6.38e-10	Poorly soluble	-14.5	2.37e-12	3.14e-15	Insoluble	-7.32	3.63e-05	4.82e-08	Poorly soluble	Low	No	Yes	No	No	No	No	No	-3.1	2	4	2	2	5	0.17	0
		193	NPA003091	Decalpenic acid	CCC[C@@H]1C=C[C@@H]2CC(=CC[C@H]2[C@]1(C)/C=C(\C)/C=C/C=C/C=C/C(=O)O)C	C25H34O2	366.54	27	0	0.48	7	2	1	116.73	37.3	4.41	7.08	6.65	5.27	5.67	5.82	-6.11	0.000284	7.75e-07	Poorly soluble	-7.68	7.63e-06	2.08e-08	Poorly soluble	-3.28	0.194	0.000528	Soluble	High	No	No	No	Yes	Yes	No	Yes	-3.51	1	1	0	1	1	0.85	0
		194	NPA003105	Sulfimarin	CS(=O)C1=CC=CC2=C1OC(=O)C=C2	C10H8O3S	208.23	14	10	0.1	1	3	0	54.89	66.49	1.84	1.03	2.4	1.26	1.65	1.64	-2.24	1.19	0.00572	Soluble	-2.02	2.01	0.00963	Soluble	-4.02	0.0198	9.51e-05	Moderately soluble	High	Yes	No	Yes	No	No	No	No	-6.84	0	0	0	0	0	0.55	0
		195	NPA003111	Arisugacin A	C[C@@]12CC[C@@]3([C@@]([C@]1(CC4=C(O2)C=C(OC4=O)C5=CC(=C(C=C5)OC)OC)O)(C(=O)C=CC3(C)C)C)O	C28H32O8	496.55	36	12	0.5	3	8	2	132.65	115.43	3.82	2.81	3.45	1.57	4.75	3.28	-4.74	0.00909	1.83e-05	Moderately soluble	-4.89	0.00638	1.28e-05	Moderately soluble	-7.08	4.08e-05	8.22e-08	Poorly soluble	High	No	Yes	No	No	No	No	Yes	-7.33	0	2	0	0	0	0.55	0
		196	NPA003124	Penipacid E	C1=CC=C(C(=C1)C(=O)O)NC=NC2=CC=CO2	C12H10N2O3	230.22	17	11	0	4	4	2	63.7	74.83	1.84	2.43	2.56	0.53	1.86	1.84	-3.01	0.223	0.00097	Soluble	-3.64	0.0522	0.000227	Soluble	-3.65	0.0511	0.000222	Soluble	High	Yes	No	No	No	No	No	No	-5.98	0	0	0	0	0	0.85	0
		197	NPA003137	Sumalarin B	C[C@H]1CCC[C@@H](CC(=O)C2=C(C=C(C=C2CC(=O)O1)O)O)SC[C@H](C(=O)OCCOC(=O)C)OC(=O)C	C25H32O11S	540.58	37	6	0.56	11	11	2	133.18	188.03	3.06	2.99	2.47	0.9	3.1	2.5	-4.47	0.0183	3.39e-05	Moderately soluble	-6.6	0.000135	2.5e-07	Poorly soluble	-4.19	0.0352	6.52e-05	Moderately soluble	Low	No	Yes	No	No	No	No	Yes	-7.47	2	2	2	1	2	0.17	0
		198	NPA003147	Panepoxydon	CC(=C[C@H](C1=C[C@H]([C@H]2[C@@H](C1=O)O2)O)O)C	C11H14O4	210.23	15	0	0.55	2	4	2	53.42	70.06	1.69	0.63	-0.05	-0.27	0.97	0.59	-1.41	8.21	0.0391	Very soluble	-1.68	4.43	0.0211	Very soluble	0	211	1	Soluble	High	No	No	No	No	No	No	No	-7.14	0	0	0	0	0	0.55	0
		199	NPA003148	(3S)-3-(3,5-dihydroxy-2,4-dimethylphenyl)butan-2-one	CC1=C(C(=C(C=C1[C@H](C)C(=O)C)O)C)O	C12H16O3	208.25	15	6	0.42	2	3	2	60.01	57.53	2	2.13	2.41	1.7	2.73	2.19	-2.64	0.48	0.00231	Soluble	-2.97	0.223	0.00107	Soluble	-2.8	0.33	0.00158	Soluble	High	Yes	No	No	No	No	No	No	-6.06	0	0	0	0	0	0.55	0
		200	NPA003150	F-390-B	CC1=CC2=C(C(=C1)O)C(=O)C3=CC=C[C@H]([C@]3(O2)C(=O)OC)OC(=O)C	C18H16O7	344.32	25	6	0.28	4	7	1	86.01	99.13	2.78	2.57	1.62	0.84	1.98	1.96	-3.51	0.107	0.000311	Soluble	-4.3	0.0173	5.01e-05	Moderately soluble	-2.94	0.398	0.00116	Soluble	High	No	No	No	No	Yes	No	No	-6.58	0	0	0	0	0	0.55	0
		201	NPA003153	Sorbiterrin A	CC=C[C@H]1[C@@H]2C(=CC(=O)[C@]1(C3=C(C2=O)C(=C(C(=C3C)O)C)O)C(=O)O)C	C20H20O6	356.37	26	6	0.35	2	6	3	95.52	111.9	2.32	3.21	2.57	1.28	3.21	2.52	-4.11	0.0276	7.75e-05	Moderately soluble	-5.23	0.00209	5.86e-06	Moderately soluble	-3.21	0.219	0.000614	Soluble	High	No	Yes	No	No	Yes	No	Yes	-6.19	0	0	0	0	0	0.56	0
		202	NPA003159	Berkeleyacetal C	C[C@H]1C(=O)[C@@H]2[C@@H]3[C@H](O1)OC(=O)[C@@]3(C[C@@H]4[C@@]2(C(=O)C=C5C(=CC(=O)OC5(C)C)[C@@]46CO6)C)C	C24H26O8	442.46	32	0	0.67	0	8	0	108.55	108.5	2.76	0.21	1.66	1.4	2.93	1.79	-2.72	0.852	0.00193	Soluble	-2.05	3.97	0.00896	Soluble	-3.78	0.0734	0.000166	Soluble	High	No	Yes	No	No	No	No	No	-8.85	0	0	0	0	0	0.55	0
		203	NPA003174	Penicimarin A	C[C@@H]([C@H]1COC(=O)C2=C(C=C(C=C12)O)O)O	C11H12O5	224.21	16	6	0.36	1	5	3	55.4	86.99	1.33	1.19	0.73	0.43	1.01	0.94	-2.19	1.44	0.00644	Soluble	-2.61	0.547	0.00244	Soluble	-1.34	10.1	0.0452	Soluble	High	No	No	No	No	No	No	No	-6.82	0	0	0	0	0	0.55	0
		204	NPA003191	Hesseltin A	C/C=C/C=C/C1=CC(=O)C2=C(O1)O[C@@]3(CC[C@@]4([C@@]5([C@H]3[C@H]2O)CC[C@@](C4(C)C)(OC5)O)O)C	C25H32O7	444.52	32	6	0.64	2	7	3	118.67	109.36	2.71	1.81	2.65	1.45	3.92	2.51	-3.74	0.0803	0.000181	Soluble	-3.73	0.0835	0.000188	Soluble	-4.1	0.0351	7.89e-05	Moderately soluble	High	No	Yes	No	No	No	No	Yes	-7.73	0	0	0	0	0	0.55	0
		205	NPA003203	Pyrenocine D	C/C=C(/C=O)\C1=C(OC(=O)C=C1OC)C	C11H12O4	208.21	15	6	0.27	3	4	0	56.34	56.51	2.05	0.66	1.56	0.55	2.7	1.5	-1.64	4.72	0.0227	Very soluble	-1.42	7.87	0.0378	Very soluble	-2.88	0.273	0.00131	Soluble	High	Yes	No	Yes	No	No	No	No	-7.1	0	0	0	0	0	0.55	0
		206	NPA003206	Penicilazaphilone A	CC[C@H](C)C1C(OC(O1)(C)C)(C)/C=C/C2=CC3=CC(=O)[C@]([C@@H]([C@H]3CO2)O)(C)O	C22H32O6	392.49	28	0	0.68	4	6	2	106	85.22	3.39	1.77	2.65	1.11	3.23	2.43	-3.12	0.295	0.000751	Soluble	-3.18	0.261	0.000664	Soluble	-2.74	0.716	0.00182	Soluble	High	No	Yes	No	No	No	No	No	-7.44	0	0	0	0	0	0.55	0
		207	NPA003229	Bromoroquefortine C	CC(C)(C=C)[C@@]12C[C@H]3C(=O)N/C(=C/C4=CN=CN4)/C(=O)N3C1NC5=C2C=C(C=C5)Br	C22H22BrN5O2	468.35	30	11	0.32	3	3	3	127.91	90.12	2.38	3.69	1.7	1.95	3.21	2.58	-5.14	0.00338	7.21e-06	Moderately soluble	-5.27	0.0025	5.34e-06	Moderately soluble	-6.44	0.000171	3.66e-07	Poorly soluble	High	No	Yes	No	Yes	Yes	No	Yes	-6.54	0	0	0	0	0	0.55	0
		208	NPA003237	N6-Formyl-roquefortin C	CC(C)(C=C)C12CC3C(=O)N/C(=C\C4=CN=CN4)/C(=O)N3C1N(C5=CC=CC=C25)C=O	C23H23N5O3	417.46	31	11	0.3	4	4	2	125.7	98.4	2.04	2.39	0.68	1.52	2.18	1.76	-3.93	0.0488	0.000117	Soluble	-4.1	0.0333	7.99e-05	Moderately soluble	-4.87	0.00566	1.36e-05	Moderately soluble	High	No	Yes	No	No	Yes	No	Yes	-7.15	0	0	0	0	0	0.55	0
		209	NPA003245	Erythro-11α-hydroxyneocyclocitrinol	CC(C(/C=C(\C)/[C@H]1CC[C@@H]2[C@@]1(C[C@H]([C@H]3C2=CC(=O)[C@@H]4C[C@H](CC=C3C4)O)O)C)O)O	C25H36O5	416.55	30	0	0.72	3	5	4	117	97.99	3	1.69	2.68	2.15	2.57	2.42	-3.29	0.214	0.000514	Soluble	-3.36	0.181	0.000434	Soluble	-1.83	6.2	0.0149	Soluble	High	No	Yes	No	No	No	No	No	-7.64	0	0	0	0	0	0.55	0
		210	NPA003278	3-deoxo-4b-deoxypaxilline	C[C@]12CC[C@H]3C(=CC[C@H](O3)C(C)(C)O)[C@@H]1CC[C@@H]4[C@@]2(C5=C(C4)C6=CC=CC=C6N5)C	C27H35NO2	405.57	30	9	0.63	1	2	2	122.93	45.25	3.86	5.15	5.66	4.34	5.49	4.9	-5.76	0.000713	1.76e-06	Moderately soluble	-5.85	0.000579	1.43e-06	Moderately soluble	-6.65	9.14e-05	2.25e-07	Poorly soluble	High	Yes	No	Yes	No	No	No	No	-5.12	1	1	0	0	1	0.55	0
		211	NPA003299	1-methoxy-5R,10S-agroclavine	CC1=C[C@@H]2[C@@H](CC3=CN(C4=CC=CC2=C34)OC)N(C1)C	C17H20N2O	268.35	20	9	0.41	1	2	0	85.27	17.4	3.29	2.91	2.22	3.24	2.2	2.77	-3.6	0.0668	0.000249	Soluble	-2.94	0.311	0.00116	Soluble	-3.65	0.0604	0.000225	Soluble	High	Yes	No	No	Yes	No	Yes	No	-5.87	0	0	0	0	0	0.55	0
		212	NPA003315	Sargassopenilline B	C[C@H]1CC[C@@H]([C@]2(O1)C(C3=CC(=C(C(=C3CO2)O)C)O)OC(=O)C)OC(=O)C	C19H24O8	380.39	27	6	0.58	4	8	2	94.01	111.52	2.77	1.43	1.89	0.93	1.95	1.79	-3	0.381	0.001	Soluble	-3.38	0.16	0.00042	Soluble	-2.83	0.563	0.00148	Soluble	High	No	Yes	No	No	No	No	No	-7.61	0	0	0	0	0	0.55	0
		213	NPA003316	Penicillone	CC1=C(OC(=O)C=C1OC)C(=O)CC(C)S	C11H14O4S	242.29	16	6	0.45	4	4	0	64.17	95.31	2.16	0.94	1.85	0.64	2.88	1.69	-1.95	2.73	0.0113	Very soluble	-2.53	0.718	0.00296	Soluble	-3.36	0.106	0.00044	Soluble	High	No	No	No	Yes	No	No	No	-7.11	0	0	0	0	0	0.55	0
		214	NPA003372	Penicolinate C	COC(=O)C1=NC=C(C=C1)CCCCCCCCC2=CN=C(C=C2)C(=O)OC	C22H28N2O4	384.47	28	12	0.45	13	6	0	107.69	78.38	3.99	5.62	4.18	2.54	5.42	4.35	-5.22	0.0023	5.98e-06	Moderately soluble	-7.03	3.6e-05	9.35e-08	Poorly soluble	-7.5	1.23e-05	3.2e-08	Poorly soluble	High	No	No	Yes	Yes	Yes	Yes	Yes	-4.66	0	0	1	0	1	0.55	0
		215	NPA003387	Cyclopiamide F	CC1(C2=C(C3=C4C(=C2)C=CC=C4NC3=O)C(=O)N1)C	C15H12N2O2	252.27	19	12	0.2	0	2	2	77.71	61.96	1.37	1.53	1.61	2.34	3.7	2.11	-2.84	0.369	0.00146	Soluble	-2.44	0.916	0.00363	Soluble	-5.7	0.000501	1.99e-06	Moderately soluble	High	Yes	Yes	Yes	No	No	No	No	-6.75	0	0	0	0	0	0.55	0
		216	NPA003439	(S)-tenellic acid B dimethyl acetal	CC1=CC(=C(C(=C1)O)OC2=C(C(=C(C=C2)[C@H](CC(C)C)O)OC)C(=O)O)C(OC)OC	C23H30O8	434.48	31	12	0.43	10	8	3	115.5	114.68	3.59	3.43	3.92	2.03	3.93	3.38	-4.32	0.0207	4.77e-05	Moderately soluble	-5.52	0.00132	3.03e-06	Moderately soluble	-4.87	0.00593	1.36e-05	Moderately soluble	High	No	Yes	No	No	Yes	No	No	-6.52	0	0	0	0	0	0.56	0
		217	NPA003458	Roquefortine I	CC(C)(C=C)[C@@]12CC3(C(=O)N/C(=C/C4=CN=CN4)/C(=O)N3[C@@H]1NC5=CC=CC=C25)OC	C23H25N5O3	419.48	31	11	0.35	4	4	3	126.14	99.35	1.81	2.77	0.92	0.78	2.57	1.77	-4.18	0.0274	6.54e-05	Moderately soluble	-4.51	0.0129	3.08e-05	Moderately soluble	-5.98	0.000439	1.05e-06	Moderately soluble	High	No	Yes	No	No	No	No	Yes	-6.89	0	0	0	0	0	0.55	0
		218	NPA003473	Penigequinolone A	C[C@]1(CCC(CO1)(C)C)/C=C/C2=C(C3=C(C=C2)NC(=O)[C@@H]([C@]3(C4=CC=C(C=C4)OC)O)OC)O	C27H33NO6	467.55	34	12	0.44	5	6	3	133.78	97.25	3.81	3.23	3.42	1.83	4.64	3.39	-4.7	0.00922	1.97e-05	Moderately soluble	-4.95	0.0053	1.13e-05	Moderately soluble	-6.76	8.07e-05	1.73e-07	Poorly soluble	High	No	Yes	No	No	No	No	Yes	-6.86	0	1	0	0	0	0.55	0
		219	NPA003478	Vermixocin A	CC1=CC(=C2C(=C1)COC(=O)C3=C(O2)C=CC(=C3OC)C(CC(C)C)O)O	C21H24O6	372.41	27	12	0.38	4	6	2	101.12	85.22	3.47	3.69	3.78	2.39	4.21	3.51	-4.54	0.0108	2.89e-05	Moderately soluble	-5.17	0.00252	6.76e-06	Moderately soluble	-5.42	0.00141	3.79e-06	Moderately soluble	High	No	Yes	No	No	Yes	No	No	-5.95	0	0	0	0	0	0.55	0
		220	NPA003493	Conidiogenone G	C[C@@H]1C=CC(=O)[C@@]2([C@]13C[C@@]4(CCC([C@@H]4[C@H]3[C@@H](C2)O)(C)C)C)C	C20H30O2	302.45	22	0	0.85	0	2	1	89.65	37.3	2.97	4.42	3.98	3.82	3.77	3.79	-4.5	0.00957	3.16e-05	Moderately soluble	-4.92	0.00363	1.2e-05	Moderately soluble	-3.84	0.0438	0.000145	Soluble	High	Yes	No	No	No	Yes	No	No	-5.01	0	0	0	0	0	0.55	0
		221	NPA003500	Meleagrin E	CC(C)(CC(=O)CC(C)(C)O)N1C=C(N=C1)/C=C/2\C(=O)N[C@]34N2C(=O)C(=C[C@]3(C5=CC=CC=C5N4OC)C(C)(C)C=C)O	C32H39N5O6	589.68	43	11	0.44	9	7	3	171.97	137.23	3.39	3.03	2.43	0.93	2.59	2.47	-5	0.00589	9.99e-06	Moderately soluble	-5.58	0.00156	2.65e-06	Moderately soluble	-5.48	0.00194	3.29e-06	Moderately soluble	High	No	Yes	No	No	Yes	No	Yes	-7.75	2	3	0	1	0	0.17	0
		222	NPA003505	Rugulin	CC1=CC(=C2C(=C1)C(=O)[C@]34[C@@H]5C(C6C3C([C@H]7[C@@]68C(=O)C9=CC(=CC(=C9C(=O)C8(C5=O)C4(C7=O)C2=O)O)C)OC)OC)O	C32H24O10	568.53	42	12	0.44	2	10	2	140.33	161.34	2.49	1.73	1.82	-0.51	4.13	1.93	-4.53	0.0166	2.92e-05	Moderately soluble	-4.73	0.0105	1.84e-05	Moderately soluble	-6.85	7.98e-05	1.4e-07	Poorly soluble	Low	No	Yes	No	Yes	No	No	No	-8.54	1	2	1	1	2	0.55	1
		223	NPA003518	(-)-peniphenone A	C[C@@H]1CC2=C(C(=CC(=C2O[C@@]13[C@@H](C(=O)C[C@H](O3)C)C)C)C(=O)C)O	C19H24O5	332.39	24	6	0.58	1	5	1	90.63	72.83	3.17	3.26	3.18	1.7	3.61	2.99	-4.07	0.0281	8.44e-05	Moderately soluble	-4.46	0.0114	3.44e-05	Moderately soluble	-4.29	0.0172	5.19e-05	Moderately soluble	High	Yes	No	No	No	No	No	Yes	-6.01	0	0	0	0	0	0.55	0
		224	NPA003528	Purpuride C	CC(C)[C@@H](C(=O)O[C@H]1CCC([C@H]2[C@]1(C3=COC(=O)C3=CC2)C)(C)C)NC(=O)C	C22H31NO5	389.49	28	0	0.68	6	5	1	105.63	81.7	2.98	3.58	3.27	2.65	3.31	3.16	-4.11	0.0299	7.69e-05	Moderately soluble	-4.98	0.00406	1.04e-05	Moderately soluble	-3.9	0.0495	0.000127	Soluble	High	No	Yes	No	No	Yes	No	Yes	-6.13	0	0	0	0	0	0.55	1
		225	NPA003534	Hynapene C	CC1CC(C2C(C1)C=CC(C2=O)(C)/C=C/C=C/C(=O)O)C	C18H24O3	288.38	21	0	0.56	3	3	1	84.7	54.37	2.89	4.06	3.63	3.02	3.04	3.33	-3.99	0.0297	0.000103	Soluble	-4.91	0.00358	1.24e-05	Moderately soluble	-1.85	4.05	0.014	Soluble	High	Yes	No	No	No	Yes	No	Yes	-5.18	0	0	0	0	0	0.85	0
		226	NPA003542	Penicisochroman L	CC1=CC2=C(CO1)C(=C(C=C2)C(=O)O)O	C11H10O4	206.19	15	6	0.18	1	4	2	54.26	66.76	1.38	2.06	1.72	0.9	1.63	1.54	-2.65	0.466	0.00226	Soluble	-3.09	0.167	0.000811	Soluble	-1.91	2.53	0.0123	Soluble	High	Yes	No	No	No	No	No	No	-6.1	0	0	0	0	0	0.85	0
		227	NPA003549	4,6,2’,4’,6’-Pentabromo-3,3’-dihydroxy-5,5’-dimethyldiphenyl Ether	CC1=C(C(=CC(=C1Br)OC2=C(C(=C(C(=C2Br)O)Br)C)Br)O)Br	C14H9Br5O3	624.74	22	12	0.14	2	3	2	105.44	49.69	3.86	6.93	7.32	5.72	6.43	6.05	-8.35	2.78e-06	4.46e-09	Poorly soluble	-7.79	1.02e-05	1.64e-08	Poorly soluble	-8.2	3.91e-06	6.25e-09	Poorly soluble	Low	No	Yes	No	No	Yes	No	No	-5.19	2	2	0	1	2	0.17	0
		228	NPA003553	Xanthoradone A	C[C@@H]1CC2=C(C(=C3C(=C2)C=C(C(=C3O)C4=C(C=C5C(=C4O)C(=O)C=C(C5=O)OC)C)OC)O)C(=O)O1	C27H22O9	490.46	36	16	0.22	3	9	3	129.54	139.59	2.98	5.2	3.95	0.88	4.56	3.51	-6.29	0.000253	5.16e-07	Poorly soluble	-7.88	6.49e-06	1.32e-08	Poorly soluble	-6.59	0.000125	2.55e-07	Poorly soluble	Low	No	No	No	No	Yes	No	Yes	-5.6	0	1	0	1	1	0.56	1
		229	NPA003555	Eutypoid B	C1C(=C(C(=O)O1)C2=CC=C(C=C2)O)CC3=CC=C(C=C3)O	C17H14O4	282.29	21	12	0.12	3	4	2	78.66	66.76	1.9	2.62	2.65	2.23	3.36	2.55	-3.47	0.0966	0.000342	Soluble	-3.67	0.0601	0.000213	Soluble	-4.87	0.00377	1.34e-05	Moderately soluble	High	Yes	No	Yes	No	No	No	No	-6.16	0	0	0	0	0	0.55	0
		230	NPA003556	23-O-methylantineocyclocitrinol	CC([C@H](/C=C(/C)\[C@H]1CC[C@@H]2[C@@]1(CC[C@H]3C2=CC(=O)[C@@H]4C[C@H](CC=C3C4)O)C)OC)O	C26H38O4	414.58	30	0	0.73	4	4	2	120.57	66.76	3.74	3.57	4.37	3.18	4.01	3.77	-4.4	0.0167	4.02e-05	Moderately soluble	-4.66	0.00912	2.2e-05	Moderately soluble	-3.34	0.191	0.00046	Soluble	High	Yes	Yes	No	No	No	No	No	-6.29	0	0	0	0	0	0.55	0
		231	NPA003590	Paraherquamide	C[C@]1(CCN2[C@]13C[C@@H]4[C@](C2)(C[C@@]5(C4(C)C)C6=C(C7=C(C=C6)OC(C=CO7)(C)C)NC5=O)N(C3=O)C)O	C28H35N3O5	493.59	36	6	0.64	0	6	2	144.96	91.34	3.53	1.65	1.46	1.8	2.68	2.23	-4.06	0.0427	8.65e-05	Moderately soluble	-3.18	0.325	0.000658	Soluble	-5.61	0.0012	2.44e-06	Moderately soluble	High	No	No	No	No	No	Yes	No	-8.14	0	3	0	0	0	0.55	0
		232	NPA003622	Redoxcitrinin	CC(=O)[C@@H](C)C1=C(C=O)C(O)=C(C)C(O)=C1C	C13H16O4	236.26	17	6	0.38	3	4	2	65.39	74.6	1.99	2.15	2.22	1.04	2.97	2.07	-2.72	0.448	0.00189	Soluble	-3.35	0.106	0.000448	Soluble	-2.75	0.42	0.00178	Soluble	High	Yes	No	Yes	No	No	No	Yes	-6.21	0	0	0	0	0	0.55	0
		233	NPA003639	Geumsanol C	CC[C@@H](C)[C@@H]([C@](C)(/C=C/C1=CC2=CC(=O)[C@@]([C@H]([C@@H]2CO1)O)(C)O)O)O	C19H28O6	352.42	25	0	0.63	5	6	4	93.81	107.22	2.82	0.2	0.85	0.03	1.76	1.13	-1.82	5.32	0.0151	Very soluble	-2.01	3.44	0.00976	Soluble	-0.89	45.9	0.13	Soluble	High	No	Yes	No	No	No	No	No	-8.31	0	0	0	0	0	0.55	0
		234	NPA003640	Paspaline B	CC(C)(O)[C@@H]1CC[C@]2(C=O)C(CC[C@@]3(C)[C@H]2CCC2CC4=C(NC5=CC=CC=C45)[C@@]23C)O1	C28H37NO3	435.6	32	9	0.68	2	3	2	128.15	62.32	3.62	4.93	5.31	3.68	5.7	4.65	-5.72	0.000825	1.89e-06	Moderately soluble	-5.98	0.000461	1.06e-06	Moderately soluble	-6.81	6.81e-05	1.56e-07	Poorly soluble	High	Yes	No	Yes	No	No	No	No	-5.46	0	0	0	0	0	0.55	0
		235	NPA003651	Viridicatumtoxin	CC1=CCCC([C@@]12CC3=C4[C@@H]([C@]5(CC(=O)C(=C([C@]5(C(=O)C4=C(C6=C3C2=C(C=C6O)OC)O)O)O)C(=O)N)O)O)(C)C	C30H31NO10	565.57	41	10	0.43	2	10	7	145.34	207.84	1.84	2.25	1.46	-0.87	2.53	1.44	-4.81	0.00871	1.54e-05	Moderately soluble	-6.25	0.000318	5.61e-07	Poorly soluble	-4.63	0.0134	2.37e-05	Moderately soluble	Low	No	No	No	Yes	Yes	No	No	-8.15	3	3	1	1	2	0.11	0
		236	NPA003700	Citridone B	CC([C@]1([C@H]2[C@@]([C@H](O1)O)(C3=C(O2)NC=C(C3=O)C4=CC=CC=C4)C)C)O	C19H21NO5	343.37	25	12	0.42	2	5	3	91.9	91.78	2.61	1.51	1.55	0.87	3	1.91	-3.14	0.247	0.000719	Soluble	-3.05	0.309	0.000901	Soluble	-4.57	0.00916	2.67e-05	Moderately soluble	High	No	Yes	No	No	No	Yes	No	-7.32	0	0	0	0	0	0.55	0
		237	NPA003716	Quinolactacin C	CCC(C)C1(C2=C(C(=O)C3=CC=CC=C3N2C)C(=O)N1)O	C16H18N2O3	286.33	21	10	0.38	2	3	2	84.7	71.33	1.17	1.72	0.98	1.46	2.38	1.54	-2.92	0.345	0.0012	Soluble	-2.83	0.42	0.00147	Soluble	-4.3	0.0144	5.04e-05	Moderately soluble	High	No	Yes	No	No	No	No	No	-6.83	0	0	0	0	0	0.55	0
		238	NPA003721	Dichlorodiaportin	COC1=CC(=C2C(=C1)C=C(OC2=O)C[C@H](C(Cl)Cl)O)O	C13H12Cl2O5	319.14	20	10	0.31	4	5	2	76.33	79.9	2.62	3.07	2.21	1.29	3.22	2.48	-3.86	0.0442	0.000138	Soluble	-4.41	0.0123	3.85e-05	Moderately soluble	-4.3	0.0159	4.98e-05	Moderately soluble	High	No	No	Yes	Yes	No	No	No	-6.07	0	0	0	0	0	0.55	0
		239	NPA003727	(E)-1-(2,3-dihydro-1H-pyrrol-1-yl)-2-methyldec-8-ene-1,3-dione	C/C=C/CCCCC(=O)C(C)C(=O)N1CCC=C1	C15H23NO2	249.35	18	0	0.6	8	2	0	78.37	37.38	2.9	2.78	2.69	1.97	3.07	2.68	-2.61	0.613	0.00246	Soluble	-3.22	0.15	0.000601	Soluble	-2.29	1.27	0.00511	Soluble	High	Yes	No	Yes	No	No	No	No	-5.85	0	0	0	0	0	0.55	0
		240	NPA003753	Benzomalvin A	CN1[C@H](C2=NC3=CC=CC=C3C(=O)N2C4=CC=CC=C4C1=O)CC5=CC=CC=C5	C24H19N3O2	381.43	29	22	0.12	2	3	0	116.49	55.2	3	3.69	3.05	3.92	3.56	3.44	-4.96	0.00419	1.1e-05	Moderately soluble	-4.54	0.011	2.89e-05	Moderately soluble	-7.72	7.28e-06	1.91e-08	Poorly soluble	High	Yes	No	Yes	Yes	Yes	No	No	-6.01	0	0	0	0	0	0.55	0
		241	NPA003772	Penikellide B	CC1=CC(=C(C(=C1)O)OC2=C(C(=C(C=C2)[C@H](CC(C)C)OC)OC)C(=O)O)COC(=O)C	C24H30O8	446.49	32	12	0.42	11	8	2	119.35	111.52	3.37	4.02	4.52	2.57	4.67	3.83	-4.69	0.00907	2.03e-05	Moderately soluble	-6.06	0.000385	8.62e-07	Poorly soluble	-5.73	0.000826	1.85e-06	Moderately soluble	High	No	Yes	No	Yes	Yes	No	No	-6.17	0	0	1	0	0	0.56	0
		242	NPA003777	SPF-32629A	CC(C)CC(=O)OC(C1=CC=CC=C1)C2=CC(=CC(=O)N2)O	C17H19NO4	301.34	22	12	0.29	6	4	2	83.86	79.39	2.61	2.23	2.43	1.94	3.55	2.55	-3.12	0.228	0.000757	Soluble	-3.53	0.0884	0.000293	Soluble	-4.83	0.00448	1.49e-05	Moderately soluble	High	No	No	No	No	No	No	No	-6.55	0	0	0	0	0	0.55	0
		243	NPA003778	Citridone A	C[C@H]1[C@@H]2C3=C(C(=CNC3=O)C4=CC=CC=C4)O[C@@]2(C=C1C)C	C19H19NO2	293.36	22	12	0.32	1	2	1	88.13	42.09	3.24	2.07	3.87	3.28	4.55	3.4	-3.3	0.147	0.000501	Soluble	-2.58	0.766	0.00261	Soluble	-6	0.000291	9.93e-07	Poorly soluble	High	Yes	Yes	No	Yes	No	Yes	No	-6.62	0	0	0	0	0	0.55	0
		244	NPA003819	Prugosene C2	C[C@H]1C(=O)C(=C[C@@]1(C)/C=C/C=C/C=C/C=C/C=C(\C)/[C@H]2C(=C[C@@]([C@H](O2)C)(C)O)C)CO	C27H36O4	424.57	31	0	0.44	7	4	2	127.74	66.76	4.62	4.97	4.79	3.06	5.69	4.62	-5.14	0.00307	7.22e-06	Moderately soluble	-6.11	0.000329	7.75e-07	Poorly soluble	-3	0.424	0.000998	Soluble	High	Yes	Yes	No	No	Yes	No	Yes	-5.36	0	0	0	0	0	0.55	0
		245	NPA003823	Austdiol	CC1=CC2=C(C(=O)[C@]([C@H](C2=CO1)O)(C)O)C=O	C12H12O5	236.22	17	0	0.33	1	5	2	57.99	83.83	1.26	-1.18	-0.01	-0.99	0.88	-0.01	-0.5	75.5	0.32	Very soluble	-0.09	193	0.818	Very soluble	-0.82	35.9	0.152	Soluble	High	No	No	No	No	No	No	No	-8.58	0	0	0	0	0	0.55	0
		246	NPA003842	Iso-monodictyphenone	CC1=CC(=C(C(=C1)C(=O)C2=C(C=CC=C2O)O)O)C(=O)O	C15H12O6	288.25	21	12	0.07	3	6	4	74.31	115.06	1.2	3.19	2.04	1.02	1.85	1.86	-3.86	0.0396	0.000137	Soluble	-5.28	0.00152	5.28e-06	Moderately soluble	-2.89	0.368	0.00128	Soluble	High	No	No	No	No	No	No	Yes	-5.79	0	0	0	0	0	0.56	0
		247	NPA003846	Peneciraistin C	C[C@H]1CC[C@@H]([C@]2(O1)[C@H](C3=C(CO2)C(=O)[C@]([C@H](C3)O)(C)O)OC(=O)C)OC(=O)C	C19H26O9	398.4	28	0	0.74	4	9	2	93.97	128.59	2.64	-1.02	0.16	-0.3	0.87	0.47	-1.4	15.7	0.0395	Very soluble	-1.19	25.5	0.0641	Very soluble	-1.58	10.4	0.0261	Soluble	High	No	Yes	No	No	No	No	No	-9.45	0	0	0	0	0	0.55	0
		248	NPA003860	Eutypoid D	C1C(=C(C(=O)O1)C2=CC(=CC(=C2)O)O)CC3=CC=C(C=C3)O	C17H14O5	298.29	22	12	0.12	3	5	3	80.68	86.99	1.66	2.26	2.36	1.67	2.87	2.16	-3.32	0.143	0.00048	Soluble	-3.72	0.0564	0.000189	Soluble	-4.29	0.0152	5.09e-05	Moderately soluble	High	No	Yes	Yes	No	No	No	No	-6.51	0	0	0	0	0	0.55	0
		249	NPA003863	Penicimarin C	C[C@@H](CCC[C@@H]1CC2=C(C(=C(C=C2)O)OC)C(=O)O1)O	C15H20O5	280.32	20	6	0.53	5	5	2	74.29	75.99	2.78	2.31	2.03	1.5	2.65	2.26	-2.93	0.333	0.00119	Soluble	-3.54	0.0801	0.000286	Soluble	-3.25	0.157	0.000561	Soluble	High	Yes	No	No	No	No	Yes	No	-6.37	0	0	0	0	0	0.55	0
		250	NPA003864	Coniochaetone D	CCO[C@H]1CCC2=C1C(=O)C3=C(O2)C=C(C=C3O)C	C15H16O4	260.29	19	10	0.4	2	4	1	72.8	59.67	3.21	2.57	2.51	1.04	3.52	2.57	-3.33	0.122	0.000467	Soluble	-3.47	0.088	0.000338	Soluble	-4.56	0.00719	2.76e-05	Moderately soluble	High	Yes	No	Yes	Yes	No	Yes	No	-6.06	0	0	0	0	0	0.55	0
		251	NPA003889	(5S,6R)-5,6-dihydro-3,5,6-trimethylpyran-2-one	C[C@H]1C=C(C(=O)O[C@@H]1C)C	C8H12O2	140.18	10	0	0.62	0	2	0	39.27	26.3	2	1.82	1.51	1.46	1.58	1.67	-1.86	1.95	0.0139	Very soluble	-1.99	1.43	0.0102	Very soluble	-1.32	6.68	0.0476	Soluble	High	Yes	No	No	No	No	No	No	-5.86	0	2	0	0	1	0.55	0
		252	NPA003891	Berkelic acid	CCCCC[C@@H]1CC2=CC(=C(C3=C2C(O1)C[C@]4(O3)[C@@H]([C@H](CO4)CC(=O)C(C)(CC)C(=O)OC)C)C(=O)O)O	C29H40O9	532.62	38	6	0.69	11	9	2	140.27	128.59	4.09	5.49	4.64	2.44	5.03	4.34	-5.99	0.000543	1.02e-06	Moderately soluble	-7.95	6e-06	1.13e-08	Poorly soluble	-5.53	0.00157	2.95e-06	Moderately soluble	Low	No	Yes	No	No	No	No	Yes	-5.65	1	3	1	0	1	0.56	0
		253	NPA003893	Desoxypatulinic acid	C1COC=C(C1=O)CC(=O)O	C7H8O4	156.14	11	0	0.43	2	4	1	36.23	63.6	1.08	-0.57	0.33	-0.7	0.75	0.18	-0.32	75.3	0.482	Very soluble	-0.3	79.1	0.507	Very soluble	-0.41	60.3	0.386	Soluble	High	No	No	No	No	No	No	No	-7.66	0	3	0	0	1	0.85	0
		254	NPA003910	Meleagrin B	C[C@@H]1[C@@H](C[C@@]2([C@]3([C@]14C[C@@]5(CCC([C@@H]5[C@H]4[C@H](C3)O2)(C)C)C)C)O)N6C=C(N=C6)/C=C/7\C(=O)N[C@]89N7C(=O)C(=C[C@]8(C1=CC=CC=C1N9OC)C(C)(C)C=C)O	C43H53N5O6	735.91	54	11	0.6	5	7	3	214.24	129.39	0	7.29	5.1	3.34	3.94	3.93	-8.82	1.12e-06	1.53e-09	Poorly soluble	-9.83	1.08e-07	1.47e-10	Poorly soluble	-7.49	2.41e-05	3.27e-08	Poorly soluble	Low	No	Yes	No	No	No	No	Yes	-5.61	2	3	0	0	3	0.17	0
		255	NPA003916	Lapatin B	C1[C@H]2C(=O)N[C@@H](C13C4=CC=CC=C4NC3=O)C5=NC6=CC=CC=C6C(=O)N25	C20H14N4O3	358.35	27	16	0.2	0	4	2	104.04	93.09	1.75	0.63	0.13	1.71	1.58	1.16	-2.9	0.454	0.00127	Soluble	-2.16	2.48	0.00692	Soluble	-5.94	0.000409	1.14e-06	Moderately soluble	High	No	No	No	Yes	No	No	No	-8.04	0	0	0	0	0	0.55	0
		256	NPA003921	JBIR-27	C[C@H]1[C@@H](CCC2=CC(=O)C(CC12CO)C(=C)C)O	C15H22O3	250.33	18	0	0.67	2	3	2	71.31	57.53	2.13	1.6	1.85	1.66	2.3	1.91	-2.27	1.35	0.00539	Soluble	-2.42	0.953	0.0038	Soluble	-2.07	2.11	0.00843	Soluble	High	Yes	No	No	No	No	No	No	-6.69	0	0	0	0	0	0.55	0
		257	NPA003927	Pretrichodermamide C	CN1[C@@H]2[C@H](SS[C@@]3(C1=O)C[C@@]4([C@@H](C=C[C@H]([C@@H]4ON3C2=O)O)O)O)C5=C(C(=C(C=C5)OC)OC)O	C21H24N2O9S2	512.55	34	6	0.52	3	9	4	129.02	199.83	2.28	-1.01	-1.15	-1.15	-1.25	-0.46	-2.31	2.49	0.00485	Soluble	-2.7	1.02	0.002	Soluble	-0.64	118	0.231	Soluble	Low	No	Yes	No	No	No	No	No	-10.14	2	2	1	1	1	0.17	0
		258	NPA003936	Eremofortin C	C[C@H]1[C@H]([C@@H]2[C@@H](O2)C3=CC(=O)[C@@]4(C[C@]13C)[C@@](O4)(C)CO)OC(=O)C	C17H22O6	322.35	23	0	0.76	3	6	1	79.54	88.66	1.96	-0.02	0.76	0.47	2.25	1.08	-1.63	7.59	0.0236	Very soluble	-1.39	13.1	0.0405	Very soluble	-2.13	2.38	0.00738	Soluble	High	No	Yes	No	No	No	No	No	-8.28	0	0	0	0	0	0.55	0
		259	NPA003974	Penicillone C	COC(=O)C1=CC(=CC2=C1C(=O)C3=C(C=C(C=C3O2)O)O)CO	C16H12O7	316.26	23	14	0.12	3	7	3	81.44	117.2	2.24	1.77	1.48	0.2	2.29	1.6	-3.17	0.215	0.000679	Soluble	-3.85	0.0448	0.000142	Soluble	-4.03	0.0299	9.44e-05	Moderately soluble	High	No	No	Yes	No	No	No	No	-6.97	0	0	0	0	0	0.55	0
		260	NPA003988	Penitrem B	CC(=C)[C@@H]1[C@@H]([C@@H]2[C@@]3(O2)[C@@H](O1)CC[C@]4([C@]3(CC[C@@H]5[C@@]4(C6=C7[C@H]5OC([C@H]8C[C@H]9[C@@H]8C1=C(CC9=C)C=CC(=C17)N6)(C)C)C)O)C)O	C37H45NO5	583.76	43	9	0.68	1	5	3	165.79	87.24	4.71	4.53	5.58	3.63	6.57	5	-6.4	0.000231	3.96e-07	Poorly soluble	-6.08	0.000481	8.24e-07	Poorly soluble	-7.51	1.79e-05	3.06e-08	Poorly soluble	High	No	Yes	No	No	No	No	No	-6.64	1	3	0	0	1	0.55	0
		261	NPA003991	(1S,3R,4S)-1-(4'-hydroxy-phenyl)-3,4-dihydro-3,4,5-trimethyl-1H-2-benzopyran-6,8-diol	C[C@@H]1[C@H](O[C@H](C2=C1C(=C(C=C2O)O)C)C3=CC=C(C=C3)O)C	C18H20O4	300.35	22	12	0.33	1	4	3	85.29	69.92	2.42	3.36	3.4	2.08	3.05	2.86	-4.16	0.0209	6.97e-05	Moderately soluble	-4.51	0.00936	3.12e-05	Moderately soluble	-4.22	0.0181	6.04e-05	Moderately soluble	High	Yes	Yes	No	Yes	No	Yes	No	-5.75	0	0	0	0	0	0.55	0
		262	NPA004006	Tanzawaic acid M	C[C@@H]1C[C@@H](C[C@H]2[C@H]1[C@H]([C@H](C=C2)C)/C=C/C=C/C(=O)O)CO	C18H26O3	290.4	21	0	0.61	4	3	2	85.92	57.53	2.65	3.33	3.28	3.11	2.34	2.94	-3.47	0.0974	0.000335	Soluble	-4.21	0.0177	6.1e-05	Moderately soluble	-0.96	32.1	0.111	Soluble	High	Yes	No	No	No	Yes	No	Yes	-5.71	0	0	0	0	0	0.85	0
		263	NPA004024	3,3''-dihydroxy-6'-O-desmethylterphenyllin	COC1=C(C(=C(C=C1C2=CC(=C(C=C2)O)O)O)C3=CC(=C(C=C3)O)O)O	C19H16O7	356.33	26	18	0.05	3	7	6	95.94	130.61	2	3.01	3.26	1.1	2.2	2.31	-4.26	0.0196	5.5e-05	Moderately soluble	-5.42	0.00136	3.82e-06	Moderately soluble	-4.07	0.0306	8.59e-05	Moderately soluble	High	No	No	Yes	No	Yes	Yes	Yes	-6.34	1	0	0	0	1	0.55	1
		264	NPA004031	PF1092A	C[C@H]1[C@H]([C@H](C=C2[C@@]1(CC3=C(C(=O)OC3=C2)C)C)O)OC(=O)C	C17H20O5	304.34	22	0	0.53	2	5	1	79.54	72.83	2.36	1.36	2.02	1.92	1.98	1.93	-2.45	1.08	0.00353	Soluble	-2.49	0.981	0.00322	Soluble	-2.26	1.69	0.00555	Soluble	High	Yes	No	No	No	No	No	No	-7.19	0	0	0	0	0	0.55	0
		265	NPA004045	Not named	C[C@H]1C[C@@H]2C=C(/C(=C/C(=O)CO)/[C@H]([C@@H]2[C@H]([C@@H]1O)C)/C=C(\C)/C=C(\C)/C=C/C(=O)O)C	C25H34O5	414.53	30	0	0.52	6	5	3	119.99	94.83	2.36	1.36	3.85	1.92	1.98	1.93	-2.45	1.08	0.00353	Soluble	-2.49	0.981	0.00322	Soluble	-2.26	1.69	0.00555	Soluble	High	Yes	No	No	No	No	No	No	-7.19	0	0	0	0	0	0.55	0
		266	NPA004050	Penicolinate B	COC(=O)C1=NC=C(C=C1)CCCCCCCCCCC2=CN=C(C=C2)C(=O)O	C23H30N2O4	398.5	29	12	0.48	14	6	1	112.99	89.38	3.7	6.38	4.87	1.65	5.68	4.45	-5.71	0.000773	1.94e-06	Moderately soluble	-8.05	3.56e-06	8.94e-09	Poorly soluble	-7.59	1.02e-05	2.56e-08	Poorly soluble	High	No	No	Yes	No	Yes	No	Yes	-4.2	0	0	1	0	1	0.56	0
		267	NPA004089	Decumbenone B	C[C@H]1C[C@H]2C=C[C@]([C@@]([C@@H]2[C@@H](C1)O)(C)C(=O)CCO)(C)O	C16H26O4	282.38	20	0	0.81	3	4	3	77.79	77.76	2.59	1.21	1.29	1.15	1.53	1.55	-2.16	1.98	0.007	Soluble	-2.44	1.03	0.00363	Soluble	-1.44	10.4	0.0367	Soluble	High	No	No	No	No	No	No	No	-7.16	0	0	0	0	0	0.55	0
		268	NPA004093	Ergophilone A	CC1=CC(=CC(=C1C(=O)O[C@]2(C(=O)C3=C(C=C(OC3)/C=C/C(=O)O)[C@@]4(C2=O)CC5C[C@@H]([C@@]6(C5=C7[C@H]4C=C8C[C@H](CC[C@@]8([C@H]7CC6)C)O)C)[C@H](C)/C=C/[C@H](C)C(C)C)C)O)O	C50H60O10	821.01	60	6	0.56	9	10	4	229.86	167.66	5.37	8.06	8.66	4.37	8.41	6.97	-9.49	2.67e-07	3.25e-10	Poorly soluble	-11.44	3.01e-09	3.67e-12	Insoluble	-7.77	1.39e-05	1.69e-08	Poorly soluble	Low	No	Yes	No	No	No	No	No	-5.59	2	4	1	2	4	0.11	0
		269	NPA004135	Pestalotiopin B	CCCCCCC(CO)/C=C(\C)/[C@@H]([C@H](C)C(=O)OC1=C2C=C3C(=C(C(=O)N3CCO)C)C[C@]2([C@@H](CC1)C)C)O	C32H49NO6	543.73	39	0	0.69	14	6	3	159.22	107.3	4.76	4.69	4.8	2.96	6.03	4.65	-5.24	0.00312	5.73e-06	Moderately soluble	-6.67	0.000116	2.13e-07	Poorly soluble	-5.41	0.0021	3.85e-06	Moderately soluble	High	No	Yes	No	No	No	No	Yes	-6.29	1	3	1	0	0	0.55	0
		270	NPA004143	Miniolutelide A	C[C@@H]1[C@@H]2C[C@]3(C(=O)O[C@@H]4[C@]3([C@H]([C@]2([C@@H](C=C5C1=CC(=O)OC5(C)C)OC(=O)OC)C)C(=O)[C@@H](O4)C)O)C	C26H32O10	504.53	36	0	0.69	3	10	1	122.91	134.66	3.31	1.43	2.23	1.49	1.95	2.08	-3.67	0.108	0.000213	Soluble	-3.86	0.0692	0.000137	Soluble	-3.21	0.31	0.000615	Soluble	High	No	Yes	No	No	No	No	No	-8.36	1	1	0	1	0	0.55	0
		271	NPA004147	Penicillone A	C[C@@H]1[C@H]2CCC(=O)[C@@H]3[C@H]2[C@](C(=O)[C@]1(C3=O)C)(C)O	C14H18O4	250.29	18	0	0.79	0	4	1	64.61	71.44	1.32	0.85	0.76	0.55	1.97	1.09	-1.93	2.96	0.0118	Very soluble	-1.93	2.92	0.0117	Very soluble	-2.24	1.43	0.00573	Soluble	High	No	No	No	No	No	No	No	-7.22	0	0	0	0	0	0.55	0
		272	NPA004152	Penicibilaene B	C[C@H]1C[C@H]([C@H]2[C@@]13CC=C([C@@H](C3)C[C@@]2(C)O)C)OC(=O)C	C17H26O3	278.39	20	0	0.82	2	3	1	79.24	46.53	2.71	2.58	3.07	3.06	2.69	2.82	-3.06	0.243	0.000872	Soluble	-3.21	0.173	0.000623	Soluble	-2.67	0.59	0.00212	Soluble	High	Yes	No	No	No	No	No	No	-6.17	0	0	0	0	0	0.55	0
		273	NPA004173	15-hydroxydecaturin A	CC1=CC[C@H]2[C@]([C@]13[C@H](C4=C(O3)C=C(OC4=O)C5=CN=CC=C5)O)(CC[C@@]6([C@]27CC[C@@](C6(C)C)(OC7)O)O)C	C30H35NO7	521.6	38	12	0.6	1	8	3	139.05	122.25	3.53	1.75	3.56	1.9	4.18	2.98	-4.34	0.0236	4.53e-05	Moderately soluble	-3.93	0.0607	0.000116	Soluble	-6.83	7.66e-05	1.47e-07	Poorly soluble	High	No	No	No	No	No	Yes	No	-8.24	1	3	0	0	0	0.55	0
		274	NPA004179	Penicillactone A	CCCCCC[C@H]1C=C([C@]2(C(=O)O)C[C@@H]([C@H](O)[C@@H]3CC=CC(=O)O3)C[C@]23C[C@@H](O)OC3=O)C(=O)O1	C25H32O10	492.52	35	0	0.68	9	10	3	120.32	156.66	2.1	2.4	1.77	1.69	2.38	2.07	-3.81	0.076	0.000154	Soluble	-5.33	0.0023	4.66e-06	Moderately soluble	-2.33	2.28	0.00462	Soluble	Low	No	Yes	No	No	No	No	No	-7.6	0	1	1	1	1	0.11	0
		275	NPA004196	Isochromophilone I	CCC(C)C=C(C)/C=C/C1=CC2=C(C(=O)C3(C(C2=CO1)C(C(=O)O3)C(=O)C)C)Cl	C23H25ClO5	416.89	29	0	0.43	5	5	0	111.57	69.67	3.47	4.33	4.55	2.43	5.02	3.96	-4.82	0.00627	1.5e-05	Moderately soluble	-5.51	0.0013	3.11e-06	Moderately soluble	-4.23	0.0247	5.92e-05	Moderately soluble	High	Yes	No	No	No	Yes	No	Yes	-5.77	0	0	0	0	0	0.55	1
		276	NPA004202	2,2',4,4'-tetrahyoxy-8'-methyl-6-methoxyacylethyldiphenylmethanone	CC1=CC(=CC(=C1C(=O)C2=C(C=C(C=C2CC(=O)OC)O)O)O)O	C17H16O7	332.3	24	12	0.18	5	7	4	85.24	124.29	1.81	2.55	1.76	0.72	2.31	1.83	-3.55	0.0944	0.000284	Soluble	-4.81	0.00518	1.56e-05	Moderately soluble	-3.4	0.131	0.000394	Soluble	High	No	No	No	No	No	No	Yes	-6.52	0	0	0	0	0	0.55	0
		277	NPA004228	Tanzawaic acid H	C[C@@H]1C[C@@H](C[C@H]2[C@H]1[C@H](C(=C[C@@H]2O)C)/C=C/C=C/C(=O)O)CO	C18H26O4	306.4	22	0	0.61	4	4	3	87.09	77.76	2.58	1.98	2.39	2.26	1.85	2.21	-2.72	0.58	0.00189	Soluble	-3.24	0.177	0.000577	Soluble	-0.59	78.2	0.255	Soluble	High	Yes	Yes	No	No	No	No	No	-6.76	0	0	0	0	0	0.56	0
		278	NPA004243	Sorbicatechol A	C/C=C/C=C/C(=C/1\[C@@H]2C[C@@H]([C@](C1=O)(C(=O)[C@@]2(C)O)C)C3=CC(=C(C=C3)O)OC)/O	C23H26O6	398.45	29	6	0.39	4	6	3	109.29	104.06	3.08	3.38	3.36	1.13	3.73	2.94	-4.33	0.0187	4.69e-05	Moderately soluble	-5.24	0.00227	5.7e-06	Moderately soluble	-3.61	0.0985	0.000247	Soluble	High	No	Yes	No	No	Yes	No	Yes	-6.33	0	0	0	0	0	0.56	0
		279	NPA004271	Roseopurpurin A	CC1=CC(=C(C(=C1C(=O)O)O[C@H]2C(=O)C(=C([C@H]([C@]2(C)OC)O)O)C)C)O	C18H22O8	366.36	26	6	0.44	4	8	4	91.77	133.52	1.52	0.97	1.64	-0.34	1.61	1.08	-2.63	0.86	0.00235	Soluble	-3.36	0.159	0.000435	Soluble	-2.47	1.25	0.00341	Soluble	High	No	Yes	No	No	No	No	No	-7.85	0	0	0	1	0	0.56	0
		280	NPA004274	Citreohybriddione B	CC(=O)O[C@H]1CC[C@]23C(C1(C)C)[C@H](C[C@]4(C2=CC(=C)[C@@]5([C@]4(C(=O)[C@](C5=O)(C)O)C(=O)OC)C)C)OC3=O	C28H34O9	514.56	37	0	0.68	4	9	1	129.35	133.27	2.86	2.25	2.24	1.76	3.91	2.61	-4.18	0.0337	6.55e-05	Moderately soluble	-4.68	0.0106	2.07e-05	Moderately soluble	-4.97	0.0055	1.07e-05	Moderately soluble	High	No	Yes	No	No	No	No	No	-7.84	1	2	0	1	0	0.55	0
		281	NPA004305	Penioxamide A	CC(=CCC1=CC=CC2=C1NC3=C2C[C@@]45CN6CCCC[C@]6(C[C@@H]4C3(C)C)C(=O)N5)C	C27H35N3O	417.59	31	9	0.59	2	2	2	134.87	48.13	3.88	5.31	3.86	3.81	5.71	4.51	-5.86	0.00058	1.39e-06	Moderately soluble	-6.07	0.000354	8.47e-07	Poorly soluble	-7.57	1.14e-05	2.72e-08	Poorly soluble	High	Yes	No	No	No	No	No	Yes	-5.08	0	1	0	0	1	0.55	0
		282	NPA004352	Tanzawaic acid O	C[C@@H]1C[C@@](C[C@H]2[C@H]1[C@H]([C@H](C=C2)C)/C=C/C=C/C(=O)O)(CO)O	C18H26O4	306.4	22	0	0.61	4	4	3	87.12	77.76	2.31	2.27	2.39	2.26	1.85	2.22	-2.91	0.381	0.00124	Soluble	-3.54	0.0884	0.000289	Soluble	-0.59	78.2	0.255	Soluble	High	Yes	Yes	No	No	No	No	No	-6.56	0	0	0	0	0	0.56	0
		283	NPA004378	Penienone	CCC/C=C/C=C/[C@@H]1CC=CC(=O)[C@H]1CO	C14H20O2	220.31	16	0	0.5	5	2	1	67.24	37.3	2.95	3.19	2.65	2.19	2.96	2.79	-2.89	0.287	0.0013	Soluble	-3.64	0.0499	0.000227	Soluble	-1.72	4.19	0.019	Soluble	High	Yes	No	No	No	Yes	No	No	-5.38	0	0	0	0	0	0.55	0
		284	NPA004380	Penifulvin E	C[C@@]12CC(=O)O[C@@H]3[C@]14[C@@H](C[C@@H]([C@H]4C(=O)O3)O)C(C2)(C)C	C15H20O5	280.32	20	0	0.87	0	5	1	68.71	72.83	1.79	1.66	1.24	2.1	1.76	1.71	-2.62	0.667	0.00238	Soluble	-2.8	0.441	0.00157	Soluble	-2.09	2.29	0.00818	Soluble	High	No	Yes	No	No	No	No	No	-6.83	0	0	0	0	0	0.55	0
		285	NPA004410	Secopenicillide A	CC1=CC(=C(C(=C1)O)OC2=C(C(=C(C=C2)[C@H](CC(C)C)OC(=O)C)OC)C(=O)OC)CO	C24H30O8	446.49	32	12	0.42	11	8	2	118.94	111.52	4.45	3.81	3.95	2.57	4.67	3.89	-4.56	0.0123	2.75e-05	Moderately soluble	-5.85	0.000635	1.42e-06	Moderately soluble	-5.73	0.000826	1.85e-06	Moderately soluble	High	No	Yes	No	Yes	No	Yes	No	-6.32	0	0	1	0	0	0.55	0
		286	NPA004422	Dhilirolide F	CC1=C2CC(=O)OC(C2=CC[C@]3([C@@H]1C[C@@]4(C(=C)[C@]3([C@](C4=O)(C(=O)C)O)C(=O)OC)C)C)(C)C	C26H32O7	456.53	33	0	0.62	3	7	1	120.65	106.97	3.07	1.38	3.01	2.12	4.55	2.83	-3.34	0.208	0.000455	Soluble	-3.23	0.269	0.000589	Soluble	-5.3	0.0023	5.05e-06	Moderately soluble	High	No	Yes	No	No	No	No	No	-8.11	0	0	0	0	0	0.55	0
		287	NPA004446	Vermixocin B	CC1=CC(=C2C(=C1)COC(=O)C3=C(O2)C=CC(=C3OC)C(CC(C)C)OC(=O)C)O	C23H26O7	414.45	30	12	0.39	6	7	1	110.86	91.29	3.74	4.27	4.35	2.76	4.71	3.96	-5	0.00415	1e-05	Moderately soluble	-5.9	0.000523	1.26e-06	Moderately soluble	-6.04	0.000381	9.18e-07	Poorly soluble	High	No	No	No	Yes	Yes	No	Yes	-5.8	0	0	0	0	0	0.55	0
		288	NPA004460	Shearinine J	CC(=CCC1=C(C=C2C(=C1)C(=O)C[C@@H]3CC[C@]4(C5=CC(=O)[C@H]6C(O[C@@]5(O6)CC[C@@]4([C@]3(C(=O)N2)C)C)(C)C)O)CC=C(C)C)C	C37H47NO6	601.77	44	6	0.59	4	6	2	175.13	101.93	4.55	5.2	6	3.49	7.42	5.33	-6.68	0.000125	2.07e-07	Poorly soluble	-7.09	4.92e-05	8.17e-08	Poorly soluble	-8.74	1.08e-06	1.8e-09	Poorly soluble	Low	No	Yes	No	No	No	No	Yes	-6.28	1	4	0	1	2	0.55	0
		289	NPA004473	11-Oacetyl-NGA0187	C[C@H](/C=C/[C@H](C)C(C)C)[C@H]1[C@H](C[C@@H]2[C@@]1(C[C@@H]([C@H]3[C@H]2[C@H](C(=O)[C@@H]4[C@@]3(CC[C@@H](C4)O)C)O)OC(=O)C)C)OC(=O)C	C32H50O7	546.74	39	0	0.84	8	7	2	151.58	110.13	3.81	5.12	4.72	3.53	4.58	4.35	-5.93	0.000646	1.18e-06	Moderately soluble	-7.18	3.64e-05	6.65e-08	Poorly soluble	-3.71	0.105	0.000193	Soluble	High	No	Yes	No	No	No	No	Yes	-6	1	3	0	0	1	0.55	0
		290	NPA004495	Penifulvin D	C[C@@]12CC(=O)O[C@@H]3[C@]14[C@@H](CC[C@]4(C(=O)O3)O)C(C2)(C)C	C15H20O5	280.32	20	0	0.87	0	5	1	68.75	72.83	1.74	1.87	1.38	2.1	2.16	1.85	-2.76	0.492	0.00175	Soluble	-3.02	0.267	0.000953	Soluble	-2.54	0.816	0.00291	Soluble	High	No	Yes	No	No	No	No	No	-6.68	0	0	0	0	0	0.55	0
		291	NPA004496	Precyclocitrinol B	C/C=C/C1[C@@](O1)(C)C2CC[C@@H]3[C@@]2(CC[C@H]4C3=CC(=O)[C@@H]5C[C@H](CC=C4C5)O)C	C25H34O3	382.54	28	0	0.72	2	3	1	112.52	49.83	4.11	3.6	4.76	3.83	4.67	4.19	-4.35	0.0172	4.49e-05	Moderately soluble	-4.33	0.0178	4.64e-05	Moderately soluble	-3.76	0.0659	0.000172	Soluble	High	Yes	No	No	No	Yes	No	No	-6.08	0	0	0	0	0	0.55	0
		292	NPA004510	Not named	CC1=C(C(=O)[C@H](C1)O)C2=CC(=CC(=C2)O)O	C12H12O4	220.22	16	6	0.25	1	4	3	59.05	77.76	1.27	0.83	1.2	0.37	1.61	1.06	-1.94	2.53	0.0115	Very soluble	-2.05	1.98	0.00901	Soluble	-2.08	1.81	0.00824	Soluble	High	No	No	No	No	No	No	No	-7.05	0	0	0	0	0	0.55	0
		293	NPA004530	Brefeldin A	C[C@H]1CCCC=C[C@@H]2C[C@@H](C[C@H]2[C@@H](/C=C/C(=O)O1)O)O	C16H24O4	280.36	20	0	0.69	0	4	2	77.46	66.76	2.54	2.02	1.96	1.87	0.93	1.86	-2.85	0.395	0.00141	Soluble	-3.05	0.25	0.000893	Soluble	-0.83	41.9	0.149	Soluble	High	Yes	No	No	No	No	No	No	-6.58	0	0	0	0	0	0.55	0
		294	NPA004531	Penexanthone A	C[C@@H]1CC(=O)C2=C(C3=C(C=CC(=C3O)C4=C5C(=C(C=C4)O)C(=C6C(=O)C[C@H]([C@H]([C@]6(O5)COC(=O)C)OC(=O)C)C)O)O[C@@]2([C@@H]1OC(=O)C)CO)O	C36H36O15	708.66	51	12	0.42	9	15	5	175.8	232.65	2.6	2.16	3.2	-0.63	3.22	2.11	-5.17	0.00474	6.69e-06	Moderately soluble	-6.68	0.000149	2.1e-07	Poorly soluble	-5.53	0.0021	2.96e-06	Moderately soluble	Low	No	No	No	No	No	No	No	-9.09	2	3	1	1	3	0.11	0
		295	NPA004553	Hualyzin	CCOC(=O)CC(CC1=CC(=C2C(=C1)C(=CC(=C2OC)NC(=O)NC3=C(C4=C(C=C(C(=C4C=C3)OC)CC(CC(=O)OCC)OC(=O)C)OC)OC)OC)OC)OC(=O)C	C43H52N2O15	836.88	60	20	0.42	26	15	2	221.5	201.71	5.95	5.63	6.16	2.4	7.44	5.52	-7.11	6.55e-05	7.83e-08	Poorly soluble	-9.63	1.96e-07	2.35e-10	Poorly soluble	-11.26	4.64e-09	5.55e-12	Insoluble	Low	No	Yes	No	No	No	No	No	-7.41	2	4	2	2	5	0.17	0
		296	NPA004556	Cephalosporolide H	CCCCCCC[C@@H]1CC[C@]2(O1)C[C@@H]3[C@H](O2)C(C(=O)O3)(C)C	C18H30O4	310.43	22	0	0.94	6	4	0	85.53	44.76	3.53	4.68	3.96	2.96	4.14	3.85	-4.32	0.015	4.82e-05	Moderately soluble	-5.35	0.00139	4.49e-06	Moderately soluble	-4.34	0.0142	4.56e-05	Moderately soluble	High	Yes	No	No	No	Yes	Yes	No	-4.87	0	0	0	0	0	0.55	0
		297	NPA004557	Chermesinone A	CC[C@H](C)C(=O)C[C@H]1C2=COC(=CC2=CC(=O)[C@]1(C)O)C	C17H22O4	290.35	21	0	0.53	4	4	1	80.87	63.6	2.54	1.1	2.69	1.12	2.96	2.08	-2.07	2.48	0.00853	Soluble	-2.03	2.72	0.00937	Soluble	-2.79	0.469	0.00161	Soluble	High	Yes	No	No	No	No	No	No	-7.29	0	0	0	0	0	0.55	0
		298	NPA004562	Rubralide B	C1=C2C(=C(C(=C1O)C=O)O)C(OC2=O)O	C9H6O6	210.14	15	6	0.11	1	6	3	46.36	104.06	0.6	0.1	-0.25	-0.8	0.43	0.02	-1.44	7.7	0.0367	Very soluble	-1.84	3.04	0.0144	Very soluble	-0.58	55.5	0.264	Soluble	High	No	No	No	No	No	No	No	-7.51	0	0	0	0	0	0.55	0
		299	NPA004583	Purpurquinone C	C/C=C/C1=CC2=CC(=O)[C@@](C(=O)[C@]2(CO1)O)(C)OC(=O)C3=C(C=C(C=C3C)O)O	C21H20O8	400.38	29	6	0.29	4	8	3	101.49	130.36	2.31	2.34	1.62	0.11	2.56	1.79	-3.69	0.0826	0.000206	Soluble	-4.72	0.00768	1.92e-05	Moderately soluble	-3.03	0.374	0.000933	Soluble	High	No	No	No	No	Yes	No	Yes	-7.08	0	0	0	0	0	0.55	0
		300	NPA004607	7-hydroxy-8-methoxy-3-methyl-10-oxo-10H-chromeno[3,2-c]pyridine-9-carboxylic acid	CC1=NC=C2C(=C1)OC3=CC(=C(C(=C3C2=O)C(=O)O)OC)O	C15H11NO6	301.25	22	14	0.13	2	7	2	78.23	109.86	1.78	1.44	2.06	-0.32	2.35	1.46	-2.95	0.335	0.00111	Soluble	-3.35	0.134	0.000444	Soluble	-4.22	0.0183	6.07e-05	Moderately soluble	High	No	No	Yes	No	No	No	Yes	-7.12	0	0	0	0	0	0.56	0
		301	NPA004621	Roseopurpurin G	CC1=CC(=C(C2=C1C(=O)OC3=C(C(=C(C(=C3O2)C)O)O)C)C)O	C17H16O6	316.31	23	12	0.24	0	6	3	83.85	96.22	2.38	3.33	3.36	2	3.38	2.89	-4.29	0.0164	5.19e-05	Moderately soluble	-5.03	0.00297	9.39e-06	Moderately soluble	-4.36	0.0137	4.35e-05	Moderately soluble	High	No	Yes	Yes	No	Yes	No	No	-5.87	0	0	0	0	0	0.55	1
		302	NPA004626	Questin	CC1=CC(=C2C(=C1)C(=O)C3=CC(=CC(=C3C2=O)OC)O)O	C16H12O5	284.26	21	12	0.12	1	5	2	75.25	83.83	2.06	3.04	2.19	0.61	3.07	2.2	-3.87	0.038	0.000134	Soluble	-4.47	0.00972	3.42e-05	Moderately soluble	-4.6	0.00707	2.49e-05	Moderately soluble	High	No	No	Yes	No	No	No	Yes	-5.88	0	0	0	0	0	0.55	1
		303	NPA004630	Penicibrocazine B	CS[C@@]12CC3=CC=C[C@@H]([C@H]3N1C(=O)[C@@H]4C[C@H]5[C@@H](N4C2=O)[C@@H](CCC5=O)O)O	C19H22N2O5S	390.45	27	0	0.63	1	5	2	106.1	123.45	1.87	-0.89	-0.93	-0.04	-0.69	-0.14	-1.63	9.07	0.0232	Very soluble	-1.22	23.5	0.0602	Very soluble	-0.37	165	0.424	Soluble	High	No	Yes	No	No	No	No	No	-9.31	0	1	0	0	0	0.55	0
		304	NPA004650	Ellagic acid	C1=C2C3=C(C(=C1O)O)OC(=O)C4=CC(=C(C(=C43)OC2=O)O)O	C14H6O8	302.19	22	16	0	0	8	4	75.31	141.34	0.79	1.1	1.31	0.14	1.67	1	-2.94	0.343	0.00114	Soluble	-3.66	0.066	0.000218	Soluble	-3.35	0.136	0.000449	Soluble	High	No	No	Yes	No	No	No	No	-7.36	0	0	1	1	0	0.55	1
		305	NPA004666	Arisugacin H	CC(=O)O[C@@H]1C[C@@H]([C@]2([C@](C1(C)C)(CC[C@@]3([C@@]2(CC4=C(O3)C=C(OC4=O)C5=CC=C(C=C5)OC)O)C)O)C)O	C29H36O9	528.59	38	12	0.59	4	9	3	138.49	135.66	1.95	2.57	2.99	1.61	4.11	2.65	-4.71	0.0104	1.97e-05	Moderately soluble	-5.07	0.00453	8.57e-06	Moderately soluble	-6.54	0.000152	2.88e-07	Poorly soluble	Low	No	Yes	No	No	No	No	Yes	-7.7	1	3	0	1	0	0.55	0
		306	NPA004686	7-(2-hydroxyethyl)-monascorubramine	CCCCCCCC(=O)C1=C2C=C3C=C(N(C=C3C(=O)C2(OC1=O)C)CCO)/C=C\C	C25H31NO5	425.52	31	6	0.48	10	5	1	120.81	85.6	3.53	3.78	3.2	1.75	5.45	3.54	-4.34	0.0193	4.54e-05	Moderately soluble	-5.27	0.00228	5.35e-06	Moderately soluble	-5.87	0.000575	1.35e-06	Moderately soluble	High	No	Yes	Yes	Yes	Yes	Yes	Yes	-6.21	0	0	0	0	0	0.55	0
		307	NPA004706	Isochromophilone III	CC[C@H](C)/C=C(\C)/C=C/C1=CC2=C(C(=O)[C@]([C@@H]([C@H]2CO1)O)(C)O)Cl	C19H25ClO4	352.85	24	0	0.53	4	4	2	95.77	66.76	3.48	3.57	3.25	1.82	3.75	3.17	-4.01	0.0343	9.71e-05	Moderately soluble	-4.66	0.00776	2.2e-05	Moderately soluble	-2.86	0.485	0.00137	Soluble	High	Yes	No	No	No	Yes	No	Yes	-5.92	0	0	0	0	0	0.55	1
		308	NPA004727	Epi-neoxaline	CC(C)(C=C)[C@@]12C[C@@H](C(=O)N\3[C@]1(NC(=O)/C3=C\C4=CN=CN4)N(C5=CC=CC=C25)OC)O	C23H25N5O4	435.48	32	11	0.35	4	5	3	127.4	110.79	2.25	2.41	0.41	0.82	1.52	1.48	-4.05	0.0389	8.94e-05	Moderately soluble	-4.38	0.0182	4.18e-05	Moderately soluble	-4.67	0.0092	2.11e-05	Moderately soluble	High	No	Yes	No	No	No	No	No	-7.25	0	0	0	0	0	0.55	0
		309	NPA004784	Penicisochroman A	CC(=C1C(=O)C2=C(O1)C3=C(CC(OC3)(C)OC)C=C2)C	C16H18O4	274.31	20	6	0.44	1	4	0	74.6	44.76	3.07	2.85	2.84	1.55	3.72	2.81	-3.49	0.0883	0.000322	Soluble	-3.45	0.0976	0.000356	Soluble	-4.46	0.0096	3.5e-05	Moderately soluble	High	Yes	No	Yes	Yes	Yes	No	Yes	-5.95	0	0	0	0	0	0.55	0
		310	NPA004794	Chrysamide A	C[C@@H]1[C@@H]2N([C@@H]([C@H](N1C(=O)[C@@]3([C@H](O3)C4=CC=C(C=C4)[N+](=O)[O-])C)O2)C)C(=O)[C@@]5([C@H](O5)C6=CC=C(C=C6)[N+](=O)[O-])C	C26H26N4O9	538.51	39	12	0.46	8	9	0	144.93	166.55	2.76	2.29	1.58	-0.41	-1.23	1	-4.32	0.0257	4.77e-05	Moderately soluble	-5.43	0.00202	3.76e-06	Moderately soluble	-3.59	0.139	0.000258	Soluble	Low	No	No	No	Yes	Yes	No	No	-7.96	2	2	1	1	1	0.17	0
		311	NPA004797	Penicipyranone	CCC1=C(C(=O)C(C(O1)C)(C)O)CO	C10H16O4	200.23	14	0	0.7	2	4	2	51.24	66.76	1.94	0.51	0.38	-0.46	1.29	0.73	-1.27	10.7	0.0536	Very soluble	-1.48	6.59	0.0329	Very soluble	-1.45	7.07	0.0353	Soluble	High	No	No	No	No	No	No	No	-7.16	0	0	0	0	0	0.85	0
		312	NPA004799	Roquefortine H	CC(=O)CC(C)(C)N1C=C(N=C1)/C=C/2\C(=O)N3[C@H]4[C@@](CC3C(=O)N2)(C5=CC=CC=C5N4)C(C)(C)C=C	C28H33N5O3	487.59	36	11	0.43	6	4	2	149.23	96.33	3.06	3.13	2.13	1.73	3.25	2.66	-4.67	0.0105	2.16e-05	Moderately soluble	-4.82	0.00734	1.51e-05	Moderately soluble	-6.3	0.000243	4.98e-07	Poorly soluble	High	No	Yes	No	No	Yes	No	Yes	-7.05	0	2	0	0	0	0.55	0
		313	NPA004806	(+)-Cyclocitrinol	CC(/C=C/C(C)([C@H]1CC[C@@H]2[C@@]1(CC[C@H]3C2=CC(=O)[C@@H]4C[C@H](CC=C3C4)O)C)O)O	C25H36O4	400.55	29	0	0.72	3	4	3	115.87	77.76	3.21	2.38	3.71	2.98	3.46	3.15	-3.62	0.095	0.000237	Soluble	-3.65	0.0889	0.000222	Soluble	-2.65	0.905	0.00226	Soluble	High	Yes	Yes	No	No	No	No	No	-7.05	0	0	0	0	0	0.55	0
		314	NPA004817	methyl peniphenone	COC(=O)C1=C(C(=CC=C1)O)C(=O)C2=C(C=CC=C2O)O	C15H12O6	288.25	21	12	0.07	4	6	3	73.67	104.06	1.98	2.6	1.82	1.02	1.87	1.86	-3.42	0.109	0.000377	Soluble	-4.43	0.0106	3.68e-05	Moderately soluble	-3.21	0.178	0.000618	Soluble	High	No	No	No	No	No	No	Yes	-6.21	0	0	0	0	0	0.55	0
		315	NPA004840	Iridoskyrin	CC1=CC(=C2C(=C1O)C(=O)C3=C(C=CC(=C3C2=O)O)C4=C5C(=C(C=C4)O)C(=O)C6=C(C=C(C(=C6C5=O)O)C)O)O	C30H18O10	538.46	40	24	0.07	1	10	6	140.56	189.66	3.19	6.24	3.75	-0.09	4.85	3.59	-7.49	1.75e-05	3.25e-08	Poorly soluble	-10.01	5.27e-08	9.79e-11	Insoluble	-7.71	1.05e-05	1.96e-08	Poorly soluble	Low	No	No	No	Yes	Yes	No	No	-5.15	2	2	1	1	3	0.17	1
		316	NPA004843	Penifulvin B	C[C@@]12CC(=O)O[C@@H]3[C@@]14[C@@H](CC[C@H]4[C@](C2)(C)CO)C(=O)O3	C15H20O5	280.32	20	0	0.87	1	5	1	68.71	72.83	1.64	1.42	1.24	2.1	2.05	1.69	-2.41	1.1	0.00392	Soluble	-2.55	0.783	0.00279	Soluble	-2.33	1.3	0.00462	Soluble	High	No	Yes	No	No	No	No	No	-7	0	0	0	0	0	0.55	0
		317	NPA004848	Daldinin C	C/C=C(/C)\C(=O)O[C@@H]1C2=CC(=O)[C@](C(=O)C2=CO[C@]13C(CCC(O3)C)OC(=O)C)(C)OC(=O)C	C24H28O10	476.47	34	0	0.54	7	10	0	116.22	131.5	3.01	1.61	2.01	0.51	2.45	1.92	-3.35	0.215	0.00045	Soluble	-3.98	0.0495	0.000104	Soluble	-2.86	0.655	0.00137	Soluble	High	No	No	No	No	No	No	No	-8.06	0	0	0	0	0	0.56	0
		318	NPA004876	2-formyl-3,5-dihydroxy-4-hydroxymethylbenzoic acid	C1=C(C(=C(C(=C1O)CO)O)C=O)C(=O)O	C9H8O6	212.16	15	6	0.11	3	6	4	48.96	115.06	0.75	0.42	-0.05	-0.67	0.33	0.16	-1.52	6.44	0.0303	Very soluble	-2.4	0.838	0.00395	Soluble	-0.41	83.1	0.392	Soluble	High	No	No	No	No	No	No	No	-7.3	0	0	0	0	0	0.56	0
		319	NPA004887	Sargassopenilline D	C[C@H]1CC[C@@H]([C@]2(O1)C(C3=C(CO2)C(=C(C(=O)C3=O)C)O)OC(=O)C)OC(=O)C	C19H22O9	394.37	28	0	0.58	4	9	1	92.91	125.43	2.18	-0.48	1.06	-0.47	1.45	0.75	-1.72	7.54	0.0191	Very soluble	-1.69	8.11	0.0206	Very soluble	-2.26	2.16	0.00547	Soluble	High	No	No	No	No	No	No	No	-9.05	0	0	0	0	0	0.56	2
		320	NPA004919	Penimethavone A	CC1=CC(=CC(=C1C2=CC(=O)C3=C(C=C(C=C3O2)O)O)O)O	C16H12O6	300.26	22	16	0.06	1	6	4	80.98	111.13	1.25	3.17	2.59	0.22	2.53	1.95	-4.17	0.0203	6.75e-05	Moderately soluble	-5.17	0.00201	6.69e-06	Moderately soluble	-4.21	0.0187	6.24e-05	Moderately soluble	High	No	No	Yes	No	No	Yes	Yes	-5.88	0	0	0	0	0	0.55	0
		321	NPA004924	Xanthofulvin	CC1=C(C=C2C(=C1C(=O)C)OC3=CC(=C(C(=C3C2=O)C(=O)O)O)O)/C(=C/4\COC5=CC(=C(C(=C5C4=O)C(=O)O)O)O)/O	C28H18O14	578.43	42	20	0.11	4	14	7	142.92	249.33	1.67	3.15	3.22	-1.66	2.75	1.83	-5.5	0.00183	3.17e-06	Moderately soluble	-8.06	5.09e-06	8.79e-09	Poorly soluble	-4.62	0.014	2.42e-05	Moderately soluble	Low	No	No	Yes	No	Yes	No	No	-7.59	3	2	1	1	3	0.11	1
		322	NPA004934	Berkeleyamide A	CC(C)C[C@H]1C[C@@H](C(=O)N1)[C@H](CC(=O)CC2=CC=CC=C2)O	C18H25NO3	303.4	22	6	0.56	7	3	2	90.45	66.4	2.76	2.58	1.72	1.76	3.38	2.44	-3.09	0.249	0.00082	Soluble	-3.62	0.0723	0.000238	Soluble	-4.43	0.0112	3.69e-05	Moderately soluble	High	Yes	No	No	No	No	Yes	No	-6.32	0	0	0	0	0	0.55	0
		323	NPA004937	Thomitrem A	CC(=C)[C@@H]1[C@@H]([C@@H]2[C@@]3(O2)[C@@H](O1)CC[C@]4([C@]3(CCC5=CC6=C([C@@]54C)NC7=CC(=C8CC(=C)[C@H]9C[C@@H]([C@]9(C8=C76)O)C(C)(C)O)Cl)O)C)O	C37H44ClNO6	634.2	45	9	0.62	2	6	5	174.36	118.47	5.84	4.44	5.13	3.2	6.67	5.06	-6.59	0.000165	2.6e-07	Poorly soluble	-6.65	0.000143	2.26e-07	Poorly soluble	-7.39	2.58e-05	4.06e-08	Poorly soluble	Low	No	Yes	No	No	No	No	No	-7.02	1	3	0	0	2	0.55	0
		324	NPA004950	Citreohybridone E	CC1=CC2[C@](C[C@H]3C4[C@]2(CC[C@@H](C4(C)C)OC(=O)C)C(=O)O3)([C@]5([C@@]1(C(=C(C5=O)C)OC)C)C(=O)OC)C	C29H38O8	514.61	37	0	0.72	5	8	0	133.84	105.2	3.56	3.65	3.92	2.82	4.48	3.69	-5	0.00515	1e-05	Moderately soluble	-5.55	0.00146	2.83e-06	Moderately soluble	-5.54	0.00149	2.9e-06	Moderately soluble	High	No	Yes	No	No	No	No	No	-6.85	1	3	0	0	0	0.56	0
		325	NPA004977	Penicitol B	C[C@@H]1[C@H](OC2=C(C(=C(C(=C12)C)O)O)OC3=CC(=C(C4=C3C(=O)O[C@@H]([C@H]4C)C)C)O)C	C23H26O7	414.45	30	12	0.43	2	7	3	111.66	105.45	3.17	4.53	4.76	2.29	3.94	3.74	-5.43	0.00155	3.74e-06	Moderately soluble	-6.47	0.000142	3.42e-07	Poorly soluble	-4.99	0.00422	1.02e-05	Moderately soluble	High	No	Yes	No	No	No	No	No	-5.61	0	0	0	0	0	0.55	1
		326	NPA004985	6-Dehydropetasol	C[C@H]1[C@@H](CCC2=CC(=O)C(=C[C@]12C)C(=C)C)O	C15H20O2	232.32	17	0	0.53	1	2	1	69.67	37.3	2.51	2.96	2.8	2.45	2.9	2.72	-3.08	0.194	0.000833	Soluble	-3.41	0.0912	0.000393	Soluble	-2.62	0.564	0.00243	Soluble	High	Yes	No	No	No	Yes	No	No	-5.62	0	0	0	0	0	0.55	0
		327	NPA004987	Pinophilin E	CC1=CC(=CC(=C1C(=O)O[C@H]2[C@@H]3COC(=CC3=CC(=O)[C@@]2(C)O)CC(C)O)O)O	C21H24O8	404.41	29	6	0.43	5	8	4	102.89	133.52	2.04	1.6	1.49	0.27	1.87	1.45	-3.18	0.268	0.000663	Soluble	-4.02	0.039	9.65e-05	Moderately soluble	-2.48	1.35	0.00334	Soluble	High	No	Yes	No	No	No	No	No	-7.63	0	0	0	1	0	0.55	0
		328	NPA005008	Dhilirolide E	C[C@H]1[C@]2(C(=O)[C@@]3(C[C@@H]4[C@@]([C@]2(C3=C)C(=O)O1)(C=CC5=C([C@]4(C)O)CC(=O)OC5(C)C)C)C)O	C25H30O7	442.5	32	0	0.64	0	7	2	114.72	110.13	2.62	0.43	2.16	1.99	3.47	2.14	-2.85	0.619	0.0014	Soluble	-2.31	2.17	0.0049	Soluble	-4.43	0.0164	3.72e-05	Moderately soluble	High	No	Yes	No	No	No	No	No	-8.69	0	0	0	0	0	0.55	0
		329	NPA005044	Dimethyl 8‐methoxy‐9‐oxo‐9H‐xanthene‐1, 6‐dicarboxylate	COC1=CC(=CC2=C1C(=O)C3=C(C=CC=C3O2)C(=O)OC)C(=O)OC	C18H14O7	342.3	25	14	0.17	5	7	0	89.04	92.04	2.89	2.64	2.53	1.42	3.39	2.57	-3.71	0.0668	0.000195	Soluble	-4.22	0.0205	5.98e-05	Moderately soluble	-5.53	0.001	2.93e-06	Moderately soluble	High	No	No	Yes	Yes	Yes	No	Yes	-6.51	0	0	0	0	0	0.55	0
		330	NPA005054	Sargassopenilline A	C[C@H]1CC[C@@H]([C@]2(O1)[C@@H](C3=CC(=C(C(=C3CO2)O)C)O)O)O	C15H20O6	296.32	21	6	0.6	0	6	4	74.53	99.38	1.93	0.29	0.75	0.1	1.02	0.82	-2.07	2.51	0.00849	Soluble	-1.94	3.41	0.0115	Very soluble	-1.58	7.79	0.0263	Soluble	High	No	Yes	No	No	No	No	No	-7.9	0	0	0	0	0	0.55	0
		331	NPA005056	4-Hydroxyphenethyl methyl succinate	COC(=O)CCC(=O)OCCC1=CC=C(C=C1)O	C13H16O5	252.26	18	6	0.38	8	5	1	64.84	72.83	2.01	1.47	1.43	1.56	2.18	1.73	-2.05	2.25	0.00894	Soluble	-2.61	0.625	0.00248	Soluble	-3.21	0.155	0.000614	Soluble	High	No	No	No	No	No	No	No	-6.8	0	0	0	0	0	0.55	0
		332	NPA005072	Herqueioxazole	C[C@H]1C([C@@]2(C(=C3C(=CC(=C4C3=C(C2=O)C(=O)C5=C4OC(=N5)C)O)C)O1)O)(C)C	C21H19NO6	381.38	28	11	0.38	0	7	2	99.11	109.86	2.08	1.14	0.88	-0.08	3.84	1.57	-3.21	0.233	0.000612	Soluble	-3.04	0.347	0.000909	Soluble	-5.65	0.00086	2.25e-06	Moderately soluble	High	No	No	No	No	No	No	No	-7.82	0	0	0	0	0	0.55	0
		333	NPA005092	Adenophostin B	CC(=O)OC[C@@H]1[C@H]([C@@H]([C@H]([C@H](O1)O[C@@H]2[C@H](O[C@H]([C@@H]2OP(=O)(O)O)N3C=NC4=C3N=CN=C4N)CO)O)OP(=O)(O)O)OP(=O)(O)O	C18H28N5O19P3	711.36	45	9	0.67	13	22	9	137.53	393.78	-1.05	-6.46	-3.55	-5.42	-7.51	-4.8	0.53	2410	3.38	Highly soluble	-1.12	54.3	0.0764	Very soluble	4.27	13300000	18700	Soluble	Low	No	Yes	No	No	No	No	No	-15.23	3	4	2	1	5	0.11	0
		334	NPA005130	1,3,5,6-tetrahydroxy-8-methylxanthone	CC1=CC(=C(C2=C1C(=O)C3=C(C=C(C=C3O2)O)O)O)O	C14H10O6	274.23	20	14	0.07	0	6	4	73.05	111.13	1.61	2.46	2.08	0.02	1.98	1.63	-3.61	0.0676	0.000247	Soluble	-4.44	0.01	3.65e-05	Moderately soluble	-3.37	0.116	0.000423	Soluble	High	No	No	Yes	No	No	Yes	Yes	-6.23	0	0	0	0	0	0.55	1
		335	NPA005140	Ro09-1549	CCC/C=C/C=C/C=C(\C)/C1C(C(CCO1)OC)O	C16H26O3	266.38	19	0	0.62	6	3	1	78.82	38.69	3.74	3.31	3.01	1.9	3.17	3.03	-3.18	0.176	0.000659	Soluble	-3.8	0.0424	0.000159	Soluble	-1.73	5.02	0.0188	Soluble	High	Yes	No	No	No	No	No	No	-5.57	0	0	0	0	0	0.55	0
		336	NPA005193	Chrodrimanin I	C[C@]12CCC(=O)C([C@@H]1CC[C@]3([C@H]2CC4=C5C[C@H](CC(=O)C5=C(C=C4O3)O)O)C)(C)C	C25H32O5	412.52	30	6	0.68	0	5	2	114.81	83.83	3.04	3.9	4	2.6	4.68	3.64	-5	0.0041	9.94e-06	Moderately soluble	-5.36	0.00181	4.38e-06	Moderately soluble	-5.66	0.000909	2.2e-06	Moderately soluble	High	No	Yes	No	No	No	No	Yes	-6.05	0	0	0	0	0	0.55	0
		337	NPA005210	Penicitrinol H	C[C@@H]1[C@H](OC=C2C1=C(C(=O)C(C2=O)(CC(=O)C)O)C)C	C15H18O5	278.3	20	0	0.53	2	5	1	71.93	80.67	1.96	0.64	1.1	-0.2	2.18	1.14	-1.84	4.05	0.0146	Very soluble	-1.91	3.43	0.0123	Very soluble	-2.47	0.943	0.00339	Soluble	High	No	No	No	No	No	No	No	-7.54	0	0	0	0	0	0.56	0
		338	NPA005232	1,3-Dihydroxy-6-hydroxymethyl-7-methoxyanthraquinone	COC1=C(C=C2C(=C1)C(=O)C3=C(C=C(C=C3C2=O)O)O)CO	C16H12O6	300.26	22	12	0.12	2	6	3	76.41	104.06	1.85	1.79	1.22	-0.2	2.46	1.43	-3.1	0.238	0.000793	Soluble	-3.59	0.0765	0.000255	Soluble	-4.04	0.0274	9.12e-05	Moderately soluble	High	No	No	No	No	No	No	Yes	-6.86	0	0	0	0	0	0.55	1
		339	NPA005240	Penisimplicin A	CC(=O)O[C@@H]1[C@@H]2[C@](CCC(=O)C2(C)C)([C@H]3CC(=C)[C@]4([C@H]([C@@]3([C@H]1OC(=O)C)C)C(=O)O[C@@](C4=O)(C)C(=O)OC)C)C	C30H40O10	560.63	40	0	0.73	6	10	0	141.93	139.34	4.03	3.06	3.14	2.19	4.36	3.36	-4.85	0.00796	1.42e-05	Moderately soluble	-5.65	0.00125	2.22e-06	Moderately soluble	-5.48	0.00185	3.3e-06	Moderately soluble	Low	No	Yes	No	No	No	No	No	-7.55	1	3	0	1	0	0.55	0
		340	NPA005244	Comazaphilone F	CCCC1=CC2=C(CO1)C(=O)[C@]([C@@H](C2)OC(=O)C3=C(C(=C(C=C3C)O)O)OC)(C)O	C22H26O8	418.44	30	6	0.45	6	8	3	108.22	122.52	3.3	2.18	2.67	0.75	3.11	2.4	-3.56	0.115	0.000276	Soluble	-4.39	0.0172	4.11e-05	Moderately soluble	-3.97	0.0446	0.000107	Soluble	High	No	Yes	No	No	No	No	Yes	-7.3	0	0	0	0	0	0.55	1
		341	NPA005273	Chloctanspirone B	C/C=C/C=C/C(=C1[C@H]2[C@](C(=O)[C@@](C1=O)(C[C@]23[C@@H]([C@H](C=C(C3=O)Cl)O)O)C)(C)O)O	C21H23ClO7	422.86	29	0	0.48	2	7	4	104.79	132.13	2.38	1.29	1.27	-0.34	2.28	1.38	-3.14	0.305	0.00072	Soluble	-3.66	0.0915	0.000216	Soluble	-1.77	7.21	0.0171	Soluble	High	No	Yes	No	No	No	No	No	-7.96	0	0	0	1	0	0.56	1
		342	NPA005301	Marcfortine C	CC1(C=CC2=C(O1)C=CC3=C2NC(=O)[C@@]34C[C@@]56CN7CCCC[C@]7(C[C@@H]5C4(C)C)C(=O)N6)C	C27H33N3O3	447.57	33	6	0.63	0	4	2	138.12	70.67	3.42	3	2.16	2.92	3.75	3.05	-4.64	0.0103	2.29e-05	Moderately soluble	-4.15	0.0318	7.11e-05	Moderately soluble	-6.73	8.39e-05	1.87e-07	Poorly soluble	High	Yes	Yes	No	No	No	No	Yes	-6.9	0	1	0	0	0	0.55	0
		343	NPA005309	Not named	C[C@H]1[C@H](C=C(C2=CC(=O)[C@@]3(C[C@]12C)[C@@](O3)(C)CO)Cl)O	C15H19ClO4	298.76	20	0	0.67	1	4	2	75.15	70.06	2.34	0.78	1.55	1.05	2.54	1.65	-2.12	2.28	0.00763	Soluble	-1.83	4.4	0.0147	Very soluble	-2.59	0.773	0.00259	Soluble	High	Yes	Yes	No	No	No	No	No	-7.57	0	0	0	0	0	0.55	0
		344	NPA005328	Citreopyrone D	CC1=C(OC(=O)C=C1OC)/C=C/C=C/C=C/C(=O)C	C15H16O4	260.29	19	6	0.2	5	4	0	74.62	56.51	2.99	1.79	2.56	1.47	3.91	2.54	-2.49	0.852	0.00327	Soluble	-2.6	0.661	0.00254	Soluble	-3.06	0.227	0.000873	Soluble	High	Yes	No	Yes	Yes	No	No	No	-6.62	0	0	0	0	0	0.55	0
		345	NPA005330	Coniochaetone C	CC1=CC2=C(C(=C1)O)C(=O)C3=C(O2)CC[C@@H]3OC	C14H14O4	246.26	18	10	0.36	1	4	1	67.99	59.67	2.86	2.2	2.12	0.79	3.15	2.22	-3.1	0.197	0.000798	Soluble	-3.09	0.201	0.000818	Soluble	-4.16	0.0172	6.97e-05	Moderately soluble	High	Yes	No	Yes	Yes	No	No	No	-6.24	0	0	0	0	0	0.55	0
		346	NPA005337	3,7-dimethyl-1,8-dihydroxy-6-methoxyisochroman	C[C@H]1CC2=CC(=C(C(=C2[C@@H](O1)O)O)C)OC	C12H16O4	224.25	16	6	0.5	1	4	2	59.6	58.92	1.08	1.47	1.34	1.22	1.84	1.39	-2.37	0.961	0.00429	Soluble	-2.31	1.09	0.00485	Soluble	-2.27	1.21	0.00541	Soluble	High	Yes	No	No	No	No	No	No	-6.62	0	0	0	0	0	0.55	0
		347	NPA005357	Herqueichrysin	CC1C(C2=C(C3=C4C(=C(C=C3C)OC)C(=O)C(=C(C4=C2O1)O)O)O)(C)C	C20H20O6	356.37	26	10	0.35	1	6	3	97.59	96.22	2.75	3.69	3.9	0.78	3.61	2.95	-4.59	0.0091	2.55e-05	Moderately soluble	-5.4	0.00142	3.97e-06	Moderately soluble	-4.72	0.00679	1.91e-05	Moderately soluble	High	No	Yes	Yes	No	Yes	No	Yes	-5.85	0	0	0	0	0	0.56	0
		348	NPA005375	Brocazine G	C1[C@@H]2[C@H](C=C[C@@H]([C@H]2N3[C@]14C(=O)N5[C@@H]6[C@H](C=CC=C6C[C@]5(C3=O)SS4)O)O)O	C18H18N2O5S2	406.48	27	0	0.56	0	5	3	107.3	151.91	1.52	-1.2	-1.01	-0.27	-1.56	-0.51	-1.6	10.1	0.0249	Very soluble	-1.5	13	0.0319	Very soluble	0.87	2990	7.36	Soluble	Low	No	Yes	No	No	No	No	No	-9.63	0	1	1	1	1	0.55	0
		349	NPA005381	BE-31405	C[C@@H]1CC[C@@H]2[C@@H]1C[C@@]3([C@@H]4C[C@]2([C@]3(C(=C4)C(C)C)C(=O)O)C=O)CO[C@]56[C@H]([C@@H]7[C@@H]([C@H](O5)[C@@H](O7)O6)OC(=O)C)O	C28H36O10	532.58	38	0	0.82	8	10	2	129.45	137.82	3.08	1.19	2.03	1.65	1.99	1.99	-3.36	0.231	0.000433	Soluble	-3.68	0.111	0.000209	Soluble	-1.95	6	0.0113	Soluble	High	No	Yes	No	No	No	No	Yes	-8.7	1	2	0	1	0	0.56	0
		350	NPA005408	Isochromophilone IV	CC[C@H](C)/C=C(\C)/C=C/C1=CC2=C(C(=O)[C@]([C@@H]([C@H]2CO1)OC(=O)C)(C)O)Cl	C21H27ClO5	394.89	27	0	0.52	6	5	1	105.5	72.83	3.64	4.14	3.82	2.16	4.27	3.61	-4.5	0.0125	3.16e-05	Moderately soluble	-5.38	0.00166	4.2e-06	Moderately soluble	-3.48	0.13	0.00033	Soluble	High	Yes	No	No	No	Yes	Yes	Yes	-5.77	0	0	0	0	0	0.55	1
		351	NPA005415	Purpactin A	CC1=CC(=C2C(=C1)COC(=O)C3=C(O2)C=CC(=C3OC)[C@H](CC(C)C)OC(=O)C)O	C23H26O7	414.45	30	12	0.39	6	7	1	110.86	91.29	3.75	4.27	4.35	2.76	4.71	3.97	-5	0.00415	1e-05	Moderately soluble	-5.9	0.000523	1.26e-06	Moderately soluble	-6.04	0.000381	9.18e-07	Poorly soluble	High	No	No	No	Yes	Yes	No	Yes	-5.8	0	0	0	0	0	0.55	0
		352	NPA005429	3-acetonyl-2,6-dimethyl-5-hydroxy-1,4-benzoquinone	CC1=C(C(=O)C(=O)C(=C1O)C)CC(=O)C	C11H12O4	208.21	15	0	0.36	2	4	1	54.1	71.44	1.34	-0.36	1.27	-0.44	2.02	0.77	-0.77	35.2	0.169	Very soluble	-0.68	43.7	0.21	Very soluble	-2.21	1.28	0.00614	Soluble	High	No	No	Yes	No	No	No	No	-7.83	0	0	0	0	0	0.85	2
		353	NPA005447	(3S)-6-hydroxy-8-methoxy-3-methylisochroman	C[C@H]1CC2=CC(=CC(=C2CO1)OC)O	C11H14O3	194.23	14	6	0.45	1	3	1	53.47	38.69	2.1	1.66	1.71	1.12	2.26	1.77	-2.34	0.885	0.00456	Soluble	-2.09	1.59	0.0082	Soluble	-2.68	0.405	0.00208	Soluble	High	Yes	No	Yes	No	No	No	No	-6.31	0	0	0	0	1	0.55	0
		354	NPA005487	Penicibilaene A	C[C@H]1C[C@H]([C@H]2[C@@]13CC=C([C@@H](C3)C[C@@]2(C)O)C)O	C15H24O2	236.35	17	0	0.87	0	2	2	69.5	40.46	2.59	2.01	2.5	2.74	2.25	2.42	-2.57	0.634	0.00268	Soluble	-2.49	0.771	0.00326	Soluble	-2.03	2.2	0.00929	Soluble	High	Yes	No	No	No	No	No	No	-6.31	0	0	0	0	0	0.55	0
		355	NPA005489	Dihydrosporogen AO-1	C[C@H]1[C@@H](CCC2=C[C@@H]([C@]3([C@@H]([C@]12C)O3)C(=C)C)O)O	C15H22O3	250.33	18	0	0.73	1	3	2	70.12	52.99	2.4	1.54	1.8	1.75	2.2	1.94	-2.3	1.27	0.00506	Soluble	-2.26	1.37	0.00547	Soluble	-1.66	5.49	0.0219	Soluble	High	Yes	No	No	No	No	No	No	-6.73	0	0	0	0	0	0.55	0
		356	NPA005490	Terrestrol B	C1=CC(=C(C=C1O)COCC2=CC(=CC(=C2O)Cl)O)O	C14H13ClO5	296.7	20	12	0.14	4	5	4	74.89	90.15	1.8	2.27	2.58	1.45	2.44	2.11	-3.29	0.152	0.000513	Soluble	-3.8	0.047	0.000159	Soluble	-3.77	0.0502	0.000169	Soluble	High	No	No	Yes	No	Yes	Yes	Yes	-6.5	0	0	0	0	0	0.55	0
		357	NPA005519	Drimiopsin I	CC1=CC(=C(C2=C1C(=O)C3=C(C=C(C=C3O2)O)O)OC)O	C15H12O6	288.25	21	14	0.13	1	6	3	77.52	100.13	2.27	2.78	2.38	0.28	2.5	2.04	-3.81	0.0451	0.000156	Soluble	-4.54	0.00834	2.89e-05	Moderately soluble	-4.07	0.0244	8.47e-05	Moderately soluble	High	No	No	Yes	No	No	Yes	Yes	-6.08	0	0	0	0	0	0.55	0
		358	NPA005521	Chrysogenamide A	C[C@H]1CCC[C@]23N1C[C@@]4(C[C@@]5(C6=C(C(=CC=C6)CC=C(C)C)NC5=O)C(C4C2)(C)C)NC3=O	C28H37N3O2	447.61	33	6	0.64	2	3	2	142.53	61.44	4.05	4.44	2.98	3.67	4.72	3.97	-5.41	0.00172	3.85e-06	Moderately soluble	-5.45	0.00159	3.56e-06	Moderately soluble	-7.29	2.31e-05	5.15e-08	Poorly soluble	High	Yes	Yes	No	No	No	No	Yes	-5.88	0	1	0	0	0	0.55	0
		359	NPA005522	4-(methoxymethyl)-7-methoxy-6-methyl-1(3H)-isobenzofuranone	CC1=C(C2=C(COC2=O)C(=C1)COC)OC	C12H14O4	222.24	16	6	0.42	3	4	0	58.08	44.76	2.24	1.33	1.52	1.27	2.97	1.87	-2.14	1.63	0.00732	Soluble	-1.87	2.99	0.0134	Very soluble	-3.63	0.0517	0.000233	Soluble	High	Yes	No	Yes	No	No	No	No	-6.71	0	0	0	0	0	0.55	0
		360	NPA005545	Herqueidiketal	C[C@@H]1C([C@@]2([C@](O1)(C3=C(O2)C(=C(C4=C3C(=O)C(=CC4=O)C)O)OC)O)O)(C)C	C19H20O8	376.36	27	6	0.47	1	8	3	91.9	122.52	2.7	1.35	1.29	0.16	2.17	1.53	-3.12	0.284	0.000754	Soluble	-3.53	0.112	0.000299	Soluble	-3.25	0.213	0.000566	Soluble	High	No	Yes	No	No	No	No	No	-7.64	0	0	0	0	0	0.55	2
		361	NPA005546	4'-hydroxy-3'-methoxy-(S)-mitorubrin	C/C=C/C1=CC2=CC(=O)[C@](C(=O)C2=CO1)(C)OC(=O)C3=C(C(=C(C=C3C)O)O)OC	C22H20O8	412.39	30	6	0.23	5	8	2	106.31	119.36	2.99	2.64	2.78	0.53	3.12	2.41	-3.88	0.0546	0.000132	Soluble	-4.8	0.00658	1.59e-05	Moderately soluble	-3.48	0.135	0.000328	Soluble	High	No	No	Yes	No	Yes	No	Yes	-6.94	0	0	0	0	0	0.56	1
		362	NPA005548	Decarestrictine J	C[C@@H]1C[C@@H](CCCC(=O)CC(=O)O1)O	C10H16O4	200.23	14	0	0.8	0	4	1	50.72	63.6	2.24	0.65	0.81	0.35	1.3	1.07	-1.49	6.47	0.0323	Very soluble	-1.56	5.5	0.0275	Very soluble	-1.26	11	0.0551	Soluble	High	No	No	No	No	No	No	No	-7.06	0	0	0	0	0	0.55	0
		363	NPA005551	Anicequol	C[C@H](/C=C/[C@H](C)C(C)C)[C@H]1[C@H](C[C@@H]2[C@@]1(C[C@@H]([C@H]3[C@H]2[C@H](C(=O)[C@@H]4[C@@]3(CC[C@@H](C4)O)C)O)O)C)OC(=O)C	C30H48O6	504.7	36	0	0.87	6	6	3	141.84	104.06	3.61	4.55	4.15	3.23	4.04	3.92	-5.44	0.00183	3.63e-06	Moderately soluble	-6.46	0.000176	3.48e-07	Poorly soluble	-3.11	0.389	0.000771	Soluble	High	No	Yes	No	No	No	No	Yes	-6.15	1	3	0	0	0	0.55	0
		364	NPA005554	(3S)-4,6-dihydro-8-methoxy-3,5-dimethyl-6-oxo- 3H-2-benzopyran	C[C@H]1CC2=C(C(=O)C=C(C2=CO1)OC)C	C12H14O3	206.24	15	0	0.42	1	3	0	56.52	35.53	2.48	0.91	2.11	0.77	2.13	1.68	-1.63	4.88	0.0237	Very soluble	-1.24	11.8	0.0573	Very soluble	-2.16	1.44	0.00697	Soluble	High	Yes	No	No	No	No	No	No	-6.91	0	0	0	0	0	0.85	0
		365	NPA005580	Pinophilin B	CC1=CC(=CC(=C1C(=O)O[C@H]2[C@@H]3COC(=CC3=CC(=O)[C@@]2(C)O)/C=C/CO)O)O	C21H22O8	402.39	29	6	0.33	5	8	4	102.41	133.52	2.74	1.35	1.27	0.19	1.86	1.48	-3.01	0.395	0.000981	Soluble	-3.76	0.0706	0.000175	Soluble	-2.13	2.97	0.00738	Soluble	High	No	Yes	No	No	No	No	No	-7.8	0	0	0	1	0	0.55	0
		366	NPA005607	(-)-2-epi-botryodiplodinenone	C[C@@H]1[C@@H](CO[C@H]1OC[C@H](C)C(=C)C(=O)C)C(=O)C	C14H22O4	254.32	18	0	0.71	6	4	0	69.39	52.6	2.75	1.26	1.98	0.95	2.56	1.9	-1.81	3.9	0.0153	Very soluble	-1.96	2.77	0.0109	Very soluble	-2.13	1.89	0.00743	Soluble	High	Yes	No	No	No	No	No	No	-6.96	0	0	0	0	0	0.55	0
		367	NPA005611	Adametacorenol B	C[C@H]1C[C@H]([C@@H]([C@]12CC=C([C@H](C2)O)CO)C(=C)C)OC(=O)C	C17H26O4	294.39	21	0	0.71	4	4	2	82.01	66.76	3.02	2.36	2.21	2.11	2.19	2.38	-2.89	0.381	0.00129	Soluble	-3.4	0.117	0.000396	Soluble	-2.02	2.82	0.00959	Soluble	High	Yes	No	No	No	No	No	No	-6.42	0	0	0	0	0	0.55	0
		368	NPA005617	SPF32629B	CC(C)CC(=O)OC(C1=CC=CC=C1)C2=CC(=C(C(=O)N2)C(=O)O)O	C18H19NO6	345.35	25	12	0.28	7	6	3	90.82	116.69	1.54	3.07	2.13	1.57	3.03	2.27	-3.81	0.0537	0.000155	Soluble	-5.19	0.00224	6.49e-06	Moderately soluble	-4.18	0.023	6.65e-05	Moderately soluble	High	No	No	No	No	No	No	No	-6.23	0	0	0	0	0	0.56	0
		369	NPA005633	Penilactone A	C[C@@H]1[C@]2([C@](CC3=C(C(=CC(=C3O2)C)C(=O)C)O)(C(=O)O1)CC4=C(C(=CC(=C4O)C)C(=O)C)O)O	C25H26O9	470.47	34	12	0.4	4	9	4	120.81	150.59	2.86	3.2	2.62	0.86	4.08	2.72	-4.77	0.00799	1.7e-05	Moderately soluble	-6.03	0.000435	9.24e-07	Poorly soluble	-5.21	0.00293	6.24e-06	Moderately soluble	Low	No	Yes	No	No	No	No	Yes	-6.9	0	0	1	1	1	0.55	0
		370	NPA005638	Ankaflavin	CCCCCCCC(=O)C1C2CC3=C(COC(=C3)/C=C/C)C(=O)C2(OC1=O)C	C23H30O5	386.48	28	0	0.61	8	5	0	107.72	69.67	3.59	4.28	4.22	2.38	5.3	3.95	-4.4	0.0152	3.94e-05	Moderately soluble	-5.46	0.00135	3.5e-06	Moderately soluble	-5	0.00388	1e-05	Moderately soluble	High	Yes	No	No	Yes	Yes	Yes	No	-5.62	0	0	0	0	0	0.55	0
		371	NPA005648	Tanzawaic acid P	C[C@@H]1C[C@@](C[C@H]2[C@H]1[C@H]([C@H]([C@@H]([C@H]2Cl)O)C)/C=C/C=C/C(=O)O)(C)O	C18H27ClO4	342.86	23	0	0.72	3	4	3	92.39	77.76	2.69	2.91	2.83	2.58	2.21	2.64	-3.6	0.0859	0.000251	Soluble	-4.2	0.0214	6.25e-05	Moderately soluble	-1.18	22.8	0.0664	Soluble	High	Yes	Yes	No	No	No	No	Yes	-6.33	0	0	0	0	0	0.56	0
		372	NPA005667	Pentacecilide A	C[C@H]1CC2=C3C[C@@H]4[C@]5(CCC(=O)C([C@@H]5CC[C@@]4(OC3=CC(=C2C(=O)O1)O)C)(C)C)C	C25H32O5	412.52	30	6	0.68	0	5	1	114.73	72.83	3.34	5.09	4.61	3.68	5.05	4.35	-5.75	0.00073	1.77e-06	Moderately soluble	-6.36	0.000179	4.34e-07	Poorly soluble	-6.08	0.000343	8.32e-07	Poorly soluble	High	No	No	No	No	Yes	No	Yes	-5.2	0	0	0	0	1	0.55	0
		373	NPA005720	Xanthoepocin	CC1=CC2=CC3=C(C(C4(C(C3=O)(O4)OC)C56C(C7=C(C=C8C=C(OC(=O)C8=C7O)C)C(=O)C5(O6)OC)O)O)C(=C2C(=O)O1)O	C30H22O14	606.49	44	20	0.33	3	14	4	144.74	219	2.95	0.83	0.66	-1.13	3.75	1.41	-4.26	0.0332	5.48e-05	Moderately soluble	-5.01	0.00591	9.74e-06	Moderately soluble	-6.72	0.000116	1.91e-07	Poorly soluble	Low	No	No	No	No	Yes	No	No	-9.41	2	2	1	1	4	0.17	0
		374	NPA005728	Penicillipyrone A	CC1=CC(=O)C2=C(O1)O[C@H]3[C@H](C2)CC[C@@H]4[C@@]3(CC[C@@H](C4(C)C)O)C	C20H28O4	332.43	24	6	0.75	0	4	1	93.39	59.67	3.44	3.69	3.47	2.58	3.87	3.41	-4.41	0.0129	3.88e-05	Moderately soluble	-4.63	0.00773	2.33e-05	Moderately soluble	-4.72	0.00626	1.88e-05	Moderately soluble	High	Yes	Yes	No	No	No	Yes	No	-5.71	0	0	0	0	0	0.55	0
		375	NPA005744	Citreohybridone B	CC1=CC2[C@](C[C@H]3C4[C@]2(CC[C@@H](C4(C)C)OC(=O)C)C(=O)O3)([C@]5([C@@]1(C(=O)C(=C5OC)C)C)C(=O)OC)C	C29H38O8	514.61	37	0	0.72	5	8	0	133.84	105.2	3.7	3.14	3.92	2.82	4.48	3.61	-4.68	0.0108	2.1e-05	Moderately soluble	-5.02	0.00493	9.58e-06	Moderately soluble	-5.54	0.00149	2.9e-06	Moderately soluble	High	No	Yes	No	No	No	No	No	-7.21	1	3	0	0	0	0.56	0
		376	NPA005768	Penicillic acid	CC(=C)C(=O)/C(=C/C(=O)O)/OC	C8H10O4	170.16	12	0	0.25	4	4	1	42.68	63.6	1.16	0.86	0.75	-0.07	0.53	0.65	-1.17	11.4	0.0672	Very soluble	-1.78	2.83	0.0166	Very soluble	-0.25	96.1	0.565	Soluble	High	No	No	No	No	No	No	No	-6.73	0	0	0	0	1	0.85	0
		377	NPA005797	Chrysotriazole B	COC1=C(C=CC(=C1)O)N2C(=NC=N2)CC3=CC=C(C=C3)O	C16H15N3O3	297.31	22	17	0.12	4	5	2	81.35	80.4	1.94	2.88	2.28	1.65	1.87	2.12	-3.81	0.0465	0.000156	Soluble	-4.23	0.0176	5.91e-05	Moderately soluble	-4.45	0.0107	3.59e-05	Moderately soluble	High	No	No	Yes	Yes	No	Yes	No	-6.07	0	0	0	0	0	0.55	0
		378	NPA005803	Erabulenol B	CC1C(C2(C(=C3C(=C(C(=O)C4=C3C(=C(C(=C4O)OC)O)C2=O)CC5=C(C(=CC(=C5O)C)C(=O)C)O)C)O1)O)(C)C	C30H30O10	550.55	40	12	0.37	4	10	5	144.82	170.82	3.75	4.18	3.87	-0.01	4.88	3.33	-5.84	0.000787	1.43e-06	Moderately soluble	-7.48	1.84e-05	3.34e-08	Poorly soluble	-6.3	0.000275	4.99e-07	Poorly soluble	Low	No	No	No	No	Yes	No	Yes	-6.69	1	2	1	1	1	0.55	0
		379	NPA005829	3,5-dihydroxybenzoic acid	C1=C(C=C(C=C1O)O)C(=O)O	C7H6O4	154.12	11	6	0	1	4	3	37.45	77.76	-0.03	0.86	0.8	0.4	0.26	0.46	-1.67	3.26	0.0211	Very soluble	-2.08	1.29	0.00838	Soluble	-0.6	38.3	0.248	Soluble	High	No	No	No	No	No	No	No	-6.63	0	3	0	0	1	0.56	0
		380	NPA005837	Dicerandrol B	C[C@@H]1CC(=O)C2=C(C3=C(C=CC(=C3O)C4=C(C5=C(C=C4)O[C@@]6([C@@H]([C@@H](CC(=O)C6=C5O)C)OC(=O)C)COC(=O)C)O)O[C@@]2([C@@H]1OC(=O)C)CO)O	C36H36O15	708.66	51	12	0.42	9	15	5	175.8	232.65	2.66	2.16	3.2	-0.63	3.22	2.12	-5.17	0.00474	6.69e-06	Moderately soluble	-6.68	0.000149	2.1e-07	Poorly soluble	-5.53	0.0021	2.96e-06	Moderately soluble	Low	No	No	No	No	No	No	No	-9.09	2	3	1	1	3	0.11	0
		381	NPA005843	Petrosifungin B	C[C@@H]1[C@@H](C(=O)N[C@H](C(=O)N2CCC[C@H]2C(=O)N3CCCC[C@H]3C(=O)N4CCCC[C@H]4C(=O)O1)C(C)C)NC(=O)C5=CC=C(C=C5)O	C33H45N5O8	639.74	46	6	0.64	4	8	3	182.41	165.66	4.07	2.58	-0.19	0.47	0.3	1.45	-5.26	0.00348	5.44e-06	Moderately soluble	-5.71	0.00126	1.96e-06	Moderately soluble	-4.65	0.0144	2.24e-05	Moderately soluble	Low	No	Yes	No	No	No	No	No	-8.37	2	3	1	1	2	0.17	0
		382	NPA005852	Citrinolactone C	CC1=CC(=C2C(=C1)C3=C(CC[C@@H]3OC(=O)C)OC2=O)O	C15H14O5	274.27	20	10	0.33	2	5	1	73	76.74	2.33	2.14	2.03	1.76	3.06	2.26	-3.13	0.205	0.000747	Soluble	-3.38	0.113	0.000414	Soluble	-4.1	0.0218	7.96e-05	Moderately soluble	High	No	No	No	No	No	No	No	-6.45	0	0	0	0	0	0.55	0
		383	NPA005858	Trichodimerol	C/C=C/C=C/C(=C\1/C(=O)[C@@]2([C@]3(O[C@]4([C@H]2/C(=C(/O)\C=C\C=C\C)/C(=O)[C@@]5([C@]4(O[C@]3([C@@H]15)C)O)C)C)O)C)/O	C28H32O8	496.55	36	0	0.5	4	8	4	130.97	133.52	2.33	2.14	3.25	1.76	3.06	2.26	-3.13	0.205	0.000747	Soluble	-3.38	0.113	0.000414	Soluble	-4.1	0.0218	7.96e-05	Moderately soluble	High	No	No	No	No	No	No	No	-6.45	0	0	0	0	0	0.55	0
		384	NPA005891	Terrestrol A	COCC1=C(C=C(C(=C1)O)CC2=C(C=C(C(=C2)O)CC3=C(C=CC(=C3)O)O)O)O	C22H22O7	398.41	29	18	0.18	6	7	6	108.34	130.61	2.05	3.28	3.1	1.5	3.38	2.66	-4.44	0.0145	3.63e-05	Moderately soluble	-5.7	0.000799	2.01e-06	Moderately soluble	-5.25	0.00226	5.66e-06	Moderately soluble	High	No	No	Yes	No	Yes	Yes	Yes	-6.4	1	0	0	0	1	0.55	0
		385	NPA005897	Penicisochroman B	C[C@H]1CC2=C([C@@H](O1)OC)C3=C(C=C2)C(=O)C(O3)C(C)C	C16H20O4	276.33	20	6	0.56	2	4	0	75.04	44.76	3.09	2.94	2.57	1.91	3.21	2.74	-3.5	0.0883	0.00032	Soluble	-3.54	0.0793	0.000287	Soluble	-3.79	0.0445	0.000161	Soluble	High	Yes	No	No	Yes	No	Yes	No	-5.9	0	0	0	0	0	0.55	0
		386	NPA005936	Penialidin C	CC1=CC2=C(CO1)C(=O)C3=CC(=C(C(=C3O2)C(=O)O)O)O	C14H10O7	290.23	21	10	0.14	1	7	3	72.32	117.2	1.49	1.35	1.53	-0.46	1.67	1.12	-2.78	0.486	0.00167	Soluble	-3.41	0.112	0.000386	Soluble	-2.54	0.841	0.0029	Soluble	High	No	No	No	No	No	No	No	-7.11	0	0	0	0	0	0.56	1
		387	NPA005947	Penitrem F	CC(=C)[C@@H]1[C@@H]([C@@H]2[C@@]3(O2)[C@@H](O1)CC[C@]4([C@]3(CC[C@@H]5[C@@]4(C6=C7[C@H]5OC([C@H]8C[C@H]9[C@@H]8C1=C7C(=CC(=C1CC9=C)Cl)N6)(C)C)C)O)C)O	C37H44ClNO5	618.2	44	9	0.68	1	5	3	170.8	87.24	4.76	5.16	6.23	4.08	7.21	5.49	-7.01	6.06e-05	9.79e-08	Poorly soluble	-6.74	0.000113	1.83e-07	Poorly soluble	-8.08	5.09e-06	8.24e-09	Poorly soluble	High	No	Yes	No	No	No	No	No	-6.41	1	4	0	1	3	0.55	0
		388	NPA005949	Citreoviripyrone B	C/C=C/C=C/C=C/C1=C(C(=CC(=O)O1)OC)C	C14H16O3	232.28	17	6	0.21	4	3	0	69.61	39.44	3.22	2.69	2.99	2.14	3.94	3	-2.97	0.248	0.00107	Soluble	-3.17	0.157	0.000675	Soluble	-3.12	0.178	0.000767	Soluble	High	Yes	No	Yes	Yes	No	No	No	-5.81	0	0	0	0	0	0.55	0
		389	NPA005953	Isochromophilone VIII	CCC(C)/C=C(\C)/C=C/C1=CC2=C(C(=O)[C@]([C@@H]([C@@H]2CO1)OC(=O)C)(C)O)Cl	C21H27ClO5	394.89	27	0	0.52	6	5	1	105.5	72.83	3.75	4.14	3.82	2.16	4.27	3.63	-4.5	0.0125	3.16e-05	Moderately soluble	-5.38	0.00166	4.2e-06	Moderately soluble	-3.48	0.13	0.00033	Soluble	High	Yes	No	No	No	Yes	Yes	Yes	-5.77	0	0	0	0	0	0.55	1
		390	NPA005960	Chrysogedone B	CCC[C@@H](C1=C(NC(=O)C=C1)CO)O	C10H15NO3	197.23	14	6	0.5	4	3	3	53.74	73.32	1.67	-0.72	0.22	0.16	2.03	0.67	-0.66	42.9	0.218	Very soluble	-0.34	89.4	0.453	Very soluble	-2.44	0.721	0.00366	Soluble	High	No	No	No	No	No	No	No	-8.01	0	0	0	0	1	0.55	0
		391	NPA005967	Pyrogallol	C1=CC(=C(C(=C1)O)O)O	C6H6O3	126.11	9	6	0	0	3	3	32.51	60.69	0.97	0.52	0.8	0.18	0.43	0.58	-1.44	4.55	0.0361	Very soluble	-1.37	5.44	0.0431	Very soluble	-0.63	29.6	0.234	Soluble	High	Yes	No	No	No	No	No	Yes	-6.7	0	3	0	0	1	0.55	1
		392	NPA005973	Sorbicillactone B	C/C=C/CCC(=O)C1=C(C(=C([C@@]2([C@H]1[C@](C(=O)O2)(C)NC(=O)/C=C/C(=O)O)C)O)C)O	C21H25NO8	419.43	30	0	0.43	8	8	4	106.42	150.23	1.99	0.59	2.02	-0.18	2.08	1.3	-2.28	2.18	0.0052	Soluble	-3.32	0.202	0.000481	Soluble	-2.03	3.91	0.00931	Soluble	Low	No	No	No	No	No	No	No	-8.44	0	0	1	1	1	0.11	0
		393	NPA005974	Cathestatin A	C1=CC=C(C=C1)CC(C(=O)NCCCCN)NC(=O)C2C(O2)C(=O)O	C17H23N3O5	349.38	25	6	0.47	12	6	4	88.93	134.05	1.49	-2.31	-0.58	-0.57	1.05	-0.18	0.06	404	1.16	Highly soluble	0.03	375	1.07	Highly soluble	-3.28	0.185	0.000528	Soluble	High	No	Yes	No	No	No	No	No	-10.07	0	1	1	1	1	0.55	0
		394	NPA005988	(16R)-hydroxyroquefortine C	CC(C)(C=C)[C@@]12C[C@]3(C(=O)NC(=CC4=CN=CN4)C(=O)N3[C@@H]1NC5=CC=CC=C25)O	C22H23N5O3	405.45	30	11	0.32	3	4	4	121.41	110.35	1.79	2.23	0.26	0.57	2.03	1.38	-3.83	0.0597	0.000147	Soluble	-4.18	0.0266	6.57e-05	Moderately soluble	-5.29	0.00208	5.13e-06	Moderately soluble	High	No	Yes	No	No	No	No	No	-7.19	0	0	0	0	0	0.55	0
		395	NPA006014	Cyclopiamide C	CC(CC(=O)O)N1C(=O)C2=C(C1(C)C)C=C3C=CC=C4C3=C2C(=O)N4	C19H18N2O4	338.36	25	12	0.32	3	4	2	98.81	90.47	1.65	1.64	2.18	2.39	3.53	2.28	-3.13	0.252	0.000744	Soluble	-3.15	0.238	0.000703	Soluble	-5.16	0.00232	6.85e-06	Moderately soluble	High	No	Yes	No	No	No	No	No	-7.2	0	0	0	0	0	0.56	0
		396	NPA006039	PF1163B	CCCCC[C@@H]1CC[C@@H](CCCCC(=O)N([C@H](C(=O)O1)CC2=CC=C(C=C2)OCCO)C)C	C27H43NO5	461.63	33	6	0.7	9	5	1	136.58	76.07	4.46	5.98	4.53	3.14	5	4.62	-6.01	0.000451	9.77e-07	Poorly soluble	-7.35	2.04e-05	4.42e-08	Poorly soluble	-6.65	0.000104	2.26e-07	Poorly soluble	High	No	No	No	No	No	Yes	Yes	-4.87	0	2	0	0	1	0.55	0
		397	NPA006069	Roseopurpurin F	CC1=CC(=C(C(=C1C(=O)OC)O[C@H]2C(=O)C(=C([C@@H]([C@]2(C)OC)O)O)C)C)O	C19H24O8	380.39	27	6	0.47	5	8	3	96.09	122.52	1.66	1.29	1.72	-0.11	2.16	1.34	-2.85	0.543	0.00143	Soluble	-3.46	0.131	0.000345	Soluble	-3.16	0.264	0.000695	Soluble	High	No	Yes	No	No	No	No	No	-7.7	0	0	0	0	0	0.56	0
		398	NPA006084	Not named	C[C@@H]1CCC[C@@H](CC(=O)CC2=CC(=CC(=C2C(=O)O1)O)O)O	C16H20O6	308.33	22	6	0.5	0	6	3	79.63	104.06	1.42	1.92	1.69	0.85	1.67	1.51	-3.16	0.212	0.000687	Soluble	-3.73	0.0576	0.000187	Soluble	-2.61	0.764	0.00248	Soluble	High	No	Yes	No	No	No	No	No	-6.82	0	0	0	0	0	0.55	0
		399	NPA006124	Penialidin A	C[C@@]1(CC2=C(CO1)C(=O)C3=CC(=C(C(=C3O2)C(=O)O)O)O)O	C14H12O8	308.24	22	10	0.29	1	8	4	73.21	137.43	0.45	0.28	0.53	-0.77	1.19	0.34	-2.2	1.95	0.00634	Soluble	-2.73	0.577	0.00187	Soluble	-2.19	1.98	0.00643	Soluble	High	No	No	No	No	No	No	No	-7.98	0	0	0	1	0	0.56	1
		400	NPA006142	Citreohybridone F	CC1=CC2[C@](CCC3[C@]2(CC[C@@H](C3(C)C)OC(=O)C)C(=O)OC)([C@]4([C@@]1(C(=O)C(=C4OC(=O)C)C)C)C(=O)OC)C	C31H42O9	558.66	40	0	0.71	8	9	0	145.77	122.27	4.11	3.81	4.48	3.15	4.97	4.1	-5.18	0.00373	6.67e-06	Moderately soluble	-6.07	0.000473	8.46e-07	Poorly soluble	-5.84	0.000811	1.45e-06	Moderately soluble	Low	No	Yes	No	No	No	No	No	-7	1	3	0	0	0	0.56	0
		401	NPA006181	Herqueiazole	C[C@H]1C([C@@]2(C(=C3C(=CC(=C4C3=C(C2=O)C(=O)C5=C4C=C(N5)C)O)C)O1)O)(C)C	C22H21NO5	379.41	28	11	0.36	0	5	3	103.4	99.62	2.33	1.47	1.22	0.53	4.53	2.02	-3.41	0.148	0.00039	Soluble	-3.17	0.257	0.000678	Soluble	-6.02	0.000365	9.62e-07	Poorly soluble	High	No	Yes	Yes	No	No	No	No	-7.57	0	0	0	0	0	0.55	0
		402	NPA006190	Neocyclocitrinol D	C[C@H]([C@H](/C=C(\C)/C1CC[C@@H]2[C@@]1(CC[C@H]3C2=CC(=O)[C@@H]4C[C@H](CC=C3C4)O)C)O)O	C25H36O4	400.55	29	0	0.72	3	4	3	115.84	77.76	3.71	3.03	3.71	2.98	3.46	3.38	-4.03	0.037	9.24e-05	Moderately soluble	-4.33	0.0188	4.69e-05	Moderately soluble	-2.65	0.905	0.00226	Soluble	High	Yes	Yes	No	No	No	No	No	-6.59	0	0	0	0	0	0.55	0
		403	NPA006211	Decarboxydihydrocitrinone	C[C@@H]1[C@H](OC(=O)C2=C1C(=C(C=C2O)O)C)C	C12H14O4	222.24	16	6	0.42	0	4	2	59.2	66.76	1.82	2.78	2.07	1.54	2	2.04	-3.25	0.126	0.000567	Soluble	-3.84	0.0323	0.000145	Soluble	-2.42	0.855	0.00385	Soluble	High	Yes	No	No	No	No	No	No	-5.68	0	0	0	0	0	0.55	0
		404	NPA006223	Peniphenone B	CC1=C(C(=C(C(=C1)C(=O)C)O)CC2=C(C=C(OC2=O)C3=CC(=C(C=C3)O)O)O)O	C21H18O8	398.36	29	18	0.14	4	8	5	105.14	148.43	0.7	2.89	2.94	0.5	3.44	2.09	-4.33	0.0188	4.72e-05	Moderately soluble	-5.67	0.000857	2.15e-06	Moderately soluble	-5.15	0.00284	7.13e-06	Moderately soluble	Low	No	No	Yes	No	No	No	No	-6.68	0	0	1	1	0	0.55	1
		405	NPA006234	Sculezonone B	CC1=C(C(=C2C3=C1C(=C(C(=C3C(=O)C(C2=O)(C(C)(C)C(=O)C)O)O)OC)O)O)O	C20H20O9	404.37	29	10	0.35	3	9	5	102.14	161.59	2.19	3.05	1.7	-1.13	2.48	1.66	-4.33	0.0191	4.72e-05	Moderately soluble	-6.11	0.000314	7.77e-07	Poorly soluble	-3.39	0.166	0.00041	Soluble	Low	No	Yes	No	No	Yes	No	Yes	-6.6	0	0	1	1	1	0.55	1
		406	NPA006244	Fumiquinazoline Q	C[C@H]1C(=O)N2[C@H](N1)[C@](C3=CC=CC=C32)(C[C@H]4C(=O)NCC5=NC6=CC=CC=C6C(=O)N45)O	C23H21N5O4	431.44	32	16	0.3	2	6	3	126.43	116.56	2.35	0.16	-0.89	1.21	0.74	0.71	-2.85	0.604	0.0014	Soluble	-2.16	2.95	0.00684	Soluble	-5.48	0.00142	3.28e-06	Moderately soluble	High	No	No	No	No	No	No	No	-8.82	0	1	0	0	0	0.55	0
		407	NPA006274	Austinoneol	CC1=C2C[C@@]3([C@@H](C(=O)[C@@](C3=C)([C@@]2(CC[C@]14C=CC(=O)OC4(C)C)C)C(=O)OC)O)C	C24H30O6	414.49	30	0	0.62	2	6	1	110.53	89.9	3.12	2.58	3.05	2.59	4.08	3.08	-3.9	0.0518	0.000125	Soluble	-4.12	0.0317	7.65e-05	Moderately soluble	-4.78	0.00685	1.65e-05	Moderately soluble	High	No	Yes	No	No	No	No	No	-7	0	0	0	0	0	0.55	0
		408	NPA006289	Not named	CCC(=O)O[C@@H]1C[C@@H](N2C[C@@]3(C[C@@]4(C5=CC=CC(=C5NC4=O)C(=O)[C@@H]6C(O6)(C)C)[C@]([C@H]3C[C@H]2C1)(C)C=O)NC)C	C31H41N3O6	551.67	40	6	0.68	7	8	2	156.3	117.34	3.95	1.87	2.05	1.39	3.95	2.64	-4.09	0.0451	8.18e-05	Moderately soluble	-3.96	0.0611	0.000111	Soluble	-6.49	0.000177	3.21e-07	Poorly soluble	High	No	Yes	No	No	No	No	Yes	-8.34	1	3	0	0	0	0.55	0
		409	NPA006292	Berkazaphilone B	C/C=C/C1=CC2=CC(=O)[C@]([C@@H]([C@H]2CO1)O)(C)OC(=O)C3=C(C=C(C=C3C)O)O	C21H22O7	386.4	28	6	0.33	4	7	3	101.25	113.29	2.2	2.6	2.3	0.98	2.46	2.11	-3.77	0.0659	0.000171	Soluble	-4.63	0.00909	2.35e-05	Moderately soluble	-2.7	0.766	0.00198	Soluble	High	No	Yes	No	No	No	No	Yes	-6.81	0	0	0	0	0	0.55	0
		410	NPA006301	Aspergillumarin B	C[C@@H](CCC[C@@H]1CC2=C(C(=CC=C2)O)C(=O)O1)O	C14H18O4	250.29	18	6	0.5	4	4	2	67.79	66.76	2.6	2.89	2.02	1.81	2.59	2.38	-3.2	0.16	0.000638	Soluble	-3.95	0.0279	0.000112	Soluble	-3.13	0.185	0.000738	Soluble	High	Yes	No	No	No	No	Yes	No	-5.77	0	0	0	0	0	0.55	0
		411	NPA006310	Penicillithiophenol B	COC(=O)CC1=CC(=C(C=C1)O)SC2=C(C=CC(=C2)CC(=O)OC)O	C18H18O6S	362.4	25	12	0.22	8	6	2	92.78	118.36	2.71	2.86	2.68	2.56	3.3	2.82	-3.72	0.0697	0.000192	Soluble	-5	0.00359	9.9e-06	Moderately soluble	-4.79	0.00588	1.62e-05	Moderately soluble	High	No	No	No	No	No	No	No	-6.48	0	0	0	0	0	0.55	0
		412	NPA006315	Petrosifungin A	C[C@@H]1[C@@H](C(=O)N[C@H](C(=O)N2CCC[C@H]2C(=O)N3CCCC[C@H]3C(=O)N4CCCC[C@H]4C(=O)O1)C(C)C)NC(=O)C5=CC=CC=C5	C33H45N5O7	623.74	45	6	0.64	4	7	2	180.39	145.43	4.05	2.94	0.1	0.95	0.77	1.76	-5.39	0.00252	4.04e-06	Moderately soluble	-5.66	0.00138	2.21e-06	Moderately soluble	-5.25	0.00354	5.68e-06	Moderately soluble	Low	No	Yes	No	No	No	No	No	-8.02	2	3	1	1	1	0.17	0
		413	NPA006331	Decarestrictine D	C[C@@H]1C[C@H](O)C=C[C@H](O)[C@@H](O)CC(=O)O1	C10H16O5	216.23	15	0	0.7	0	5	3	52.37	86.99	1.09	-0.85	-0.65	-0.48	-0.6	-0.3	-0.65	49	0.226	Very soluble	-0.5	69	0.319	Very soluble	0.71	1100	5.09	Soluble	High	No	No	No	No	No	No	No	-8.22	0	1	0	0	0	0.55	0
		414	NPA006367	Thomitrem E	CC(=C)[C@@H]1[C@@H]([C@@H]2[C@@]3(O2)[C@@H](O1)CC[C@]4([C@]3(CCC5=CC6=C([C@@]54C)NC7=C6C8=C(CC(=C)[C@@H]9[C@]8([C@H](C9)C(C)(C)O)O)C=C7)O)C)O	C37H45NO6	599.76	44	9	0.62	2	6	5	169.35	118.47	4.95	3.81	4.48	2.76	6.02	4.4	-5.98	0.000631	1.05e-06	Moderately soluble	-5.99	0.00061	1.02e-06	Moderately soluble	-6.82	9.04e-05	1.51e-07	Poorly soluble	High	No	Yes	No	No	No	No	No	-7.25	1	3	0	0	1	0.55	0
		415	NPA006378	Secopenicillide C	CC1=CC(=C(C(=C1)O)OC2=C(C(=C(C=C2)/C=C/C(C)C)O)C(=O)O)CO	C20H22O6	358.39	26	12	0.25	6	6	4	99.57	107.22	2.86	4.07	3.8	2.48	3.6	3.36	-4.57	0.00961	2.68e-05	Moderately soluble	-6.03	0.000337	9.41e-07	Poorly soluble	-3.96	0.0389	0.000109	Soluble	High	No	No	No	No	Yes	No	No	-5.6	0	0	0	0	0	0.56	0
		416	NPA006387	Antineocyclocitrinol B	C[C@H]([C@H](/C=C(/C)\[C@H]1CC[C@@H]2[C@@]1(CC[C@H]3C2=CC(=O)[C@@H]4C[C@H](CC=C3C4)O)C)O)O	C25H36O4	400.55	29	0	0.72	3	4	3	115.84	77.76	3.26	3.03	3.71	2.98	3.46	3.29	-4.03	0.037	9.24e-05	Moderately soluble	-4.33	0.0188	4.69e-05	Moderately soluble	-2.65	0.905	0.00226	Soluble	High	Yes	Yes	No	No	No	No	No	-6.59	0	0	0	0	0	0.55	0
		417	NPA006389	Rezishanone D	CCOC1C[C@H]2C(=C([C@@]1(C(=O)[C@@]2(C)O)C)O)C(=O)CC/C=C/C	C18H26O5	322.4	23	0	0.67	6	5	2	87.46	83.83	2.85	1.59	2.49	0.62	3.07	2.12	-2.44	1.16	0.00359	Soluble	-2.96	0.352	0.00109	Soluble	-2.84	0.462	0.00143	Soluble	High	No	Yes	No	No	No	No	No	-7.14	0	0	0	0	0	0.56	0
		418	NPA006391	PF1163A	CCC[C@@H](C[C@@H]1CC[C@@H](CCCCC(=O)N([C@H](C(=O)O1)CC2=CC=C(C=C2)OCCO)C)C)O	C27H43NO6	477.63	34	6	0.7	9	6	2	137.74	96.3	4.26	4.63	3.5	2.34	4.23	3.79	-5.25	0.00266	5.56e-06	Moderately soluble	-6.38	0.0002	4.19e-07	Poorly soluble	-5.7	0.000957	2e-06	Moderately soluble	High	No	No	No	No	No	Yes	Yes	-5.93	0	2	0	0	0	0.55	0
		419	NPA006398	Threo-23-O-methylneocyclocitrinol	C[C@@H]([C@H](/C=C(\C)/C1CC[C@@H]2[C@@]1(CC[C@H]3C2=CC(=O)[C@@H]4C[C@H](CC=C3C4)O)C)OC)O	C26H38O4	414.58	30	0	0.73	4	4	2	120.57	66.76	3.64	3.57	4.37	3.18	4.01	3.75	-4.4	0.0167	4.02e-05	Moderately soluble	-4.66	0.00912	2.2e-05	Moderately soluble	-3.34	0.191	0.00046	Soluble	High	Yes	Yes	No	No	No	No	No	-6.29	0	0	0	0	0	0.55	0
		420	NPA006405	Citreopyrone B	CC1=C(OC(=O)C=C1OC)/C=C/C=O	C10H10O4	194.18	14	6	0.2	3	4	0	51.53	56.51	1.83	0.28	1.06	0.26	2.48	1.18	-1.34	8.89	0.0458	Very soluble	-1.03	18.2	0.0937	Very soluble	-2.49	0.624	0.00321	Soluble	High	Yes	No	No	No	No	No	No	-7.29	0	0	0	0	1	0.55	0
		421	NPA006408	Pentacecilide B	C[C@H]1CC2=C3C[C@H]4[C@](CC[C@@H]5[C@@]4(C[C@@H](C(=O)C5(C)C)C(=O)C)C)(OC3=CC(=C2C(=O)O1)O)C	C27H34O6	454.56	33	6	0.67	1	6	1	124.54	89.9	3.15	5.04	4.42	3.19	5.11	4.18	-5.9	0.00057	1.25e-06	Moderately soluble	-6.67	9.74e-05	2.14e-07	Poorly soluble	-6.15	0.000325	7.14e-07	Poorly soluble	High	No	Yes	No	No	No	No	Yes	-5.49	0	0	0	0	1	0.55	0
		422	NPA006414	NG-011	C[C@@H]1CC2=CC(=CC(=C2C(=O)O[C@@H](CC(=O)OC[C@H](CC(=O)O[C@@H](CC3=CC(=CC(=C3C(=O)O[C@@H](CC(=O)O1)C)O)O)C)O)C)O)O	C32H38O15	662.64	47	12	0.47	0	15	5	161.55	232.65	2.22	3.88	2.34	0.68	1.47	2.12	-6.58	0.000174	2.62e-07	Poorly soluble	-8.46	2.28e-06	3.44e-09	Poorly soluble	-4.65	0.0148	2.23e-05	Moderately soluble	Low	No	Yes	No	No	No	No	No	-7.59	2	3	1	1	3	0.17	0
		423	NPA006420	Citridone C	CC1=C(C(=O)C(C1)(C)C2=C([C@H](NC2=O)[C@@H](C3=CC=CC=C3)O)O)C	C19H21NO4	327.37	24	6	0.37	3	4	3	93.51	86.63	3.04	1.41	1.64	1.01	2.93	2	-2.75	0.589	0.0018	Soluble	-2.83	0.48	0.00147	Soluble	-4.46	0.0114	3.49e-05	Moderately soluble	High	No	Yes	Yes	No	No	No	No	-7.3	0	0	0	0	0	0.56	0
		424	NPA006438	Tetraacetic acid lactone	CC(=O)CC1=CC(=CC(=O)O1)O	C8H8O4	168.15	12	6	0.25	2	4	1	41.78	67.51	1.08	-0.22	0.48	-0.28	1.51	0.52	-0.98	17.5	0.104	Very soluble	-0.74	30.6	0.182	Very soluble	-2.09	1.35	0.00805	Soluble	High	No	No	No	No	No	No	No	-7.48	0	0	0	0	1	0.55	0
		425	NPA006453	Anhydrowaraterpol B	CC(CC/C=C(\C)/C1=C(C=C(C=C1)CO)O)CO	C15H22O3	250.33	18	6	0.47	6	3	3	74.69	60.69	2.34	2.67	2.54	2.23	3.17	2.59	-2.92	0.298	0.00119	Soluble	-3.6	0.0634	0.000253	Soluble	-3.21	0.154	0.000617	Soluble	High	Yes	No	No	No	No	Yes	No	-5.93	0	0	0	0	0	0.55	0
		426	NPA006454	Terretrione D	CC(C)[C@H]1C(=O)N(C(=O)[C@H](C(=O)N1)CC2=CC=CC=C2)C	C16H20N2O3	288.34	21	6	0.44	3	3	1	86.68	66.48	2.5	2.11	0.22	1.59	1.95	1.67	-2.97	0.309	0.00107	Soluble	-3.14	0.21	0.00073	Soluble	-3.99	0.0296	0.000103	Soluble	High	No	No	No	Yes	No	No	No	-6.56	0	0	0	0	0	0.55	0
		427	NPA006464	Geumsanol A	CC[C@@H](C)[C@@H]([C@](C)(/C=C/C1=CC2=CC(=O)[C@@]([C@H](C2=CO1)O)(C)O)O)O	C19H26O6	350.41	25	0	0.53	5	6	4	93.33	107.22	2.84	-0.17	1.12	-0.05	1.75	1.1	-1.58	9.31	0.0266	Very soluble	-1.63	8.28	0.0236	Very soluble	-0.87	47.5	0.136	Soluble	High	No	Yes	No	No	No	No	No	-8.56	0	0	0	0	0	0.55	0
		428	NPA006468	Terrestrol E	C1=CC(=C(C=C1O)COC2=CC(=C(C=C2)O)CO)O	C14H14O5	262.26	19	12	0.14	4	5	4	69.62	90.15	1.06	1.99	1.57	0.92	1.79	1.47	-2.92	0.313	0.00119	Soluble	-3.51	0.0812	0.000309	Soluble	-3.17	0.179	0.000681	Soluble	High	No	No	No	No	No	No	Yes	-6.49	0	0	0	0	0	0.55	0
		429	NPA006474	Corymbiferan lactone C	COC1=C2C3=C(C(=C1)CO)C(=CC(=C3COC2=O)OC)O	C15H14O6	290.27	21	10	0.27	3	6	2	74.41	85.22	2.32	1.3	1.42	0.75	2.6	1.68	-2.61	0.708	0.00244	Soluble	-2.69	0.593	0.00204	Soluble	-3.76	0.0508	0.000175	Soluble	High	No	Yes	Yes	No	No	No	No	-7.15	0	0	0	0	0	0.55	0
		430	NPA006526	Sargassopenilline G	C[C@H]1CC[C@@H]([C@]2(O1)[C@@H](C3=C(CO2)[C@@](C(=O)C3)(C)O)OC(=O)C)OC(=O)C	C18H24O8	368.38	26	0	0.72	4	8	1	88	108.36	2.84	-0.93	0.8	0.24	1.51	0.89	-1.27	19.6	0.0532	Very soluble	-0.86	50.7	0.137	Very soluble	-2.13	2.71	0.00736	Soluble	High	No	No	No	No	No	No	No	-9.21	0	0	0	0	0	0.55	0
		431	NPA006539	Pinazaphilone B	CC1=CC(=CC(=C1C(=O)O[C@H]2[C@@H]3COC(=CC3=CC(=O)[C@]2(C)O)C=CC(=O)O)O)O	C21H20O9	416.38	30	6	0.29	5	9	4	103.02	150.59	1.91	1.54	1.36	0.15	1.41	1.27	-3.21	0.257	0.000617	Soluble	-4.31	0.0203	4.88e-05	Moderately soluble	-1.66	9.03	0.0217	Soluble	Low	No	Yes	No	No	No	No	No	-7.75	0	0	1	1	1	0.11	0
		432	NPA006542	Epiremisporine B	CC1=CC2=C(C(=C1)O)C(=O)C3=C(O2)C[C@H]4[C@H]5[C@@H]3C6=C([C@]5(OC4(C(=O)OC)O)C(=O)OC)C(=O)C7=C(O6)C=C(C=C7O)C	C30H24O12	576.5	42	20	0.33	4	12	3	143.93	182.94	3.88	2.92	2.01	-0.05	3.96	2.55	-5.34	0.00262	4.55e-06	Moderately soluble	-6.42	0.000218	3.78e-07	Poorly soluble	-6.95	6.42e-05	1.11e-07	Poorly soluble	Low	No	No	No	No	Yes	No	No	-7.74	2	2	1	1	2	0.17	0
		433	NPA006547	Cyclopiamine B	CC1(CC(=O)C2=C(C=CC3=C2N1C(=O)[C@@]34C[C@]5(CN6CCC[C@@H]6C[C@H]5C4(C)C)[N+](=O)[O-])OC)C	C26H33N3O5	467.56	34	6	0.69	2	6	0	136.78	95.67	2.88	2.84	2.81	2.01	1.75	2.46	-4.53	0.0139	2.97e-05	Moderately soluble	-4.51	0.0145	3.11e-05	Moderately soluble	-5.41	0.00184	3.94e-06	Moderately soluble	High	No	Yes	No	No	Yes	Yes	Yes	-7.14	0	1	0	0	0	0.55	0
		434	NPA006556	Griseophenone C	CC1=CC(=CC(=C1C(=O)C2=C(C=C(C=C2O)OC)O)OC)O	C16H16O6	304.29	22	12	0.19	4	6	3	80.34	96.22	2.16	3.06	2.36	0.81	2.52	2.18	-3.79	0.0489	0.000161	Soluble	-4.75	0.00545	1.79e-05	Moderately soluble	-3.77	0.0519	0.000171	Soluble	High	No	No	Yes	No	Yes	No	Yes	-5.98	0	0	0	0	0	0.55	0
		435	NPA006565	(6S,7R,10E,14E)-16-(1H-indol-3-yl)-2,6,10,14-tetramethylhexadeca-2,10,14-triene-6,7-diol	CC(=CCC[C@@](C)([C@@H](CC/C(=C/CC/C(=C/CC1=CNC2=CC=CC=C21)/C)/C)O)O)C	C28H41NO2	423.63	31	9	0.5	12	2	3	135.54	56.25	4.95	7.35	7.02	4.38	7.74	6.29	-6.52	0.000128	3.02e-07	Poorly soluble	-8.36	1.85e-06	4.37e-09	Poorly soluble	-7.17	2.86e-05	6.76e-08	Poorly soluble	Low	No	Yes	No	Yes	No	Yes	Yes	-3.67	1	3	1	1	1	0.55	0
		436	NPA006572	Penicilactone	C1C(COC1=O)C(=O)CCO	C7H10O4	158.15	11	0	0.71	3	4	1	36.3	63.6	1.02	-1.24	-0.5	-0.6	0.82	-0.1	0.16	228	1.44	Highly soluble	0.4	397	2.51	Highly soluble	-0.56	43.8	0.277	Soluble	High	No	No	No	No	No	No	No	-8.15	0	3	0	0	1	0.55	0
		437	NPA006574	BK223 C	C[C@@H]1CC2=CC(=CC(=C2C(=O)O[C@@H](CC(=O)O[C@@H](CC3=CC(=CC(=C3C(=O)O[C@@H](CC(=O)O[C@@H](CC(=O)O1)C)C)O)O)C)C)O)O	C32H38O14	646.64	46	12	0.47	0	14	4	160.39	212.42	3.13	4.94	3.36	1.42	2.25	3.02	-7.15	4.53e-05	7.01e-08	Poorly soluble	-9.14	4.7e-07	7.27e-10	Poorly soluble	-5.36	0.00284	4.4e-06	Moderately soluble	Low	No	Yes	No	No	No	No	No	-6.74	2	3	1	1	3	0.17	0
		438	NPA006582	PHBA	C1=CC(=CC=C1C(=O)/C=N/O)O	C8H7NO3	165.15	12	6	0	2	4	2	43.07	69.89	0.59	1.72	1.03	0.12	1.07	0.91	-2.19	1.08	0.00652	Soluble	-2.8	0.259	0.00157	Soluble	-1.28	8.65	0.0524	Soluble	High	No	No	No	No	No	No	No	-6.09	0	1	0	0	1	0.55	0
		439	NPA006589	Dhilirolide B	C[C@H]1C23[C@@]4([C@@]5(C[C@]6(C7=CC(=O)OC(C7=CC[C@@]6(C2(C58CO8)C(=O)O1)C)(C)C)[C@](O4)(O3)C)C)O	C25H28O8	456.49	33	0	0.76	0	8	1	110.57	103.82	0.59	1.72	1.9	0.12	1.07	0.91	-2.19	1.08	0.00652	Soluble	-2.8	0.259	0.00157	Soluble	-1.28	8.65	0.0524	Soluble	High	No	No	No	No	No	No	No	-6.09	0	1	0	0	1	0.55	0
		440	NPA006603	3-(dimethylaminomethyl)-1-(1 , 1 -dimethyl-2-propenyl)indole	CC(C)(C=C)N1C=C(C2=CC=CC=C21)CN(C)C	C16H22N2	242.36	18	9	0.38	4	1	0	79.31	8.17	3.17	3.17	3.47	2.79	3.02	3.12	-3.45	0.0868	0.000358	Soluble	-3.01	0.236	0.000972	Soluble	-4.25	0.0137	5.64e-05	Moderately soluble	High	Yes	No	Yes	Yes	No	Yes	No	-5.53	0	0	0	0	0	0.55	0
		441	NPA006606	Brocazine C	C1[C@@H]([C@@H]([C@@H]2[C@H](C1=O)C[C@]34N2C(=O)[C@@]5(C[C@@H]6[C@H](C=C[C@@H]([C@H]6N5C3=O)O)O)SS4)O)O	C18H20N2O7S2	440.49	29	0	0.72	0	7	4	109.61	189.21	0.91	-2.74	-2.55	-1.75	-2.35	-1.7	-0.84	63	0.143	Very soluble	-0.68	91.8	0.208	Very soluble	1.33	9400	21.3	Soluble	Low	No	Yes	No	No	No	No	No	-10.93	0	1	1	1	2	0.55	0
		442	NPA006662	Dhilirolide K	C[C@H]1[C@]2(C(=O)[C@]3(C=C4C5=C([C@@H](C[C@@]4([C@@]2(C3=C)C(=O)O1)C)O)C(OC(=O)C5)(C)C)C)OC(=O)C	C25H28O8	456.49	33	0	0.6	2	8	1	114.81	116.2	2.82	0.08	2.1	1.94	3.62	2.11	-2.59	1.18	0.00258	Soluble	-2.07	3.85	0.00843	Soluble	-4.63	0.0107	2.33e-05	Moderately soluble	High	No	Yes	No	No	No	No	No	-9.03	0	0	0	0	0	0.55	0
		443	NPA006685	Decarestrictine I	CC1CC(C2C=CC(O2)CC(=O)O1)O	C10H14O4	198.22	14	0	0.7	0	4	1	49.01	55.76	1.88	0.15	0.4	0.35	0.46	0.65	-1.16	13.6	0.0686	Very soluble	-0.88	26.3	0.132	Very soluble	-0.17	133	0.67	Soluble	High	No	No	No	No	No	No	No	-7.4	0	0	0	0	1	0.55	0
		444	NPA006721	4-hydroxyphenethyl 2-(4-oxo-5,6-dihydro-2H-pyran-3-yl) acetate	C1COC=C(C1=O)CC(=O)OCCC2=CC=C(C=C2)O	C15H16O5	276.28	20	6	0.33	6	5	1	71.87	72.83	1.96	1.36	1.74	0.8	2.69	1.71	-2.24	1.61	0.00581	Soluble	-2.49	0.89	0.00322	Soluble	-3.49	0.0888	0.000321	Soluble	High	Yes	No	No	No	No	No	No	-7.02	0	0	0	0	0	0.85	0
		445	NPA006749	A26771A	CN1C(=O)[C@@]2(N(C(=O)[C@]1(SS2)CC3=CC=CC=C3)C)CO	C14H16N2O3S2	324.42	21	6	0.43	3	3	1	91.27	111.45	2.35	1.25	0.18	0.35	1.5	1.13	-2.65	0.722	0.00223	Soluble	-3.19	0.21	0.000647	Soluble	-3.13	0.238	0.000735	Soluble	High	No	No	No	No	No	No	No	-7.39	0	0	0	0	0	0.55	0
		446	NPA006768	Scalusamide C	CCCCCCCC(=O)C(C)C(=O)N1CCC[C@@H]1CO	C16H29NO3	283.41	20	0	0.88	10	3	1	85.28	57.61	3.33	3.01	2.15	1.56	3.2	2.65	-2.83	0.416	0.00147	Soluble	-3.88	0.037	0.00013	Soluble	-3.07	0.241	0.000851	Soluble	High	Yes	No	No	No	No	No	No	-5.89	0	0	0	0	0	0.55	0
		447	NPA006775	Aurantiomide B	CC(C)C[C@]1(C2=NC3=CC=CC=C3C(=O)N2[C@H](C(=O)N1)CCC(=O)N)O	C18H22N4O4	358.39	26	10	0.44	5	5	3	99.44	127.31	2.17	0.22	0.03	1.09	1.14	0.93	-2.16	2.51	0.00699	Soluble	-2.45	1.26	0.00352	Soluble	-3.95	0.0406	0.000113	Soluble	High	No	Yes	No	No	No	No	No	-8.33	0	0	0	0	0	0.55	0
		448	NPA006779	Prugosene C1	C[C@H]1C(=O)C(=C[C@@]1(C)/C=C/C=C/C=C/C=C/C=C(\C)/[C@H]2C(=C[C@@]([C@H](O2)C)(C)O)C)C	C27H36O3	408.57	30	0	0.44	6	3	1	126.58	46.53	2.17	0.22	5.81	1.09	1.14	0.93	-2.16	2.51	0.00699	Soluble	-2.45	1.26	0.00352	Soluble	-3.95	0.0406	0.000113	Soluble	High	No	Yes	No	No	No	No	No	-8.33	0	0	0	0	0	0.55	0
		449	NPA006781	Austalide H acid	CC1=C2C(=C(C3=C1COC3=O)OC)C[C@H]4[C@@](O2)(C[C@H]([C@H]([C@]4(C)CCC(=O)O)C(C)(C)O)O)C	C25H34O8	462.53	33	6	0.68	5	8	3	120.86	122.52	3.1	2.96	2.85	2.09	3.85	2.97	-4.38	0.0194	4.2e-05	Moderately soluble	-5.2	0.00295	6.37e-06	Moderately soluble	-4.55	0.013	2.81e-05	Moderately soluble	High	No	Yes	No	No	No	Yes	Yes	-7.02	0	0	0	0	0	0.56	0
		450	NPA006796	Communesin F	CC(=C[C@@H]1C2=C3C(=CC=C2)N([C@@H]4[C@]35CCN1[C@@H]6[C@]5(CCN6C(=O)C)C7=CC=CC=C7N4)C)C	C28H32N4O	440.58	33	12	0.46	2	2	1	145.66	38.82	3.59	4.79	2.33	4.18	3.07	3.59	-5.73	0.000827	1.88e-06	Moderately soluble	-5.34	0.00203	4.6e-06	Moderately soluble	-6.21	0.000272	6.18e-07	Poorly soluble	High	Yes	No	No	No	No	No	Yes	-5.59	1	1	0	0	0	0.55	0
		451	NPA006806	Verruculide B	CC(=CCC1=C(O)C=C(O)C2=C1C[C@@H](C)OC2=O)CCC=C(C)CCC(O)C(C)(C)O	C25H36O6	432.55	31	6	0.56	9	6	4	123.1	107.22	4.18	5.43	4.33	2.79	5.12	4.37	-5.49	0.00139	3.22e-06	Moderately soluble	-7.44	1.58e-05	3.65e-08	Poorly soluble	-4.46	0.0151	3.5e-05	Moderately soluble	High	No	No	No	No	No	No	Yes	-5.08	0	0	0	0	1	0.55	0
		452	NPA006808	15-hydroxy-6α,12-epoxy-7β,10αH,11βH-spiroax-4-ene-12-one	C[C@H]1CC[C@@H]2[C@@H](C(=O)O[C@@H]2[C@]13CCC(=C3)CO)C	C15H22O3	250.33	18	0	0.8	1	3	1	69.59	46.53	2.47	2.16	2.29	2.56	2.35	2.37	-2.69	0.515	0.00206	Soluble	-2.77	0.425	0.0017	Soluble	-2.26	1.36	0.00545	Soluble	High	Yes	No	No	No	No	No	No	-6.29	0	0	0	0	0	0.55	0
		453	NPA006815	Prugosene A1	C[C@@H]1[C@](C=C([C@@H](O1)/C(=C/C=C/C=C/C=C/C=C/[C@@]2([C@@H]3C(C(=O)C2(C(=O)O3)C)C)C)/C)C)(C)O	C28H36O5	452.58	33	0	0.5	6	5	1	130.77	72.83	2.47	2.16	4.8	2.56	2.35	2.37	-2.69	0.515	0.00206	Soluble	-2.77	0.425	0.0017	Soluble	-2.26	1.36	0.00545	Soluble	High	Yes	No	No	No	No	No	No	-6.29	0	0	0	0	0	0.55	0
		454	NPA006832	1-(2',4'-dihydroxy-5'-methyl-3'-methylsulfanylmethylphenyl)ethanone	CC1=C(C(=C(C(=C1)C(=O)C)O)CSC)O	C11H14O3S	226.29	15	6	0.36	3	3	2	63.01	82.83	2.07	2.26	2.32	1.42	2.64	2.14	-2.76	0.389	0.00172	Soluble	-3.64	0.0523	0.000231	Soluble	-2.88	0.298	0.00132	Soluble	High	No	No	Yes	No	No	No	Yes	-6.08	0	0	0	0	0	0.55	0
		455	NPA006868	Hesseltin C	C/C=C/C=C/C1=CC(=O)C2=C(O1)O[C@@]3(CC[C@@]4([C@@]5([C@H]3[C@H]2OC5)CCC(=O)C4(C)C)O)C	C25H30O6	426.5	31	6	0.6	2	6	1	116.51	85.97	3.48	2.26	3.53	1.76	5	3.21	-3.92	0.0514	0.00012	Soluble	-3.7	0.0848	0.000199	Soluble	-5.17	0.00288	6.75e-06	Moderately soluble	High	No	Yes	No	No	No	No	Yes	-7.3	0	0	0	0	0	0.55	0
		456	NPA006869	Hydroxymethylanserinone B	CC1=C(C(=O)C(=C(C1=O)CO)OC)CC(C)O	C12H16O5	240.25	17	0	0.5	4	5	2	60.54	83.83	1.78	0.28	0.12	-0.91	1.65	0.58	-1.24	13.8	0.0573	Very soluble	-1.6	6	0.025	Very soluble	-1.88	3.15	0.0131	Soluble	High	No	No	No	No	No	No	No	-7.57	0	0	0	0	0	0.56	1
		457	NPA006872	Neocyclocitrinol A	C[C@H]([C@@H](/C=C(\C)/[C@H]1CC[C@@H]2[C@@]1(CC[C@H]3C2=CC(=O)[C@@H]4C[C@H](CC=C3C4)O)C)O)O	C25H36O4	400.55	29	0	0.72	3	4	3	115.84	77.76	2.6	3.03	3.71	2.98	3.46	3.16	-4.03	0.037	9.24e-05	Moderately soluble	-4.33	0.0188	4.69e-05	Moderately soluble	-2.65	0.905	0.00226	Soluble	High	Yes	Yes	No	No	No	No	No	-6.59	0	0	0	0	0	0.55	0
		458	NPA006882	(±)-penifupyrone	CC1CC(=O)C2=C(O1)C(=CO2)C(=O)C3=C(C=C(C=C3C(=O)OC)OC)OC	C19H18O8	374.34	27	11	0.32	6	8	0	92.23	101.27	3.01	2.35	2.67	-0.03	3.39	2.28	-3.55	0.106	0.000284	Soluble	-4.12	0.0286	7.65e-05	Moderately soluble	-4.97	0.00403	1.08e-05	Moderately soluble	High	No	No	Yes	Yes	Yes	No	Yes	-6.91	0	0	0	0	0	0.55	0
		459	NPA006897	Dehydroaustin	C[C@H]1[C@@]23C(=O)O[C@]4([C@@H]([C@]5(O2)C(=C)[C@]6(CC[C@]5([C@@]3(C4=C)C(=O)O1)C)C=CC(=O)OC6(C)C)OC(=O)C)C	C27H30O9	498.52	36	0	0.63	2	9	0	123.39	114.43	2.76	1.58	2.48	2.38	3.94	2.63	-3.79	0.0801	0.000161	Soluble	-3.59	0.127	0.000255	Soluble	-5.09	0.00406	8.15e-06	Moderately soluble	High	No	Yes	No	No	No	No	No	-8.22	0	1	0	0	0	0.55	0
		460	NPA006903	Drimiopsin H	CC1=CC(=C(C2=C1C(=O)C3=C(C=C(C=C3O2)OC)O)O)O	C15H12O6	288.25	21	14	0.13	1	6	3	77.52	100.13	2.25	2.78	2.38	0.28	2.5	2.04	-3.81	0.0451	0.000156	Soluble	-4.54	0.00834	2.89e-05	Moderately soluble	-4.07	0.0244	8.47e-05	Moderately soluble	High	No	No	Yes	No	No	Yes	Yes	-6.08	0	0	0	0	0	0.55	1
		461	NPA006921	Citrifelin A	C[C@@H]1[C@H](O[C@@H]2C[C@@H](OC3=CC(=C(C1=C23)C)O)C4=CC=C(C=C4)O)C	C20H22O4	326.39	24	12	0.4	1	4	2	92.45	58.92	2.63	3.69	3.84	2.54	3.63	3.27	-4.49	0.0105	3.22e-05	Moderately soluble	-4.62	0.00787	2.41e-05	Moderately soluble	-4.84	0.00471	1.44e-05	Moderately soluble	High	Yes	Yes	No	Yes	No	Yes	No	-5.67	0	0	0	0	0	0.55	0
		462	NPA006929	(-)-epoxyserinone A	C[C@@H]1C[C@@]23[C@@](O2)(C(=O)C=C([C@@]3(O1)O)OC)C	C11H14O5	226.23	16	0	0.73	1	5	1	52.91	68.29	2.09	-0.72	0.12	-0.59	1.28	0.44	-0.72	42.8	0.189	Very soluble	-0.24	131	0.578	Very soluble	-1.28	11.8	0.0522	Soluble	High	No	No	No	No	No	No	No	-8.19	0	0	0	0	0	0.85	0
		463	NPA006947	Quinolinone A	CO[C@H]1C(=O)NC2=CC=CC=C2[C@@]1(C3=CC=C(C=C3)OC)O	C17H17NO4	299.32	22	12	0.24	3	4	2	84.46	67.79	2.35	1.39	1.22	1.07	2.33	1.67	-2.78	0.5	0.00167	Soluble	-2.42	1.15	0.00383	Soluble	-5.11	0.00231	7.71e-06	Moderately soluble	High	Yes	Yes	No	No	No	Yes	No	-7.14	0	0	0	0	0	0.55	0
		464	NPA006959	Berkeleyone B	C[C@@]12CCC(=O)OC(C1=CC[C@]3([C@H]2C[C@@]4(C(=C)[C@]3(C(=O)[C@@](C4=O)(C)O)C(=O)OC)C)C)(C)C	C26H34O7	458.54	33	0	0.69	2	7	1	120.86	106.97	3.15	2.43	3.09	2.2	4.55	3.08	-4.08	0.038	8.28e-05	Moderately soluble	-4.32	0.022	4.8e-05	Moderately soluble	-5.53	0.00134	2.93e-06	Moderately soluble	High	No	Yes	No	No	No	No	No	-7.37	0	0	0	0	0	0.55	0
		465	NPA006966	Penipacid C	CC(=NC1=CC=CC=C1C(=O)O)NC(=O)O	C10H10N2O4	222.2	16	6	0.1	4	5	3	57.19	98.99	0.53	0.76	1.7	1.31	0.44	0.95	-1.71	4.33	0.0195	Very soluble	-2.42	0.847	0.00381	Soluble	-1.69	4.59	0.0207	Soluble	High	No	No	No	No	No	No	No	-7.12	0	0	0	0	0	0.56	0
		466	NPA006969	Preaustinoid B	CC(=O)[C@]1(C(=O)C2(C(=C)C1(CC3[C@]2(CCC4[C@@]3(CCC(=O)C4(C)C)C)C)C)C(=O)OC)O	C26H36O6	444.56	32	0	0.77	3	6	1	119.95	97.74	3.04	3.4	3.44	2.27	4.97	3.42	-4.54	0.0128	2.88e-05	Moderately soluble	-5.13	0.00328	7.38e-06	Moderately soluble	-5.61	0.0011	2.48e-06	Moderately soluble	High	No	Yes	No	No	No	No	No	-6.6	0	0	0	0	0	0.55	0
		467	NPA006972	Sorbicillamine A	C/C=C/C=C/C(=C1[C@H]2[C@](C(=O)[C@@](C1=O)([C@@H]3N2CCC3)C)(C)O)O	C18H23NO4	317.38	23	0	0.56	2	5	2	90.6	77.84	2.54	2.03	1.31	0.53	2.08	1.7	-2.95	0.352	0.00111	Soluble	-3.29	0.162	0.00051	Soluble	-1.48	10.5	0.033	Soluble	High	No	No	No	No	No	No	No	-6.79	0	0	0	0	0	0.55	0
		468	NPA006975	Peniphenone	C1=CC(=C(C(=C1)O)C(=O)C2=C(C=CC=C2O)O)C(=O)O	C14H10O6	274.23	20	12	0	3	6	4	69.34	115.06	0.63	2.28	1.73	0.77	1.34	1.35	-3.22	0.164	0.000599	Soluble	-4.33	0.0127	4.64e-05	Moderately soluble	-2.51	0.844	0.00308	Soluble	High	No	No	No	No	No	No	Yes	-6.35	0	0	0	0	0	0.56	0
		469	NPA007004	Meleagrin D	CC(=CC(=O)CC(C)(C)N1C=C(N=C1)/C=C/2\C(=O)N[C@]34N2C(=O)C(=C[C@]3(C5=CC=CC=C5N4OC)C(C)(C)C=C)O)C	C32H37N5O5	571.67	42	11	0.38	8	6	2	170.3	117	3.52	4.6	3.23	1.62	3.17	3.23	-5.95	0.000644	1.13e-06	Moderately soluble	-6.78	9.45e-05	1.65e-07	Poorly soluble	-5.72	0.00109	1.91e-06	Moderately soluble	High	No	No	No	No	Yes	No	Yes	-6.52	1	3	0	0	0	0.55	0
		470	NPA007008	Deoxyverrucosidin	C[C@@H]1[C@@]2([C@@H](O2)[C@](O1)(C)/C=C(\C)/C=C(\C)/C=C(\C)/C3=C(C(=C(C(=O)O3)C)OC)C)C	C24H32O5	400.51	29	6	0.54	5	5	0	115.86	61.2	4.76	4.6	4.9	2.77	6.3	4.67	-5.04	0.00362	9.03e-06	Moderately soluble	-5.61	0.000984	2.46e-06	Moderately soluble	-5.45	0.00141	3.53e-06	Moderately soluble	High	Yes	No	No	No	Yes	Yes	Yes	-5.48	0	0	0	0	0	0.55	0
		471	NPA007015	Phenylpyropene E	CC(=O)OC[C@@]1([C@H](CC[C@]2([C@H]1C[C@@H]([C@@]3([C@@H]2[C@H](C4=C(O3)C=C(OC4=O)C5=CC=CC=C5)O)C)OC(=O)C)C)O)C	C30H36O9	540.6	39	12	0.57	6	9	2	141.66	132.5	3.6	2.96	3.47	2.27	4.04	3.27	-4.89	0.00699	1.29e-05	Moderately soluble	-5.41	0.00213	3.93e-06	Moderately soluble	-6.4	0.000216	4e-07	Poorly soluble	Low	No	Yes	No	No	No	Yes	Yes	-7.5	1	3	0	1	0	0.55	0
		472	NPA007020	7a-Hydroxy-13-desoxypaxilline	C[C@]12CC[C@]3(C(=CC(=O)[C@H](O3)C(C)(C)O)[C@@H]1CC[C@@H]4[C@@]2(C5=C(C4)C6=CC=CC=C6N5)C)O	C27H33NO4	435.56	32	9	0.59	1	4	3	124.33	82.55	3.18	4.16	4.16	2.98	4.67	3.83	-5.3	0.00217	4.97e-06	Moderately soluble	-5.6	0.00109	2.5e-06	Moderately soluble	-6.15	0.000306	7.03e-07	Poorly soluble	High	No	Yes	No	No	No	No	No	-6	0	0	0	0	0	0.55	0
		473	NPA007024	Cis-Fumagillin	CC(=CC[C@@H]1C(O1)(C)[C@H]2[C@@H]([C@@H](CC[C@@]23CO3)OC(=O)/C=C\C=C\C=C\C=C\C(=O)OC)OC)C	C27H36O7	472.57	34	0	0.56	12	7	0	129.09	86.89	3.18	4.16	4	2.98	4.67	3.83	-5.3	0.00217	4.97e-06	Moderately soluble	-5.6	0.00109	2.5e-06	Moderately soluble	-6.15	0.000306	7.03e-07	Poorly soluble	High	No	Yes	No	No	No	No	No	-6	0	0	0	0	0	0.55	0
		474	NPA007028	Hynapene A	CC1CC(C2C(C1)C(C(C(C2(/C=C/C=C/C(=O)O)O)C)O)O)C	C18H28O5	324.41	23	0	0.72	3	5	4	88.76	97.99	2.32	1.97	1.58	1.52	1.09	1.7	-2.89	0.414	0.00128	Soluble	-3.65	0.0721	0.000222	Soluble	0	326	1	Soluble	High	No	Yes	No	No	No	No	No	-6.88	0	0	0	0	0	0.56	0
		475	NPA007031	Citreopyrone E	CC1=C(OC(=O)C=C1OC)/C=C/C=C/C(=O)C	C13H14O4	234.25	17	6	0.23	4	4	0	65.48	56.51	2.62	1.15	2.01	1.03	3.29	2.02	-2.01	2.27	0.00968	Soluble	-1.93	2.74	0.0117	Very soluble	-2.97	0.249	0.00106	Soluble	High	Yes	No	Yes	Yes	No	No	No	-6.91	0	0	0	0	0	0.55	0
		476	NPA007034	(3S)-3-acetoxyeremophil-1(2),7(11),9(10)-trien-8-one	C[C@H]1[C@H](C=CC2=CC(=O)C(=C(C)C)C[C@]12C)OC(=O)C	C17H22O3	274.35	20	0	0.53	2	3	0	79.41	43.37	3.09	3.29	3.37	2.78	3.08	3.12	-3.48	0.0905	0.00033	Soluble	-3.88	0.0365	0.000133	Soluble	-3.01	0.268	0.000977	Soluble	High	Yes	No	No	Yes	Yes	No	No	-5.64	0	0	0	0	0	0.55	0
		477	NPA007044	Roseopurpurin C	CC1=CC(=C(C2=C1C(=O)OC3=C(C(=O)[C@H]([C@]([C@H]3O2)(C)OC)O)C)C)O	C18H20O7	348.35	25	6	0.44	1	7	2	87.6	102.29	2.33	1.28	1.55	0.45	2.41	1.6	-2.92	0.421	0.00121	Soluble	-3.03	0.327	0.000939	Soluble	-3.58	0.0912	0.000262	Soluble	High	No	Yes	No	No	No	No	No	-7.52	0	0	0	0	0	0.56	0
		478	NPA007064	Penicitrinol G	C[C@@H]1[C@H](O[C@@H]2C[C@H](OC3=CC(=C(C1=C23)C)O)OC)C	C15H20O4	264.32	19	6	0.6	1	4	1	71.83	47.92	2.76	2.53	2.69	1.75	2.55	2.46	-3.24	0.152	0.000575	Soluble	-3.18	0.173	0.000656	Soluble	-3.05	0.233	0.000883	Soluble	High	Yes	No	No	No	No	Yes	No	-6.12	0	0	0	0	0	0.55	0
		479	NPA007088	3-O-methyl-5,6-epoxyfunicone	C/C=C/C1=C(C(=O)C2(C(O1)O2)C(=O)C3=C(C=C(C=C3C(=O)OC)OC)OC)OC	C20H20O9	404.37	29	6	0.35	8	9	0	97.67	109.89	3.27	2.27	1.8	-0.41	3.23	2.03	-3.4	0.16	0.000396	Soluble	-4.21	0.0247	6.1e-05	Moderately soluble	-3.68	0.0845	0.000209	Soluble	High	No	No	Yes	No	Yes	No	No	-7.15	0	0	0	0	0	0.56	0
		480	NPA007100	Pennicitrinone C	C[C@@H]1[C@H](OC2=C3C1=C(C(=O)C=C3OC4=C2C(=C(C(=C4O)[C@H](C)[C@H](C)O)C)O)C)C	C23H26O6	398.45	29	14	0.43	2	6	3	112.59	100.13	3.41	2.5	4.29	1.63	4.91	3.35	-4.11	0.0309	7.75e-05	Moderately soluble	-4.25	0.0225	5.65e-05	Moderately soluble	-5.74	0.000732	1.84e-06	Moderately soluble	High	No	Yes	No	No	No	No	Yes	-6.96	0	0	0	0	0	0.55	0
		481	NPA007123	Decarestrictine F	C[C@@H]1C[C@H]2[C@H](O2)/C=C\C(=O)CC(=O)O1	C10H12O4	196.2	14	0	0.6	0	4	0	48.05	55.9	1.01	0.68	0.6	0.25	1.3	0.77	-1.48	6.42	0.0327	Very soluble	-1.43	7.28	0.0371	Very soluble	-0.87	26.7	0.136	Soluble	High	No	No	No	No	No	No	No	-7.01	0	0	0	0	1	0.55	0
		482	NPA007128	Citrinolactone B	CC1=CC(=C2C(=C1)C3=C(CC[C@@H]3O)OC2=O)O	C13H12O4	232.23	17	10	0.31	0	4	2	63.26	70.67	2.18	1.57	1.46	1.33	2.65	1.84	-2.7	0.459	0.00198	Soluble	-2.66	0.503	0.00217	Soluble	-3.46	0.0815	0.000351	Soluble	High	Yes	No	Yes	No	No	No	No	-6.6	0	0	0	0	0	0.55	0
		483	NPA007160	Penicillivinacine	CC=C[C@@H]1[C@H]2CCC[C@@H]([C@H]2N3C(=O)C(=CC4=CC=CC=C4)NC(=O)C3(O1)O)C	C22H26N2O4	382.45	28	6	0.45	2	4	2	113.23	78.87	2.96	3.05	1.54	1.67	2.1	2.26	-4.16	0.0265	6.93e-05	Moderately soluble	-4.37	0.0162	4.24e-05	Moderately soluble	-3.67	0.081	0.000212	Soluble	High	No	Yes	No	No	No	No	No	-6.47	0	0	0	0	0	0.55	0
		484	NPA007168	3-Hydroxyphthalic acid	C1=CC(=C(C(=C1)O)C(=O)O)C(=O)O	C8H6O5	182.13	13	6	0	2	5	3	42.38	94.83	0.48	1.08	0.79	0.63	0.15	0.63	-1.86	2.52	0.0138	Very soluble	-2.66	0.395	0.00217	Soluble	-0.57	49	0.269	Soluble	High	No	No	No	No	No	No	No	-6.64	0	1	0	0	1	0.56	0
		485	NPA007204	Oxalicumone C	CC1=CC2=C(C(=C1)O)C(=O)C(=C(O2)CCC(=O)OC)[C@@H](C(=O)OC)O	C17H18O8	350.32	25	10	0.35	7	8	2	87.17	123.27	3.05	1.45	0.79	-0.23	2.71	1.56	-2.76	0.61	0.00174	Soluble	-3.64	0.0794	0.000227	Soluble	-3.82	0.053	0.000151	Soluble	High	No	No	No	No	No	No	No	-7.41	0	0	0	0	0	0.55	0
		486	NPA007213	Alternariol 2,4-dimethyl ether	CC1=CC(=CC2=C1C3=CC(=CC(=C3C(=O)O2)OC)OC)O	C16H14O5	286.28	21	14	0.19	2	5	1	79.96	68.9	2.41	2.99	2.98	1.62	3.5	2.7	-3.86	0.0395	0.000138	Soluble	-4.1	0.0227	7.93e-05	Moderately soluble	-5.35	0.00128	4.47e-06	Moderately soluble	High	Yes	No	Yes	No	Yes	No	No	-5.92	0	0	0	0	0	0.55	0
		487	NPA007225	(2R,4bS,6aS,12bS,12cR,14aS)-2'-hydroxypaxilline	C[C@]12CC[C@H]3C(=CC(=O)[C@H](O3)C(C)(CO)O)[C@@]1(CC[C@@H]4[C@@]2(C5=C(C4)C6=CC=CC=C6N5)C)O	C27H33NO5	451.55	33	9	0.59	2	5	4	125.49	102.78	3.24	2.43	2.93	1.76	4.06	2.88	-4.24	0.026	5.75e-05	Moderately soluble	-4.23	0.0265	5.87e-05	Moderately soluble	-5.58	0.00119	2.63e-06	Moderately soluble	High	No	Yes	No	No	No	Yes	No	-7.33	0	0	0	0	0	0.55	0
		488	NPA007238	Chrysamide B	C[C@@H]1CN([C@@H](CN1C(=O)[C@@]2([C@H](O2)C3=CC=C(C=C3)[N+](=O)[O-])C)C)C(=O)[C@@]4([C@H](O4)C5=CC=C(C=C5)[N+](=O)[O-])C	C26H28N4O8	524.52	38	12	0.46	8	8	0	145.96	157.32	2.78	2.34	1.9	0.33	-0.42	1.39	-4.27	0.028	5.35e-05	Moderately soluble	-5.28	0.00273	5.21e-06	Moderately soluble	-4.33	0.0244	4.65e-05	Moderately soluble	Low	No	No	No	No	Yes	No	Yes	-7.84	2	2	1	1	1	0.17	0
		489	NPA007246	Cyclo-(D-Leu-L-Trp)	CC(C)C[C@@H]1C(=O)N[C@H](C(=O)N1)CC2=CNC3=CC=CC=C32	C17H21N3O2	299.37	22	9	0.41	4	2	3	93.44	73.99	2.02	2.53	0.98	1.21	3.03	1.95	-3.33	0.14	0.000469	Soluble	-3.73	0.0557	0.000186	Soluble	-5.43	0.0011	3.68e-06	Moderately soluble	High	No	Yes	Yes	Yes	No	Yes	No	-6.33	0	0	0	0	0	0.55	0
		490	NPA007250	Okaramine N	CC1(/C=C\N2[C@@H](CC3=C1NC4=CC=CC=C34)C(=O)N5[C@H](C2=O)C[C@]6([C@@H]5N(C7=CC=CC=C76)C(C)(C)C=C)O)C	C32H34N4O3	522.64	39	15	0.38	2	3	2	162.74	79.88	3.54	4.64	3.07	3.04	3.34	3.53	-6.16	0.000365	6.98e-07	Poorly soluble	-6.04	0.000473	9.04e-07	Poorly soluble	-6.71	0.000102	1.95e-07	Poorly soluble	High	No	Yes	No	Yes	Yes	No	Yes	-6.19	1	3	0	0	0	0.55	0
		491	NPA007256	Citreohybridone C	CC1=CC2[C@](C[C@H]3C4[C@]2(CC[C@@H](C4(C)C)O)C(=O)O3)([C@]5([C@@]1(C(=O)C(=C5OC)C)C)C(=O)OC)C	C27H36O7	472.57	34	0	0.74	3	7	1	124.1	99.13	3.54	2.57	3.35	2.48	3.96	3.18	-4.19	0.0304	6.44e-05	Moderately soluble	-4.3	0.0237	5.01e-05	Moderately soluble	-4.93	0.00553	1.17e-05	Moderately soluble	High	No	Yes	No	No	No	No	No	-7.36	0	0	0	0	0	0.56	0
		492	NPA007260	Pinophilin A	C/C=C/C1=CC2=CC(=O)[C@@]([C@H]([C@@H]2CO1)O)(C)OC(=O)C3=C(C=C(C=C3C)O)O	C21H22O7	386.4	28	6	0.33	4	7	3	101.25	113.29	2.17	2.6	2.3	0.98	2.46	2.1	-3.77	0.0659	0.000171	Soluble	-4.63	0.00909	2.35e-05	Moderately soluble	-2.7	0.766	0.00198	Soluble	High	No	Yes	No	No	No	No	Yes	-6.81	0	0	0	0	0	0.55	0
		493	NPA007286	Sargassopenilline C	C[C@H]1C[C@@H]([C@@H]([C@]2(O1)C(C3=C(CO2)C(=O)C(C(=O)C3)(C)OC(=O)C)OC(=O)C)OC(=O)C)O	C21H26O11	454.42	32	0	0.67	6	11	1	103.91	151.73	2.3	-1.16	-0.09	-0.74	1.09	0.28	-1.53	13.4	0.0295	Very soluble	-1.53	13.3	0.0293	Very soluble	-2.07	3.87	0.00851	Soluble	Low	No	No	No	No	No	No	No	-9.9	1	0	1	1	2	0.55	0
		494	NPA007288	Rubramin	COC(=O)C1=CC(=C(C(=C1C=O)O)C=O)O	C10H8O6	224.17	16	6	0.1	4	6	2	52.54	100.9	1.08	1.09	0.51	-0.45	1.15	0.68	-1.93	2.63	0.0117	Very soluble	-2.8	0.354	0.00158	Soluble	-1.23	13.2	0.059	Soluble	High	No	No	No	No	No	No	No	-6.89	0	0	0	0	0	0.55	0
		495	NPA007292	Decaturin C	CC1=CC[C@H]2[C@]([C@]13CC4=C(O3)C=C(OC4=O)C5=CN=CC=C5)(CC[C@@H]6[C@]27CC[C@@](C6(C)C)(OC7)O)C	C30H35NO5	489.6	36	12	0.6	1	6	1	136.69	81.79	3.63	4.1	5.28	3.49	5.57	4.42	-5.64	0.00112	2.3e-06	Moderately soluble	-5.52	0.00147	3e-06	Moderately soluble	-8.03	4.57e-06	9.33e-09	Poorly soluble	High	No	No	No	No	No	No	Yes	-6.38	0	3	0	0	0	0.55	0
		496	NPA007301	Yaequinolone F	CC(=C)C1CCC(O1)(C)/C=C/C2=C(C3=C(C=C2)NC(=O)[C@@H]([C@]3(C4=CC=C(C=C4)OC)O)OC)O	C27H31NO6	465.54	34	12	0.37	6	6	3	133.56	97.25	3.66	3.35	3.34	1.75	4.53	3.33	-4.7	0.00925	1.99e-05	Moderately soluble	-5.07	0.00396	8.52e-06	Moderately soluble	-6.33	0.00022	4.72e-07	Poorly soluble	High	No	Yes	No	No	No	No	Yes	-6.76	0	1	0	0	0	0.55	0
		497	NPA007322	Penicillanthranin B	C[C@@H]1[C@H](O[C@@H](C2=C1C(=C(C(=C2O)C(=O)O)O)C)C3=C(C=C4C(=C3O)C(=O)C5=C(C=C(C=C5C4=O)CO)O)O)C	C28H24O11	536.48	39	18	0.25	3	11	7	135.73	202.05	2.02	3.89	2.62	-0.16	3.13	2.3	-5.76	0.000931	1.74e-06	Moderately soluble	-7.83	7.92e-06	1.48e-08	Poorly soluble	-4.91	0.00662	1.23e-05	Moderately soluble	Low	No	No	No	No	Yes	No	No	-6.81	3	2	1	1	3	0.11	1
		498	NPA007339	Decarestrictine K	CC1C/C=C\C(CC(=O)CC(=O)O1)O	C10H14O4	198.22	14	0	0.6	0	4	1	50.24	63.6	1.68	0.47	0.59	0.25	0.9	0.78	-1.37	8.55	0.0431	Very soluble	-1.37	8.37	0.0422	Very soluble	-0.79	32.1	0.162	Soluble	High	No	No	No	No	No	No	No	-7.18	0	0	0	0	1	0.55	0
		499	NPA007353	Mangrovamide C	C[C@H]1CN2C[C@]34CC5=C(NC6=C5C=CC5=C6C(=O)CC(C)(C)O5)C(C)(C)[C@@H]3C[C@@]2(C1)C(=O)N4	C27H33N3O3	447.57	33	9	0.63	0	4	2	135.37	74.43	3.65	3.54	2.95	2.44	4.84	3.48	-5.05	0.00402	8.98e-06	Moderately soluble	-4.79	0.0073	1.63e-05	Moderately soluble	-7.37	1.92e-05	4.29e-08	Poorly soluble	High	Yes	No	No	No	No	No	Yes	-6.52	0	1	0	0	0	0.55	0
		500	NPA007372	2-(2,4-dihydroxy-6-methylbenzoyl)-glycerol	CC1=CC(=CC(=C1C(=O)OC(CO)CO)O)O	C11H14O6	242.23	17	6	0.36	5	6	4	58.67	107.22	1.61	0.68	-0.08	0.01	0.61	0.56	-1.7	4.82	0.0199	Very soluble	-2.51	0.751	0.0031	Soluble	-1.04	22.1	0.0914	Soluble	High	No	No	No	No	No	No	No	-7.29	0	0	0	0	0	0.55	0
		501	NPA007384	Biverlactone A	CCCCCCC(C)/C=C(\C)/[C@@H]1[C@H](C=C(C(=O)O1)/C=C/C(=O)O)O	C19H28O5	336.42	24	0	0.58	9	5	2	94.13	83.83	2.71	4.54	3.39	2.39	3.55	3.32	-4.19	0.0216	6.43e-05	Moderately soluble	-6.02	0.000319	9.49e-07	Poorly soluble	-2.37	1.44	0.00427	Soluble	High	No	Yes	No	No	Yes	No	No	-5.13	0	0	0	0	0	0.56	0
		502	NPA007389	Penicitide B	C[C@H](CCC(C)(CC(C)CCCC[C@H]1C[C@@H](CC(=O)O1)O)O)O	C18H34O5	330.46	23	0	0.94	10	5	3	91.33	86.99	3.23	2.61	2.55	1.72	3.29	2.68	-2.87	0.443	0.00134	Soluble	-4.09	0.0271	8.2e-05	Moderately soluble	-2.83	0.493	0.00149	Soluble	High	No	No	No	No	No	No	No	-6.46	0	0	0	0	0	0.55	0
		503	NPA007392	Commnesin 470	CC(=O)N1CCC23C1N4CCC25C(NC6=CC=CC=C36)N(C7=CC=CC(=C57)C4C8C(O8)(C)C)C=O	C28H30N4O3	470.56	35	12	0.5	3	4	1	145.74	68.42	3.37	2.69	1.07	3.38	2.56	2.61	-4.51	0.0146	3.11e-05	Moderately soluble	-3.78	0.0782	0.000166	Soluble	-5.7	0.000941	2e-06	Moderately soluble	High	No	No	No	Yes	No	Yes	Yes	-7.26	0	1	0	0	1	0.55	0
		504	NPA007403	Brocaeloid C	CC(=O)NCCC1=C(NC2=CC=CC=C21)C(C)(C)C=C	C17H22N2O	270.37	20	9	0.35	6	1	2	84.29	44.89	2.68	3.6	3.31	2.48	4.45	3.31	-3.72	0.0514	0.00019	Soluble	-4.23	0.0159	5.89e-05	Moderately soluble	-5.75	0.000481	1.78e-06	Moderately soluble	High	Yes	No	Yes	Yes	No	Yes	No	-5.39	0	0	0	0	0	0.55	0
		505	NPA007421	Sculezonone A	CC1=CC(=C2C3=C1C(=C(C(=C3C(=O)C(C2=O)(C(C)(C)C(=O)C)O)O)OC)O)O	C20H20O8	388.37	28	10	0.35	3	8	4	100.12	141.36	2.24	3.41	2	-0.62	2.94	2	-4.46	0.0134	3.45e-05	Moderately soluble	-6.06	0.00034	8.74e-07	Poorly soluble	-3.98	0.041	0.000106	Soluble	Low	No	Yes	No	No	Yes	No	Yes	-6.25	0	0	1	1	0	0.55	0
		506	NPA007440	EI-2128-1	CCCCCCC(C)CC(C)/C=C/C(=O)N[C@H]1CC2([C@@H]3[C@@H](O3)C(=O)[C@@H]4[C@H]2O4)O[C@H]1O	C23H35NO6	421.53	30	0	0.83	11	6	2	111.4	100.69	3.04	3.68	2.26	1.02	3.82	2.76	-4.05	0.0379	9e-05	Moderately soluble	-5.48	0.00138	3.28e-06	Moderately soluble	-3.18	0.276	0.000655	Soluble	High	No	No	No	Yes	No	No	Yes	-6.26	0	0	1	0	0	0.55	0
		507	NPA007472	Cycloaspeptide D	C[C@H]1C(=O)N([C@H](C(=O)N[C@H](C(=O)N([C@H](C(=O)NC2=CC=CC=C2C(=O)N1)CC3=CC=C(C=C3)O)C)C(C)C)CC4=CC=CC=C4)C	C35H41N5O6	627.73	46	18	0.34	5	6	4	192.91	148.15	3.72	3.98	0.65	1.44	2.66	2.49	-6.2	0.000397	6.33e-07	Poorly soluble	-6.79	0.000101	1.61e-07	Poorly soluble	-9.16	4.29e-07	6.84e-10	Poorly soluble	Low	No	Yes	No	No	No	No	Yes	-7.3	2	3	1	1	1	0.17	0
		508	NPA007479	(S)-(+)-11-dehydrosydonic acid	CC(=C)CCC[C@@](C)(C1=C(C=C(C=C1)C(=O)O)O)O	C15H20O4	264.32	19	6	0.4	6	4	3	74.61	77.76	2.32	3.43	2.94	2.37	2.75	2.76	-3.48	0.0881	0.000333	Soluble	-4.74	0.00477	1.81e-05	Moderately soluble	-3.11	0.207	0.000782	Soluble	High	Yes	No	No	No	No	No	No	-5.48	0	0	0	0	0	0.56	0
		509	NPA007482	Purpuride B	CC(C)[C@@H](C(=O)O[C@H]1CCC([C@H]2[C@]1(C3=C([C@@H](C2)OC)C(=O)OC3)C)(C)C)NC(=O)C	C23H35NO6	421.53	30	0	0.78	7	6	1	112	90.93	3.1	2.8	2.77	2.15	3.4	2.84	-3.76	0.074	0.000176	Soluble	-4.37	0.0181	4.3e-05	Moderately soluble	-4.23	0.0247	5.85e-05	Moderately soluble	High	No	Yes	No	No	No	No	Yes	-6.88	0	0	0	0	0	0.55	0
		510	NPA007485	Citreohybridone K	CC1=C[C@]23[C@](C[C@H]4C5[C@]2(CC[C@@H](C5(C)C)OC(=O)C)C(=O)O4)([C@]6([C@@]1([C@H]([C@@]([C@H]6O3)(C)O)OC(=O)C)C)C(=O)OC)C	C30H40O10	560.63	40	0	0.8	6	10	1	139.33	134.66	3.07	1.89	2.64	2.36	3.46	2.68	-4.11	0.0435	7.75e-05	Moderately soluble	-4.34	0.0256	4.57e-05	Moderately soluble	-4.48	0.0187	3.34e-05	Moderately soluble	High	No	Yes	No	No	No	No	No	-8.38	1	3	0	1	0	0.55	0
		511	NPA007525	Diaportinic acid	COC1=CC(=C2C(=C1)C=C(OC2=O)C[C@H](C(=O)O)O)O	C13H12O7	280.23	20	10	0.23	4	7	3	68.51	117.2	1.54	1.29	0.5	-0.11	1.31	0.91	-2.5	0.894	0.00319	Soluble	-3.35	0.125	0.000446	Soluble	-2.41	1.08	0.00385	Soluble	High	No	No	No	No	No	No	No	-7.09	0	0	0	0	0	0.56	0
		512	NPA007589	D-Araboascorbic acid	C([C@H]([C@@H]1C(=C(C(=O)O1)O)O)O)O	C6H8O6	176.12	12	0	0.5	2	6	4	35.12	107.22	0.59	-1.64	-1.41	-2.6	-1.15	-1.24	0.23	301	1.71	Highly soluble	-0.1	140	0.793	Very soluble	1.49	5460	31	Soluble	High	No	No	No	No	No	No	No	-8.54	0	2	0	0	1	0.56	0
		513	NPA007591	Hesseltin B	C/C=C/C=C/C1=CC(=O)C2=C(O1)O[C@@]3(CC[C@@]4([C@@]([C@H]3C2)(CCC(=O)C4(C)C)C)O)C	C25H32O5	412.52	30	6	0.6	2	5	1	117.54	76.74	3.78	3.6	4.35	2.58	5.68	4	-4.68	0.00859	2.08e-05	Moderately soluble	-4.9	0.00521	1.26e-05	Moderately soluble	-5.79	0.000671	1.63e-06	Moderately soluble	High	No	Yes	No	No	No	No	Yes	-6.26	0	0	0	0	0	0.55	0
		514	NPA007594	(3R,3′R/S)-isotalarone	CC1C=C(C(=O)O1)[C@H]2C3=CC(=CC(=C3C(=O)O2)O)OC	C14H12O6	276.24	20	6	0.29	2	6	1	67.01	82.06	1.99	1.92	1.16	1.08	1.82	1.59	-2.85	0.388	0.00141	Soluble	-3.27	0.149	0.000541	Soluble	-2.54	0.788	0.00285	Soluble	High	No	No	No	No	No	No	No	-6.62	0	0	0	0	0	0.55	0
		515	NPA007618	Berkeleyamide C	CC(C)CC(=O)NC(=O)C1=CN(C(=CC1=O)C(C2=CC=CC=C2)OC(=O)C)CCO	C22H26N2O6	414.45	30	12	0.36	11	6	2	110.71	114.7	2.03	2.07	1.47	0.94	3	1.9	-3.28	0.216	0.00052	Soluble	-4.11	0.0323	7.8e-05	Moderately soluble	-5.07	0.00353	8.51e-06	Moderately soluble	High	No	Yes	No	No	No	No	No	-7.36	0	0	1	0	0	0.55	0
		516	NPA007622	Dhilirolide A	C[C@H]1C23[C@@]4([C@@]5(C[C@]6(C7=CC(=O)OC([C@@]78[C@H](O8)C[C@@]6(C2(C59CO9)C(=O)O1)C)(C)C)[C@](O4)(O3)C)C)O	C25H28O9	472.48	34	0	0.84	0	9	1	110.05	116.35	2.03	2.07	1.11	0.94	3	1.9	-3.28	0.216	0.00052	Soluble	-4.11	0.0323	7.8e-05	Moderately soluble	-5.07	0.00353	8.51e-06	Moderately soluble	High	No	Yes	No	No	No	No	No	-7.36	0	0	1	0	0	0.55	0
		517	NPA007650	Not named	C[C@@H]1CCC[C@H](CC(=O)CC2=CC(=CC(=C2C(=O)O1)O)O)OC	C17H22O6	322.35	23	6	0.53	1	6	2	84.36	93.06	1.59	2.46	2.34	1.09	2.19	1.94	-3.52	0.0984	0.000305	Soluble	-4.06	0.0282	8.75e-05	Moderately soluble	-3.3	0.161	0.000499	Soluble	High	No	Yes	No	No	No	No	No	-6.52	0	0	0	0	0	0.55	0
		518	NPA007684	(3R,6R)-dihydroxy-9,7(11)-dien-8-oxoeremophilane	C[C@H]1[C@@H](CCC2=CC(=O)C(=C(C)C)[C@@H]([C@]12C)O)O	C15H22O3	250.33	18	0	0.67	0	3	2	71.31	57.53	2.3	1.66	1.99	1.66	2.13	1.95	-2.44	0.913	0.00365	Soluble	-2.48	0.825	0.0033	Soluble	-2.03	2.35	0.00938	Soluble	High	Yes	No	No	No	No	No	No	-6.65	0	0	0	0	0	0.55	0
		519	NPA007726	Brocaenol C	CC1=COC(=O)C2=C(C3=C(C=CC=C3O)O[C@@]2(C1=O)C(=O)OC)O	C16H12O8	332.26	24	6	0.19	2	8	2	78.37	119.36	2.26	1.59	1	-0.43	1.2	1.12	-2.95	0.369	0.00111	Soluble	-3.71	0.0651	0.000196	Soluble	-2.59	0.852	0.00256	Soluble	High	No	No	No	No	No	No	No	-7.2	0	0	0	0	0	0.56	0
		520	NPA007778	Penicillipyrone B	CC1=CC(=O)C2=C(O1)O[C@H]3[C@H](C2)CC[C@@H]4[C@@]3(CCC(=O)C4(C)C)C	C20H26O4	330.42	24	6	0.7	0	4	0	92.42	56.51	3.16	3.37	3.67	2.49	4.45	3.43	-4.2	0.021	6.36e-05	Moderately soluble	-4.23	0.0192	5.82e-05	Moderately soluble	-5.42	0.00126	3.8e-06	Moderately soluble	High	Yes	Yes	No	No	No	Yes	Yes	-5.92	0	0	0	0	0	0.55	0
		521	NPA007786	Cathestatin B	C1=CC(=CC=C1CC(C(=O)NCCCCN)NC(=O)C2C(O2)C(=O)O)O	C17H23N3O6	365.38	26	6	0.47	12	7	5	90.95	154.28	1.63	-2.66	-0.87	-1.08	0.6	-0.48	0.19	568	1.55	Highly soluble	-0.03	340	0.932	Very soluble	-2.69	0.744	0.00204	Soluble	Low	No	No	No	No	No	No	No	-10.42	0	1	2	1	2	0.55	0
		522	NPA007818	Dicitrinone C	C[C@@H]1[C@H](OC=C2C1=C(C(=C(C2=O)CC3=C(C(=C4[C@@H]([C@H](OC=C4C3=O)C)C)C)O)O)C)C	C25H28O6	424.49	31	0	0.44	2	6	2	116.7	93.06	3.43	1.84	4.68	1.01	3.6	2.91	-3.5	0.135	0.000317	Soluble	-3.41	0.163	0.000385	Soluble	-4.07	0.036	8.47e-05	Moderately soluble	High	No	Yes	No	No	Yes	No	Yes	-7.58	0	0	0	0	0	0.56	0
		523	NPA007819	(S)-2-(2-oxo-1,2-dihydroquinoline-4-carboxamido)succinic acid	C1=CC=C2C(=C1)C(=CC(=O)N2)C(=O)N[C@@H](CC(=O)O)C(=O)O	C14H12N2O6	304.25	22	10	0.14	6	6	4	75.53	136.56	0.39	-0.54	0.19	0.17	0.95	0.23	-1.33	14.3	0.0471	Very soluble	-1.86	4.21	0.0138	Very soluble	-2.8	0.486	0.0016	Soluble	High	No	No	No	No	No	No	No	-8.54	0	0	0	1	0	0.56	0
		524	NPA007884	Perinadine A	C/C=C/CCCCC(=O)C(C)C(=O)N1CC[C@@H]2[C@H]1OC3=C(C(=C(C4=C3[C@H]2O[C@@H]([C@H]4C)C)C)O)C(=O)O	C28H37NO7	499.6	36	6	0.61	9	7	2	140.01	113.37	4.04	4.88	4.17	2.53	4.46	4.02	-5.54	0.00144	2.88e-06	Moderately soluble	-7	5.04e-05	1.01e-07	Poorly soluble	-4.21	0.0311	6.22e-05	Moderately soluble	High	No	Yes	No	No	Yes	No	Yes	-5.88	0	3	0	0	0	0.56	0
		525	NPA007898	Penicifuran A	CC1=C(C2=CC(=CC(=C2O1)OC)O)CO	C11H12O4	208.21	15	9	0.27	2	4	2	55.82	62.83	1.8	1.46	1.8	0.36	2.19	1.52	-2.36	0.903	0.00434	Soluble	-2.39	0.857	0.00411	Soluble	-3.06	0.18	0.000865	Soluble	High	Yes	No	Yes	No	No	No	No	-6.53	0	0	0	0	0	0.55	0
		526	NPA008013	Norcyclocitrinol A	C[C@]12CC[C@@H]3C4=CC[C@@H](C[C@H](C4)C(=O)C=C3[C@@H]1CC[C@@H]2[C@](C)(CCO)O)O	C23H34O4	374.51	27	0	0.78	3	4	3	106.73	77.76	2.99	2.06	3.16	2.65	3.01	2.77	-3.26	0.205	0.000547	Soluble	-3.32	0.179	0.000477	Soluble	-2.95	0.418	0.00112	Soluble	High	Yes	Yes	No	No	No	No	No	-7.12	0	0	0	0	0	0.55	0
		527	NPA008031	Sumalarin C	C[C@H]1CCC[C@@H](CC(=O)C2=C(C=C(C=C2CC(=O)O1)O)O)SC[C@H](C(=O)O)O	C19H24O8S	412.45	28	6	0.53	4	8	4	103.41	166.66	1.11	2.2	1.88	0.44	1.7	1.47	-3.68	0.0866	0.00021	Soluble	-5.33	0.00191	4.63e-06	Moderately soluble	-2.47	1.4	0.00339	Soluble	Low	No	Yes	No	No	No	No	No	-7.25	0	0	1	1	1	0.11	0
		528	NPA008037	Not named	CCC(C)C=C(C)C=CC1=CC2=C(C(=O)C(C(=O)C2=CO1)(C)O)O	C19H22O5	330.37	24	0	0.37	4	5	2	91.11	83.83	2.95	3.2	3.05	0.6	3.2	2.6	-3.64	0.0756	0.000229	Soluble	-4.63	0.0077	2.33e-05	Moderately soluble	-2.36	1.44	0.00435	Soluble	High	No	No	No	No	Yes	No	Yes	-6.04	0	0	0	0	0	0.56	0
		529	NPA008044	Penicitrinol E	C[C@@H]1[C@H](O[C@@H]2C[C@](OC3=CC(=C(C1=C23)C)O)(C)OC)C	C16H22O4	278.34	20	6	0.62	1	4	1	76.68	47.92	3.07	2.72	3.08	2	3.03	2.78	-3.44	0.102	0.000367	Soluble	-3.38	0.116	0.000417	Soluble	-3.66	0.0615	0.000221	Soluble	High	Yes	Yes	No	No	No	Yes	No	-6.07	0	0	0	0	0	0.55	0
		530	NPA008070	2-(2-hydroxypropanamido) benzoic acid	CC(C(=O)NC1=CC=CC=C1C(=O)O)O	C10H11NO4	209.2	15	6	0.2	4	4	3	53.68	86.63	1.23	1.63	0.51	0.58	0.39	0.87	-2.2	1.33	0.00637	Soluble	-3.06	0.181	0.000867	Soluble	-1.64	4.8	0.023	Soluble	High	No	No	No	No	No	No	No	-6.42	0	0	0	0	0	0.56	0
		531	NPA008076	Cyclopenicillone	C/C=C/CC[C@H](C1=C(C(=O)[C@@H]([C@H]1O)C)C)O	C13H20O3	224.3	16	0	0.62	4	3	2	64.07	57.53	2.47	1.32	1.6	1.14	2.31	1.77	-1.8	3.57	0.0159	Very soluble	-2.13	1.67	0.00743	Soluble	-1.63	5.21	0.0232	Soluble	High	Yes	No	No	No	No	No	No	-6.73	0	0	0	0	0	0.55	0
		532	NPA008088	Striatisporin A	C[C@@H]([C@H](/C(=C/C=C/C(=C/C(=O)O)/C)/C)O)C(=O)O	C13H18O5	254.28	18	0	0.38	6	5	3	67.89	94.83	2.47	1.32	1.6	1.14	2.31	1.77	-1.8	3.57	0.0159	Very soluble	-2.13	1.67	0.00743	Soluble	-1.63	5.21	0.0232	Soluble	High	Yes	No	No	No	No	No	No	-6.73	0	0	0	0	0	0.55	0
		533	NPA008123	Peniamidienone	CCC/C=C/C=C/C\1CC=CC(=O)/C1=C\NC2=CC(OC2=O)C	C19H23NO3	313.39	23	0	0.37	6	3	1	91.14	55.4	3.69	4.02	3.35	2.24	3.56	3.37	-3.92	0.0377	0.00012	Soluble	-4.89	0.00407	1.3e-05	Moderately soluble	-2.82	0.47	0.0015	Soluble	High	Yes	No	Yes	Yes	Yes	No	Yes	-5.36	0	0	0	0	0	0.55	0
		534	NPA008135	Penipacid B	CC(=NCC(C)(C)OC)NC1=CC=CC=C1C(=O)O	C14H20N2O3	264.32	19	6	0.43	6	4	2	76.36	70.92	2.13	2.46	2.45	0.99	2.24	2.05	-2.87	0.36	0.00136	Soluble	-3.59	0.0674	0.000255	Soluble	-3.66	0.0577	0.000218	Soluble	High	Yes	No	Yes	No	No	No	No	-6.17	0	0	0	0	0	0.55	0
		535	NPA008198	7-O- β-D-galactosyl-brefeldin A	C[C@H]1CCCC=C[C@@H]2C[C@@H](C[C@H]2[C@@H](/C=C/C(=O)O1)O)OC3C(C(C(C(O3)CO)O)O)O	C22H34O9	442.5	31	0	0.77	3	9	5	109.84	145.91	2.27	0.42	-0.21	-0.35	-1.23	0.18	-2.65	0.99	0.00224	Soluble	-3.05	0.393	0.000889	Soluble	0.89	3450	7.8	Soluble	Low	No	Yes	No	No	No	No	No	-8.7	0	0	1	1	0	0.55	0
		536	NPA008237	Thiersindole A	C[C@H]1CC[C@]23[C@H]([C@]1(C)CC4=CNC5=CC=CC=C54)CC[C@@H]([C@]2(CC=C3C(C)C)C)O	C28H39NO	405.62	30	9	0.64	3	1	2	128.16	36.02	3.59	7.02	6.9	5.41	6.67	5.92	-6.8	6.41e-05	1.58e-07	Poorly soluble	-7.59	1.04e-05	2.56e-08	Poorly soluble	-7.65	9.16e-06	2.26e-08	Poorly soluble	Low	No	No	No	No	Yes	No	No	-3.79	1	1	0	1	1	0.55	0
		537	NPA008269	Citreohybridone D	CC1=CC2[C@](CCC3[C@]2(CC[C@@H](C3(C)C)OC(=O)C)C=O)([C@]4([C@@]1(C(=O)C(=C4OC(=O)C)C)C)C(=O)OC)C	C30H40O8	528.63	38	0	0.7	7	8	0	139.88	113.04	3.72	3.42	4.5	2.93	5.15	3.94	-4.81	0.00819	1.55e-05	Moderately soluble	-5.47	0.00177	3.36e-06	Moderately soluble	-5.75	0.000947	1.79e-06	Moderately soluble	High	No	Yes	No	No	No	No	No	-7.1	1	3	0	0	0	0.56	0
		538	NPA008278	Sumalarin A	C[C@H]1CCC[C@@H](CC(=O)C2=C(C=C(C=C2CC(=O)O1)O)O)SC[C@H](C(=O)OC)O	C20H26O8S	426.48	29	6	0.55	5	8	3	107.73	155.66	2.04	2.53	1.96	0.67	2.24	1.89	-3.9	0.0535	0.000126	Soluble	-5.45	0.00153	3.59e-06	Moderately soluble	-3.16	0.295	0.000692	Soluble	Low	No	Yes	No	No	No	No	No	-7.11	0	0	1	1	1	0.55	0
		539	NPA008279	Penicisochroman C	C[C@H]1CC2=C([C@@H](O1)O)C3=C(C=C2)C(=O)C(O3)C(C)C	C15H18O4	262.3	19	6	0.53	1	4	1	70.31	55.76	2.57	2.4	1.91	1.66	2.69	2.25	-3.15	0.187	0.000715	Soluble	-3.21	0.161	0.000613	Soluble	-3.1	0.211	0.000804	Soluble	High	Yes	No	No	No	No	Yes	No	-6.2	0	0	0	0	0	0.55	0
		540	NPA008332	2-formyl-3,5-dihydroxy-6-methylbenzoic acid	CC1=C(C=C(C(=C1C(=O)O)C=O)O)O	C9H8O5	196.16	14	6	0.11	2	5	3	47.8	94.83	1.25	1.12	0.92	0.14	0.91	0.87	-1.95	2.22	0.0113	Very soluble	-2.7	0.387	0.00197	Soluble	-0.96	21.5	0.109	Soluble	High	No	No	No	No	No	No	No	-6.7	0	0	0	0	1	0.56	0
		541	NPA008335	Simple Pyrone 3	CC1=C(OC(=O)C=C1OC)C2(CO2)C	C10H12O4	196.2	14	6	0.5	2	4	0	49.87	51.97	2.36	0.05	1.09	0.43	2.93	1.37	-1.27	10.5	0.0533	Very soluble	-0.69	39.7	0.202	Very soluble	-3.12	0.148	0.000755	Soluble	High	Yes	No	No	No	No	No	No	-7.46	0	0	0	0	1	0.55	0
		542	NPA008337	Herquline B	CN1CC2CC3=CC(C4C=C(CCC4=O)CC1CN2)C(=O)CC3	C19H26N2O2	314.42	23	0	0.68	0	4	1	97.97	49.41	2.35	0.28	1.1	1.68	1.91	1.46	-1.97	3.4	0.0108	Very soluble	-0.88	41.5	0.132	Very soluble	-2.99	0.322	0.00103	Soluble	High	Yes	Yes	No	No	No	No	No	-8.02	0	0	0	0	0	0.55	0
		543	NPA008342	11-bromo-17-hydroxyroquefortine C	CC(C)(C=C)[C@@]12C[C@H]3C(=O)N/C(=C(/C4=CN=CN4)\O)/C(=O)N3C1NC5=C2C=C(C=C5)Br	C22H22BrN5O3	484.35	31	11	0.32	3	4	4	129.48	110.35	2.13	3.68	1.7	1.16	2.44	2.22	-5.23	0.00288	5.94e-06	Moderately soluble	-5.69	0.000995	2.05e-06	Moderately soluble	-5.84	0.000692	1.43e-06	Moderately soluble	High	No	Yes	No	No	Yes	No	Yes	-6.64	0	1	0	0	0	0.55	0
		544	NPA008345	Comazaphilone A	CCCC1=CC2=C(CO1)C(=O)[C@]([C@@H](C2)O)(C)OC(=O)C3=C(C=C(C=C3C)O)OC	C22H26O7	402.44	29	6	0.45	6	7	2	106.2	102.29	2.97	2.54	2.97	1.27	3.58	2.67	-3.69	0.0817	0.000203	Soluble	-4.34	0.0186	4.62e-05	Moderately soluble	-4.56	0.0111	2.75e-05	Moderately soluble	High	No	Yes	No	No	No	No	Yes	-6.95	0	0	0	0	0	0.55	0
		545	NPA008367	Dhilirolide D	C[C@H]1[C@]2(C(=O)[C@@]3(CC4[C@@]([C@]2(C3=C)C(=O)O1)(CC=C5C(=CC(=O)OC5(C)C)[C@]4(C)O)C)C)O	C25H30O7	442.5	32	0	0.64	0	7	2	114.72	110.13	2.76	0.52	2.16	1.99	3.47	2.18	-2.91	0.543	0.00123	Soluble	-2.4	1.75	0.00395	Soluble	-4.43	0.0164	3.72e-05	Moderately soluble	High	No	Yes	No	No	No	No	No	-8.63	0	0	0	0	0	0.55	0
		546	NPA008373	Penicillixanthone	CC1=C(C2=C(C(=C1Cl)O)C(=O)C3=C(O2)C=C(C=C3C(=O)OC)O)Cl	C16H10Cl2O6	369.15	24	14	0.12	2	6	2	90.3	96.97	2.54	4.28	3.76	1.75	4.19	3.3	-5.12	0.00277	7.5e-06	Moderately soluble	-6.03	0.000345	9.36e-07	Poorly soluble	-5.78	0.000613	1.66e-06	Moderately soluble	High	No	No	Yes	No	Yes	No	No	-5.51	0	0	0	0	0	0.55	0
		547	NPA008384	Penicitrinone A	C[C@@H]1[C@H](OC2=C3C1=C(C(=O)C=C3OC4=C2C(=C(C5=C4O[C@@H]([C@H]5C)C)C)O)C)C	C23H24O5	380.43	28	14	0.43	0	5	1	108.98	68.9	3.87	3.29	4.99	2.44	5.36	3.99	-4.64	0.00869	2.28e-05	Moderately soluble	-4.41	0.0147	3.87e-05	Moderately soluble	-6.63	8.84e-05	2.32e-07	Poorly soluble	High	No	Yes	No	Yes	No	No	No	-6.28	0	0	0	0	0	0.55	0
		548	NPA008399	Penisimplicin B	CC(=O)O[C@H]1C[C@@H]2[C@](CCC(=O)C2(C)C)([C@@H]3[C@@]1([C@@H]4C(=O)O[C@@](C(=O)[C@]4(C(=C)C3)C)(C)C(=O)OC)C)C	C28H38O8	502.6	36	0	0.75	4	8	0	131.03	113.04	3.19	3.46	3.6	2.62	4.7	3.51	-4.87	0.00675	1.34e-05	Moderately soluble	-5.52	0.00153	3.05e-06	Moderately soluble	-5.71	0.000991	1.97e-06	Moderately soluble	High	No	Yes	No	No	No	No	No	-6.91	1	3	0	0	0	0.55	0
		549	NPA008402	Penicimutanin B	CCCCCCC(C)CC(C)/C=C/C(=O)N[C@H]1CC2([C@H]3[C@H](O3)C([C@H]4[C@@H]2O4)(CC(=O)C)O)O[C@@H]1N5[C@@H]6[C@@](C[C@@H]7N6C(=O)[C@@H](NC7=O)CC8=CC=C(C=C8)O)(C9=CC=CC=C95)C(C)(C)C=C	C51H66N4O9	879.09	64	12	0.61	18	9	4	253.61	173.57	4.77	8.21	4.61	2.46	7.11	5.43	-9.41	3.39e-07	3.86e-10	Poorly soluble	-11.72	1.69e-09	1.92e-12	Insoluble	-9.26	4.88e-07	5.55e-10	Poorly soluble	Low	No	Yes	No	No	No	No	No	-5.83	2	3	2	1	5	0.17	0
		550	NPA008427	(16S)-hydroxyroquefortine C	CC(C)(C=C)[C@@]12C[C@@]3(C(=O)NC(=CC4=CN=CN4)C(=O)N3[C@@H]1NC5=CC=CC=C25)O	C22H23N5O3	405.45	30	11	0.32	3	4	4	121.41	110.35	1.86	2.23	0.26	0.57	2.03	1.39	-3.83	0.0597	0.000147	Soluble	-4.18	0.0266	6.57e-05	Moderately soluble	-5.29	0.00208	5.13e-06	Moderately soluble	High	No	Yes	No	No	No	No	No	-7.19	0	0	0	0	0	0.55	0
		551	NPA008459	(aR)-2'-methoxyvinaxanthone	CC(=O)C1=C(C(=C2C(=C1)C(=O)C3=C(C(=C(C=C3O2)O)O)C(=O)O)C(=O)C)C4=C(OC5=CC(=C(C(=C5C4=O)C(=O)O)O)O)OC	C29H18O15	606.44	44	24	0.1	6	15	6	150.36	259.31	1.63	2.5	3.35	-1.42	3.52	1.91	-5.18	0.00398	6.57e-06	Moderately soluble	-7.59	1.56e-05	2.56e-08	Poorly soluble	-5.96	0.000671	1.11e-06	Moderately soluble	Low	No	No	No	No	Yes	No	No	-8.22	3	2	1	1	4	0.11	1
		552	NPA008474	F13459	CC1=C(C(=C(C2=C1COC2=O)O)C/C=C(\C)/CCC(=O)OC3C4=CC(=CC(=C4C(=O)OC3(C)O)O)O)OC	C27H28O11	528.5	38	12	0.37	8	11	4	132.38	169.05	3.01	4.19	2.75	1.55	4	3.1	-5.46	0.00182	3.45e-06	Moderately soluble	-7.45	1.88e-05	3.55e-08	Poorly soluble	-5.08	0.00436	8.24e-06	Moderately soluble	Low	No	No	No	No	Yes	No	Yes	-6.55	2	2	1	1	2	0.17	0
		553	NPA008504	Communesin H	CCCC(=O)N1CC[C@@]23[C@@H]1N4CC[C@@]25[C@@H](NC6=CC=CC=C36)N(C7=CC=CC(=C57)[C@@H]4[C@H]8C(O8)(C)C)C	C30H36N4O2	484.63	36	12	0.57	4	3	1	154.76	51.35	3.83	4.26	2.32	3.84	3.66	3.58	-5.51	0.00149	3.08e-06	Moderately soluble	-5.05	0.00432	8.91e-06	Moderately soluble	-6.93	5.67e-05	1.17e-07	Poorly soluble	High	Yes	No	No	Yes	No	No	Yes	-6.23	0	3	0	0	1	0.55	0
		554	NPA008528	Calbistrin E	C[C@H]1C[C@@H]([C@H]2C(=C1)C=C[C@@]3([C@@]2(C(=O)C=CO3)C)C)OC(=O)[C@@H](C)[C@H](/C(=C/C=C/C(=C/C=C/C(=O)O)/C)/C)O	C31H38O7	522.63	38	0	0.45	9	7	2	146.75	110.13	3.83	4.26	5.02	3.84	3.66	3.58	-5.51	0.00149	3.08e-06	Moderately soluble	-5.05	0.00432	8.91e-06	Moderately soluble	-6.93	5.67e-05	1.17e-07	Poorly soluble	High	Yes	No	No	Yes	No	No	Yes	-6.23	0	3	0	0	1	0.55	0
		555	NPA008566	20-O-methyl-24-epi-cyclocitrinol	C[C@@H](/C=C/[C@@](C)(C1CC[C@@H]2[C@@]1(CC[C@H]3C2=CC(=O)[C@@H]4C[C@H](CC=C3C4)O)C)OC)O	C26H38O4	414.58	30	0	0.73	4	4	2	120.6	66.76	4.11	2.92	4.37	3.18	4.01	3.72	-3.99	0.0428	0.000103	Soluble	-3.98	0.0431	0.000104	Soluble	-3.34	0.191	0.00046	Soluble	High	Yes	No	No	No	No	No	No	-6.76	0	0	0	0	0	0.55	0
		556	NPA008594	Brocaeloid A	CC(=O)NC[C@@H]1[C@H](NC2=CC=CC=C2C1=O)C(C)(C)C=C	C17H22N2O2	286.37	21	6	0.41	5	2	2	87.49	58.2	2.51	3.34	2.06	1.71	2.83	2.49	-3.6	0.0717	0.000251	Soluble	-4.24	0.0165	5.76e-05	Moderately soluble	-4.76	0.00494	1.73e-05	Moderately soluble	High	Yes	No	No	No	No	No	No	-5.68	0	0	0	0	0	0.55	0
		557	NPA008598	12-Methoxyanhydrofulvic acid	CC1=CC2=C(CO1)C(=O)C3=C(C(=C(C=C3O2)O)OC)C(=O)O	C15H12O7	304.25	22	10	0.2	2	7	2	76.79	106.2	2.24	1.12	1.84	-0.21	2.19	1.44	-2.64	0.703	0.00231	Soluble	-2.94	0.346	0.00114	Soluble	-3.23	0.178	0.000583	Soluble	High	No	No	No	No	No	No	No	-7.36	0	0	0	0	0	0.56	0
		558	NPA008609	Penochalasin C	C[C@H]\1C/C=C/[C@H]2[C@@H](C(=C)[C@H]([C@@H]3[C@@]2(C4=CC=C(N4)C(=O)/C(=C1)/C)C(=O)N[C@H]3CC5=CNC6=CC=CC=C65)C)O	C32H35N3O3	509.64	38	14	0.38	2	3	4	154.21	97.98	2.24	1.12	4.62	-0.21	2.19	1.44	-2.64	0.703	0.00231	Soluble	-2.94	0.346	0.00114	Soluble	-3.23	0.178	0.000583	Soluble	High	No	No	No	No	No	No	No	-7.36	0	0	0	0	0	0.56	0
		559	NPA008611	CJ-12,373	CCCCCCC[C@H]1CC2=CC(=C(C(=C2[C@H](O1)O)O)C(=O)O)O	C17H24O6	324.37	23	6	0.59	7	6	4	85.97	107.22	2.01	4.46	2.76	1.85	2.56	2.73	-4.39	0.0132	4.06e-05	Moderately soluble	-6.43	0.00012	3.71e-07	Poorly soluble	-2.95	0.365	0.00112	Soluble	High	No	No	No	No	No	No	No	-5.11	0	0	0	0	0	0.56	0
		560	NPA008621	Communesin B	C/C=C/C=C/C(=O)N1CC[C@]23[C@H]1N4CC[C@]25[C@H](NC6=CC=CC=C36)N(C7=CC=CC(=C57)[C@H]4C8C(O8)(C)C)C	C32H36N4O2	508.65	38	12	0.47	4	3	1	163.43	51.35	4.32	4.9	2.65	4.06	4.11	4.01	-6.05	0.000453	8.91e-07	Poorly soluble	-5.71	0.000982	1.93e-06	Moderately soluble	-6.28	0.00027	5.31e-07	Poorly soluble	High	Yes	No	No	No	No	No	Yes	-5.92	1	3	0	0	1	0.55	0
		561	NPA008630	4,25-dehydro-22-deoxyminiolutelide B	C[C@@H]1[C@]2([C@]3([C@H]4[C@@H](O1)OC(=O)[C@]4(C[C@H]5[C@]3([C@@H](O2)C=C6C(=CC(=O)OC6(C)C)C5=C)C)C)C(=O)OC)O	C26H30O9	486.51	35	0	0.65	2	9	1	119.47	117.59	2.69	1.17	1.94	2.26	2.55	2.12	-3.46	0.168	0.000346	Soluble	-3.23	0.283	0.000583	Soluble	-3.55	0.136	0.00028	Soluble	High	No	Yes	No	No	No	No	No	-8.44	0	1	0	0	0	0.55	0
		562	NPA008635	N-(2-methyl-3-oxodecanoyl)pyrrolidine	CCCCCCCC(=O)C(C)C(=O)N1CCCC1	C15H27NO2	253.38	18	0	0.87	9	2	0	79.32	37.38	2.98	3.63	2.79	2.16	3.65	3.04	-3.1	0.199	0.000787	Soluble	-4.1	0.02	7.89e-05	Moderately soluble	-3.48	0.0841	0.000332	Soluble	High	Yes	No	No	No	No	No	No	-5.27	0	0	0	0	0	0.55	0
		563	NPA008638	Monapinone E	COC1=CC2=CC3=C(C(=C2C(=C1)O)O)C(=O)O[C@@H](C3)CC(CC(CCCCCO)O)O	C23H30O8	434.48	31	10	0.52	10	8	5	115.37	136.68	3.46	3.16	2.4	1.01	3.52	2.71	-4.1	0.0343	7.88e-05	Moderately soluble	-5.7	0.000866	1.99e-06	Moderately soluble	-4.38	0.0183	4.21e-05	Moderately soluble	High	No	Yes	No	No	No	No	No	-6.71	0	0	0	1	0	0.55	0
		564	NPA008648	Berkeleyacetal B	C[C@H]1C(=O)[C@@]2([C@@H]3[C@H](O1)OC(=O)[C@@]3(C[C@@H]4[C@@]2(CC=C5C(=CC(=O)OC5(C)C)[C@@]46CO6)C)C)C(=O)OC	C26H30O9	486.51	35	0	0.69	2	9	0	118.98	117.73	3.48	1.22	2.03	1.85	3.24	2.36	-3.49	0.156	0.000321	Soluble	-3.29	0.25	0.000513	Soluble	-4.14	0.0352	7.24e-05	Moderately soluble	High	No	No	No	No	No	No	No	-8.4	0	1	0	0	0	0.55	0
		565	NPA008692	Isochromophilone IIa	CC[C@H](C)/C=C(\C)/C=C/C1=CC2=C(C(=O)[C@]([C@@H](C2=CO1)CC(=O)C)(C)O)Cl	C22H27ClO4	390.9	27	0	0.45	6	4	1	108.75	63.6	3.39	3.75	4.75	2.31	5.12	3.86	-4.23	0.023	5.89e-05	Moderately soluble	-4.78	0.00651	1.67e-05	Moderately soluble	-4.13	0.029	7.41e-05	Moderately soluble	High	Yes	Yes	No	Yes	Yes	Yes	Yes	-6.02	0	0	0	0	0	0.55	1
		566	NPA008693	Cyclopiamide J	CC(=O)C[C@]1(C(=O)N2[C@]3([C@@]1(O[C@]45[C@H]3[C@H](C2(C)C)CC6=C4C(=CC=C6)N(C5=O)C)O)O)O	C22H24N2O7	428.44	31	6	0.59	2	7	3	112.65	127.61	1.95	-1.25	-1.47	0.06	0.72	0	-1.72	8.16	0.0191	Very soluble	-0.93	49.9	0.116	Very soluble	-2.9	0.539	0.00126	Soluble	Low	No	Yes	No	No	No	No	No	-9.8	0	1	0	0	0	0.55	0
		567	NPA008697	Chrysogeside B	CCCCCCCCCCCCCCC/C=C/[C@H](C(=O)N[C@@H](CO[C@H]1[C@@H]([C@H]([C@@H]([C@H](O1)CO)O)O)O)[C@@H](/C=C/CC/C=C(\C)/CCCCCC)O)O	C41H75NO9	726.04	51	0	0.83	32	9	7	207.81	168.94	6.8	9.91	6.3	1.98	8.7	6.74	-8.47	2.44e-06	3.37e-09	Poorly soluble	-13.38	3.01e-11	4.14e-14	Insoluble	-6.55	0.000204	2.81e-07	Poorly soluble	Low	No	Yes	No	No	No	No	No	-3.69	2	4	2	2	5	0.17	0
		568	NPA008703	Penijanthine A	CC(=C)[C@@H]1[C@@H](C=C2[C@@H](O1)CC[C@]3([C@]2(CC[C@@H]4[C@@]3(CC5=C4C6=CC=CC=C6N5)C)O)C)O	C27H33NO3	419.56	31	9	0.56	1	3	3	123.47	65.48	3.42	3.74	4.77	3.41	4.86	4.04	-4.95	0.00475	1.13e-05	Moderately soluble	-4.81	0.00654	1.56e-05	Moderately soluble	-6.06	0.000366	8.73e-07	Poorly soluble	High	Yes	Yes	Yes	No	No	No	No	-6.2	0	0	0	0	0	0.55	1
		569	NPA008704	Neobulgarone G	CC1=CC(=C2C(=C1)[C@@H](C3=C(C2=O)C(=CC(=C3Cl)O)O)[C@H]4C5=CC(=CC(=C5C(=O)C6=C4C(=C(C=C6O)O)Cl)OC)CO)OC	C32H24Cl2O9	623.43	43	24	0.19	4	9	5	158.73	153.75	3.42	6.43	5.53	2.1	6.43	4.78	-7.91	7.75e-06	1.24e-08	Poorly soluble	-9.45	2.2e-07	3.53e-10	Poorly soluble	-9.44	2.27e-07	3.65e-10	Poorly soluble	Low	No	No	No	No	Yes	No	No	-5.54	1	2	1	1	3	0.55	0
		570	NPA008712	Chrysogedone A	CCC[C@@H](C1=C(NC(=O)C=C1)C)O	C10H15NO2	181.23	13	6	0.5	3	2	2	52.58	53.09	1.98	0.53	1.19	1.01	2.62	1.47	-1.44	6.56	0.0362	Very soluble	-1.22	11	0.0608	Very soluble	-2.99	0.186	0.00103	Soluble	High	Yes	No	No	No	No	No	No	-7.03	0	0	0	0	1	0.55	0
		571	NPA008763	Anhydrowaraterpol C	CC(CCCC(=C)C1=C(C=C(C=C1)CO)O)CO	C15H22O3	250.33	18	6	0.47	7	3	3	74.69	60.69	2.52	2.98	2.54	2.23	3.34	2.72	-3.05	0.221	0.000883	Soluble	-3.92	0.0302	0.000121	Soluble	-3.58	0.0652	0.000261	Soluble	High	Yes	No	Yes	No	No	Yes	No	-5.71	0	0	0	0	0	0.55	0
		572	NPA008775	NBRI23477 A	CC(CC(C)C(C)(Cl)Cl)C(=O)C1=C(C(=C(NC1=O)OC)OC)O	C15H21Cl2NO5	366.24	23	6	0.6	7	5	2	90.74	88.62	2.83	3.07	3.14	1.09	4.12	2.85	-3.78	0.0614	0.000168	Soluble	-4.6	0.00924	2.52e-05	Moderately soluble	-4.46	0.0128	3.51e-05	Moderately soluble	High	No	No	No	No	No	No	Yes	-6.35	0	0	0	0	0	0.55	0
		573	NPA008800	Deoxy-PF1140	C[C@@H]1C[C@@H]([C@H]2C3=C(C=CNC3=O)O[C@@H]([C@]2(C1)C)C)C	C16H23NO2	261.36	19	6	0.69	0	2	1	77.3	42.09	2.86	3.08	3.31	2.89	3.53	3.13	-3.63	0.0606	0.000232	Soluble	-3.63	0.0611	0.000234	Soluble	-4.23	0.0154	5.89e-05	Moderately soluble	High	Yes	No	No	Yes	No	Yes	No	-5.71	0	0	0	0	0	0.55	0
		574	NPA008802	Eutypoid E	C1C(=C(C(=O)O1)C2=CC(=CC(=C2)O)O)CC3=CC(=C(C=C3)O)O	C17H14O6	314.29	23	12	0.12	3	6	4	82.7	107.22	1.38	1.91	2.06	1.12	2.38	1.77	-3.18	0.208	0.000661	Soluble	-3.78	0.0516	0.000164	Soluble	-3.71	0.0613	0.000195	Soluble	High	No	Yes	No	No	No	No	No	-6.86	0	0	0	0	0	0.55	1
		575	NPA008826	Vermilutin	CC1=CC2=C(C(=C1)C=O)C(=O)C3=C(C=CC(=C3O2)/C=C/C(C)C)O	C20H18O4	322.35	24	14	0.2	3	4	1	96.88	67.51	3.2	4.76	4.33	2.16	5.32	3.95	-5.07	0.00274	8.49e-06	Moderately soluble	-5.91	0.000398	1.23e-06	Moderately soluble	-5.94	0.000372	1.15e-06	Moderately soluble	High	Yes	No	Yes	Yes	Yes	No	Yes	-4.89	0	0	0	0	0	0.55	0
		576	NPA008844	Citreopyrone F	CC1=C(OC(=O)C=C1OC)/C=C/C(=O)C	C11H12O4	208.21	15	6	0.27	3	4	0	56.34	56.51	2.28	0.51	1.45	0.55	2.7	1.5	-1.55	5.87	0.0282	Very soluble	-1.27	11.3	0.0541	Very soluble	-2.88	0.273	0.00131	Soluble	High	Yes	No	Yes	No	No	No	No	-7.21	0	0	0	0	0	0.55	0
		577	NPA008862	Citreothiopyrane A	CC1CC(=O)C(=C(S1)C)C(=O)C	C9H12O2S	184.26	12	0	0.56	1	2	0	50.78	59.44	1.99	1.2	1.94	0.87	2.41	1.68	-1.67	3.92	0.0213	Very soluble	-2.04	1.66	0.00902	Soluble	-2.12	1.4	0.00762	Soluble	High	Yes	No	No	No	No	No	No	-6.57	0	0	0	0	1	0.55	0
		578	NPA008864	Communesin A	CC(=O)N1CC[C@]23[C@H]1N4CC[C@]25[C@H](NC6=CC=CC=C36)N(C7=CC=CC(=C57)[C@H]4C8C(O8)(C)C)C	C28H32N4O2	456.58	34	12	0.54	2	3	1	145.15	51.35	3.62	3.44	1.54	3.45	2.87	2.98	-4.97	0.00492	1.08e-05	Moderately soluble	-4.2	0.0289	6.32e-05	Moderately soluble	-6.15	0.000322	7.05e-07	Poorly soluble	High	Yes	No	No	No	No	Yes	Yes	-6.64	0	1	0	0	1	0.55	0
		579	NPA008884	Brevione C	CC1=CC[C@@H]2[C@@]([C@@]13CC4=C(O3)C(=C(OC4=O)C)C)(CC[C@H]5[C@]2(C=CC(=O)C=C5C)C)C	C27H32O4	420.54	31	6	0.56	0	4	0	122.73	56.51	3.88	4.07	5.4	4.14	5.84	4.67	-5.15	0.00295	7e-06	Moderately soluble	-4.96	0.0046	1.09e-05	Moderately soluble	-6.77	7.19e-05	1.71e-07	Poorly soluble	High	Yes	No	No	No	Yes	No	Yes	-5.98	0	0	0	0	0	0.55	0
		580	NPA008888	Oxosorbicillinol (tautomer)	C/C=C/C=C/C(=C/1\C(=C(C(=O)[C@@](C1=O)(C)O)C)O)/O	C14H16O5	264.27	19	0	0.29	2	5	3	70.15	94.83	1.52	1.7	1.67	-0.54	1.78	1.22	-2.42	1.01	0.00382	Soluble	-3.31	0.13	0.000493	Soluble	-0.93	30.8	0.117	Soluble	High	No	No	No	No	No	No	No	-6.71	0	0	0	0	0	0.56	0
		581	NPA008897	Emodin-3-O-sulphate	CC1=CC(=C2C(=C1)C(=O)C3=CC(=CC(=C3C2=O)O)OS(=O)(=O)O)O	C15H10O8S	350.3	24	12	0.07	2	8	3	80.98	146.58	1.12	2.12	2.44	-0.16	0.94	1.29	-3.59	0.091	0.00026	Soluble	-4.83	0.00519	1.48e-05	Moderately soluble	-3.53	0.103	0.000294	Soluble	Low	No	No	No	No	No	No	No	-6.93	0	0	1	1	0	0.56	1
		582	NPA008899	Thomimarine A	CC1=CC(=O)C[C@]2([C@@H]1C[C@H](CC2)C(C)(CO)O)C	C15H24O3	252.35	18	0	0.8	2	3	2	71.82	57.53	2.4	1.07	2.07	1.75	2.42	1.94	-1.95	2.85	0.0113	Very soluble	-1.87	3.41	0.0135	Very soluble	-2.29	1.28	0.00508	Soluble	High	Yes	No	No	No	No	No	No	-7.08	0	0	0	0	0	0.55	0
		583	NPA008914	1-hydroxyboivinianin A	CC1=CC(=C(C=C1)[C@]2(CCC(=O)O2)C)O	C12H14O3	206.24	15	6	0.42	1	3	1	56.68	46.53	1.78	1.91	2.14	1.85	2.89	2.12	-2.55	0.579	0.00281	Soluble	-2.51	0.637	0.00309	Soluble	-3.33	0.0965	0.000468	Soluble	High	Yes	No	No	No	No	No	No	-6.2	0	0	0	0	0	0.55	0
		584	NPA008941	Citrinalin A	CC1(CC(=O)C2=C(O1)C=CC3=C2NC(=O)[C@]34C[C@]5(CN6CCC[C@H]6C[C@@H]5C4(C)C)[N+](=O)[O-])C	C25H31N3O5	453.53	33	6	0.68	1	6	1	131.88	104.46	3.14	2.66	2.6	1.81	1.85	2.41	-4.4	0.0182	4.02e-05	Moderately soluble	-4.51	0.0142	3.13e-05	Moderately soluble	-5.75	0.000812	1.79e-06	Moderately soluble	High	No	Yes	No	No	Yes	Yes	No	-7.18	0	1	0	0	0	0.55	0
		585	NPA008981	Atpenin A4	COC1=C(OC)C(O)=C(C(=O)[C@@H](C)C[C@H](C)[C@H](C)Cl)C(=O)[NH]1	C15H22ClNO5	331.79	22	6	0.6	7	5	2	85.9	88.62	2.48	2.57	2.57	1.26	3.73	2.52	-3.26	0.184	0.000555	Soluble	-4.08	0.0277	8.33e-05	Moderately soluble	-3.86	0.0456	0.000137	Soluble	High	No	No	No	No	No	No	No	-6.5	0	0	0	0	0	0.55	0
		586	NPA009006	Penifulvin C	C[C@@]12CC(=O)O[C@@H]3[C@@]14[C@@H](CC[C@H]4[C@@](C2)(C)CO)C(=O)O3	C15H20O5	280.32	20	0	0.87	1	5	1	68.71	72.83	1.62	1.42	1.24	2.1	2.05	1.68	-2.41	1.1	0.00392	Soluble	-2.55	0.783	0.00279	Soluble	-2.33	1.3	0.00462	Soluble	High	No	Yes	No	No	No	No	No	-7	0	0	0	0	0	0.55	0
		587	NPA009019	Verrulactone A	COC1=CC(=C2C(=C1)C3=C(C(=C(C=C3OC2=O)O)O)C4=C5C6=CC(=CC(=C6C(=O)OC5=CC(=C4O)O)O)OC)O	C28H18O12	546.44	40	28	0.07	3	12	6	144.1	200.26	2.19	4.69	4.12	0.84	3.69	3.11	-6.5	0.000172	3.14e-07	Poorly soluble	-8.62	1.3e-06	2.38e-09	Poorly soluble	-7.27	2.95e-05	5.41e-08	Poorly soluble	Low	No	No	No	No	Yes	No	No	-6.3	3	2	1	1	3	0.17	1
		588	NPA009039	Arisugacin G	C[C@]12CCC(=O)C([C@@H]1CC[C@@]3([C@@H]2CC4=C(O3)C=C(OC4=O)C5=CC=C(C=C5)OC)C)(C)C	C27H32O5	436.54	32	12	0.56	2	5	0	124.23	65.74	4.01	4.77	5.43	3.58	6.08	4.77	-5.7	0.000877	2.01e-06	Moderately soluble	-5.88	0.000573	1.31e-06	Moderately soluble	-8.2	2.75e-06	6.31e-09	Poorly soluble	High	No	No	No	No	No	No	Yes	-5.58	0	0	0	0	0	0.55	0
		589	NPA009059	NBRI23477 B	CC(CC(C)C(=O)C1=C(C(=C(NC1=O)OC)OC)O)C=C	C15H21NO5	295.33	21	6	0.47	7	5	2	80.63	88.62	2.25	2.18	2.13	0.52	3.35	2.09	-2.79	0.475	0.00161	Soluble	-3.67	0.0625	0.000212	Soluble	-3.27	0.157	0.000531	Soluble	High	No	No	No	No	No	No	No	-6.55	0	0	0	0	0	0.55	0
		590	NPA009088	11-α-methoxycurvularin	C[C@H]1CCC[C@@H](CC(=O)C2=C(C=C(C=C2CC(=O)O1)O)O)OC	C17H22O6	322.35	23	6	0.53	1	6	2	84.36	93.06	1.97	2.46	2.34	0.83	2.19	1.96	-3.52	0.0984	0.000305	Soluble	-4.06	0.0282	8.75e-05	Moderately soluble	-3.3	0.161	0.000499	Soluble	High	No	No	No	No	No	No	No	-6.52	0	0	0	0	0	0.55	0
		591	NPA009102	Isocitreohybridone I	CC1=C([C@@]2(C(=C)[C@@H](C3[C@@]([C@@]2(C1=O)C(=O)OC)(C[C@H]4C5[C@]3(CC[C@@H](C5(C)C)OC(=O)C)C(=O)O4)C)O)C)OC	C29H38O9	530.61	38	0	0.72	5	9	1	135	125.43	3.95	2.69	2.89	2.04	3.89	3.09	-4.49	0.017	3.2e-05	Moderately soluble	-4.98	0.0056	1.06e-05	Moderately soluble	-4.96	0.0058	1.09e-05	Moderately soluble	High	No	Yes	No	No	No	No	No	-7.63	1	3	0	0	0	0.56	0
		592	NPA009128	Quinocitrinine B	CC[C@H](C)[C@@H]1C2=C(C=C3C=CC(=CC3=[N+]2C)O)C(=O)N1	C16H19N2O2+	271.33	20	10	0.38	2	2	2	83.75	53.21	-1.48	2.57	1.5	1.97	2.48	1.41	-3.38	0.113	0.000417	Soluble	-3.34	0.125	0.000462	Soluble	-4.18	0.0179	6.61e-05	Moderately soluble	High	Yes	Yes	No	No	No	Yes	No	-6.13	0	0	0	0	0	0.55	0
		593	NPA009135	Okaramine D	CC1(/C=C\N2/C(=C\C3=C1NC4=CC=CC=C43)/C(=O)N5[C@]67[C@@H](C(N6C8=CC=CC=C8[C@@]7([C@@H]([C@@]5(C2=O)O)OC)O)(C)C)CO)C	C33H34N4O6	582.65	43	15	0.39	2	6	4	169.71	129.57	3.42	2.19	1.15	0.89	1.69	1.87	-4.96	0.00641	1.1e-05	Moderately soluble	-4.54	0.0166	2.85e-05	Moderately soluble	-6.02	0.000554	9.51e-07	Poorly soluble	High	No	Yes	No	No	Yes	No	No	-8.3	1	3	0	0	1	0.55	0
		594	NPA009142	Marcfortine B	CC1(C=COC2=C(O1)C=CC3=C2NC(=O)[C@@]34C[C@@]56CN7CCCC[C@]7(C[C@@H]5C4(C)C)C(=O)N6)C	C27H33N3O4	463.57	34	6	0.63	0	5	2	138.86	79.9	3.36	2.62	2.15	2.39	3.34	2.77	-4.5	0.0148	3.2e-05	Moderately soluble	-3.95	0.0523	0.000113	Soluble	-6.45	0.000164	3.54e-07	Poorly soluble	High	No	Yes	No	No	No	No	Yes	-7.27	0	1	0	0	0	0.55	0
		595	NPA009149	Isocrotonylpterosin B	C/C=C\C(=O)OCCC1=C(C=C2CC(C(=O)C2=C1C)C)C	C18H22O3	286.37	21	6	0.44	5	3	0	84.04	43.37	3.45	3.94	3.34	2.94	5.07	3.75	-3.98	0.03	0.000105	Soluble	-4.55	0.00806	2.82e-05	Moderately soluble	-5.02	0.00275	9.59e-06	Moderately soluble	High	Yes	No	No	Yes	Yes	No	No	-5.25	0	0	0	0	0	0.55	0
		596	NPA009197	Penicinoline E	C1=CC=C2C(=C1)C(=O)C=C(N2)C3=CC=CN3	C13H10N2O	210.23	16	15	0	1	1	2	64.36	48.65	1.83	2.02	2.52	0.91	3.7	2.2	-3.04	0.19	0.000904	Soluble	-2.67	0.45	0.00214	Soluble	-5.34	0.000959	4.56e-06	Moderately soluble	High	Yes	No	Yes	No	No	Yes	Yes	-6.15	0	0	0	0	0	0.55	0
		597	NPA009209	Penicillitone	C[C@H](/C=C/[C@H](C)C(C)C)[C@H]1C[C@@H]([C@@H]2C[C@]1(C(=O)C3=C2[C@]4(CC[C@@H](C[C@]45[C@H](C3=O)O5)O)C)C)O	C28H40O5	456.61	33	0	0.79	4	5	2	128.52	87.13	3.19	3.79	4.01	2.75	5.2	3.79	-4.79	0.00733	1.6e-05	Moderately soluble	-5.31	0.00222	4.85e-06	Moderately soluble	-4.17	0.0311	6.81e-05	Moderately soluble	High	No	Yes	No	No	No	No	No	-6.39	0	1	0	0	0	0.55	0
		598	NPA009212	Quinolactacin A2	CC[C@H](C)[C@H]1C2=C(C(=O)C3=CC=CC=C3N2C)C(=O)N1	C16H18N2O2	270.33	20	10	0.38	2	2	1	83.65	51.1	2.07	2.49	1.66	1.62	2.88	2.14	-3.32	0.129	0.000476	Soluble	-3.21	0.167	0.000619	Soluble	-4.66	0.00593	2.19e-05	Moderately soluble	High	Yes	No	Yes	Yes	No	Yes	No	-6.18	0	0	0	0	0	0.55	0
		599	NPA009217	Ravenic acid	C/C=C/C=C/C=C(\C)/C=C/C(=C/1\C(=O)CNC1=O)/O	C15H17NO3	259.3	19	0	0.2	4	3	2	78.42	66.4	2.07	2.49	1.75	1.62	2.88	2.14	-3.32	0.129	0.000476	Soluble	-3.21	0.167	0.000619	Soluble	-4.66	0.00593	2.19e-05	Moderately soluble	High	Yes	No	Yes	Yes	No	Yes	No	-6.18	0	0	0	0	0	0.55	0
		600	NPA009221	Chrodrimanin J	C[C@]12CC[C@@H]3[C@@]([C@@H]1CC4=C5C[C@H](CC(=O)C5=C(C=C4O2)O)O)(C=CC(=O)C3(C)C)C	C25H30O5	410.5	30	6	0.6	0	5	2	114.33	83.83	3.03	4.08	3.77	2.52	4.28	3.54	-5.1	0.00323	7.88e-06	Moderately soluble	-5.55	0.00117	2.85e-06	Moderately soluble	-5.19	0.00265	6.46e-06	Moderately soluble	High	No	Yes	No	No	Yes	No	Yes	-5.91	0	0	0	0	0	0.55	0
		601	NPA009240	Waraterpol	CC(CCCC(C)(C1=C(C=C(C=C1)CO)O)O)CO	C15H24O4	268.35	19	6	0.6	7	4	4	75.41	80.92	2.77	1.75	1.63	1.46	2.59	2.04	-2.38	1.12	0.00419	Soluble	-3.07	0.23	0.000858	Soluble	-2.99	0.272	0.00101	Soluble	High	No	No	No	No	No	Yes	No	-6.69	0	0	0	0	0	0.55	0
		602	NPA009253	Quinolonic acid	CN1C2=CC=CC=C2C(=O)C(=C1C(=O)O)C(=O)N	C12H10N2O4	246.22	18	10	0.08	2	4	2	64.52	102.39	0.77	1.07	0.34	-0.06	0.55	0.53	-2.32	1.18	0.00479	Soluble	-2.81	0.38	0.00154	Soluble	-2.14	1.79	0.00726	Soluble	High	No	No	No	No	No	No	No	-7.04	0	0	0	0	0	0.56	0
		603	NPA009284	24-epi-cyclocitrinol	C[C@@H](/C=C/C(C)(C1CC[C@@H]2[C@@]1(CC[C@H]3C2=CC(=O)[C@@H]4C[C@H](CC=C3C4)O)C)O)O	C25H36O4	400.55	29	0	0.72	3	4	3	115.87	77.76	3.38	2.38	3.71	2.98	3.46	3.18	-3.62	0.095	0.000237	Soluble	-3.65	0.0889	0.000222	Soluble	-2.65	0.905	0.00226	Soluble	High	Yes	Yes	No	No	No	No	No	-7.05	0	0	0	0	0	0.55	0
		604	NPA009301	Brasiliamide D	CC(=O)N1C[C@@H](N(CC1CC2=CC3=C(C(=C2)OC)OCO3)C(=O)C)CC4=CC=CC=C4	C24H28N2O5	424.49	31	12	0.42	7	5	0	123.62	68.31	3.58	2.82	1.9	2.03	3.26	2.72	-4.07	0.0359	8.45e-05	Moderately soluble	-3.91	0.052	0.000122	Soluble	-5.5	0.00135	3.18e-06	Moderately soluble	High	Yes	No	No	No	Yes	Yes	Yes	-6.89	0	0	0	0	0	0.55	0
		605	NPA009333	Penitropeptide	CC(C)C[C@H]1C(=O)NCC(=O)N[C@H](C(=O)N2CCC[C@H]2C(=O)N3CCC[C@H]3C(=O)N[C@H](C(=O)N1)CC4=CNC5=CC=CC=C54)CC6=CC=CC=C6	C24H28N2O5	424.49	31	12	0.42	7	5	0	123.62	68.31	3.58	2.82	1.9	2.03	3.26	2.72	-4.07	0.0359	8.45e-05	Moderately soluble	-3.91	0.052	0.000122	Soluble	-5.5	0.00135	3.18e-06	Moderately soluble	High	Yes	No	No	No	Yes	Yes	Yes	-6.89	0	0	0	0	0	0.55	0
		606	NPA009340	Quinolactacin B	CC(C)C1C2=C(C(=O)C3=CC=CC=C3N2C)C(=O)N1	C15H16N2O2	256.3	19	10	0.33	1	2	1	78.85	51.1	2.05	2.13	1.27	1.37	2.5	1.87	-3.09	0.206	0.000805	Soluble	-2.83	0.375	0.00146	Soluble	-4.26	0.0141	5.52e-05	Moderately soluble	High	Yes	No	Yes	Yes	No	No	No	-6.35	0	0	0	0	0	0.55	0
		607	NPA009343	Penicisochroman J	CC1C(=O)C2=C(CO1)C(=CC=C2)O	C10H10O3	178.18	13	6	0.3	0	3	1	47.4	46.53	1.62	1.2	1.34	0.47	1.96	1.32	-2.04	1.62	0.00907	Soluble	-1.77	3	0.0168	Very soluble	-2.44	0.653	0.00366	Soluble	High	Yes	No	Yes	No	No	No	No	-6.53	0	0	0	0	1	0.55	0
		608	NPA009348	Conidiogenone C	C[C@@H]1C=CC(=O)[C@@]2([C@]13C[C@@]4(CC[C@@]([C@@H]4[C@H]3CC2)(C)CO)C)C	C20H30O2	302.45	22	0	0.85	1	2	1	89.65	37.3	2.94	4.17	3.98	3.82	4.05	3.79	-4.28	0.016	5.29e-05	Moderately soluble	-4.66	0.00659	2.18e-05	Moderately soluble	-4.09	0.0247	8.17e-05	Moderately soluble	High	Yes	No	No	No	Yes	No	No	-5.18	0	0	0	0	0	0.55	0
		609	NPA009358	6-Desmethyl-griseofulvin	C[C@@H]1CC(=O)C=C([C@]12C(=O)C3=C(O2)C(=C(C=C3OC)O)Cl)OC	C16H15ClO6	338.74	23	6	0.38	2	6	1	82.12	82.06	2.59	1.85	2.51	0.47	2.86	2.06	-3.17	0.231	0.000681	Soluble	-3.19	0.217	0.000639	Soluble	-4.02	0.0326	9.64e-05	Moderately soluble	High	No	No	Yes	No	Yes	No	Yes	-7.05	0	0	0	0	0	0.56	0
		610	NPA009370	Pinodiketopiperazine A	CN1C(=CC2=CC=CC=C2)C(=O)N[C@@H](C1=O)CCCO	C15H18N2O3	274.32	20	6	0.33	4	3	2	83.16	69.64	2.14	1.06	-0.11	0.53	1.67	1.06	-2.17	1.87	0.00681	Soluble	-2.11	2.11	0.0077	Soluble	-3.5	0.0871	0.000318	Soluble	High	No	No	No	No	No	No	No	-7.22	0	0	0	0	0	0.55	0
		611	NPA009374	(6E,10Z)-20-O-methylmyxalamide D	C/C=C/C1=CC(=O)[C@@]2([C@H](O1)O2)C(=O)C3=C(C=C(C=C3C(=O)OC)OC)OC	C19H18O8	374.34	27	6	0.32	7	8	0	91.78	100.66	2.66	2.09	1.83	0.14	3.16	1.98	-3.18	0.247	0.000661	Soluble	-3.83	0.0549	0.000147	Soluble	-3.36	0.164	0.000439	Soluble	High	No	No	Yes	No	Yes	No	No	-7.1	0	0	0	0	0	0.56	0
		612	NPA009408	6-formylsalicylic acid	C1=CC(=C(C(=C1)O)C(=O)O)C=O	C8H6O4	166.13	12	6	0	2	4	2	40.81	74.6	0.47	1.47	0.9	0.38	0.89	0.82	-2.03	1.54	0.00924	Soluble	-2.64	0.378	0.00227	Soluble	-1.14	12.1	0.0729	Soluble	High	No	No	No	No	No	No	No	-6.27	0	1	0	0	1	0.85	0
		613	NPA009435	(3S,4R)-6-hydroxy-8-methoxy-3,5-dimethyl-4-isochromanol	C[C@H]1[C@@H](C2=C(CO1)C(=CC(=C2C)O)OC)O	C12H16O4	224.25	16	6	0.5	1	4	2	59.6	58.92	2.23	0.91	1.18	0.55	1.84	1.34	-2.02	2.17	0.00966	Soluble	-1.73	4.15	0.0185	Very soluble	-2.27	1.21	0.00541	Soluble	High	Yes	No	No	No	No	No	No	-7.02	0	0	0	0	0	0.55	0
		614	NPA009436	Drimiopsin G	CC1=CC(=C(C2=C1C(=O)C3=C(C=C(C=C3O2)OC)O)OC)O	C16H14O6	302.28	22	14	0.19	2	6	2	81.99	89.13	2.92	3.11	2.68	0.53	3.02	2.45	-4.01	0.0294	9.72e-05	Moderately soluble	-4.65	0.00676	2.24e-05	Moderately soluble	-4.77	0.00516	1.71e-05	Moderately soluble	High	No	No	Yes	No	Yes	Yes	Yes	-5.94	0	0	0	0	0	0.55	0
		615	NPA009440	Penibruguieramine A	CC=CCCCC[C@]1([C@@H](C(=O)N2[C@@]1(CCC2)CO)C)O	C16H27NO3	281.39	20	0	0.81	6	3	2	83.73	60.77	2.62	2.04	1.48	1.56	2.62	2.06	-2.47	0.945	0.00336	Soluble	-2.94	0.32	0.00114	Soluble	-2.53	0.838	0.00298	Soluble	High	Yes	No	No	No	No	No	No	-6.57	0	0	0	0	0	0.55	0
		616	NPA009478	Terrestrol F	C1=CC(=C(C=C1O)CC2=C(C(=C(C=C2O)Cl)O)CO)O	C14H13ClO5	296.7	20	12	0.14	3	5	5	75.12	101.15	1.47	2.72	2.09	1.45	2.42	2.03	-3.64	0.0681	0.00023	Soluble	-4.5	0.00943	3.18e-05	Moderately soluble	-3.46	0.104	0.00035	Soluble	High	No	No	Yes	No	Yes	Yes	Yes	-6.18	0	0	0	0	0	0.55	0
		617	NPA009510	(2R,4bS,6aS,12bS,12cR,14aS)-9,10-diisopentenylpaxilline	CC(=CCC1=C(C=C2C(=C1)C3=C(N2)[C@]4([C@H](C3)CC[C@@]5([C@@]4(CC[C@H]6C5=CC(=O)[C@H](O6)C(C)(C)O)C)O)C)CC=C(C)C)C	C37H49NO4	571.79	42	9	0.59	5	4	3	171.77	82.55	5.38	7.33	6.97	4.29	8.36	6.47	-7.83	8.43e-06	1.47e-08	Poorly soluble	-8.89	7.35e-07	1.29e-09	Poorly soluble	-8.54	1.66e-06	2.9e-09	Poorly soluble	Low	No	No	No	No	No	No	Yes	-4.58	2	4	0	1	1	0.17	0
		618	NPA009512	Not named	CCCC(=O)O[C@@H]1C[C@@H](N2C[C@@]3(C[C@@]4(C5=CC=CC(=C5NC4=O)C(=O)[C@@H]6C(O6)(C)C)[C@]([C@H]3C[C@H]2C1)(C)C=O)NC)C	C32H43N3O6	565.7	41	6	0.69	8	8	2	161.11	117.34	4.19	2.23	2.44	1.58	4.36	2.96	-4.33	0.0263	4.65e-05	Moderately soluble	-4.33	0.0265	4.68e-05	Moderately soluble	-6.88	7.46e-05	1.32e-07	Poorly soluble	High	No	Yes	No	No	No	No	Yes	-8.17	1	3	0	0	0	0.55	0
		619	NPA009516	Penicilleremophilane B	C[C@H]1[C@@H](CCC2=CC(=O)[C@@]3(C[C@]12CO3)C(=C)C)O	C15H20O3	248.32	18	0	0.67	1	3	1	69.15	46.53	2.32	1.83	2.01	1.66	2.7	2.1	-2.47	0.848	0.00342	Soluble	-2.43	0.928	0.00374	Soluble	-2.48	0.83	0.00334	Soluble	High	Yes	No	No	No	No	No	No	-6.52	0	0	0	0	0	0.55	0
		620	NPA009518	(1S,3S)-1,6,8-trihydroxy-3-(7-hydroxyheptyl)isochroman-7-carboxylic acid	C1[C@@H](O[C@@H](C2=C(C(=C(C=C21)O)C(=O)O)O)O)CCCCCCCO	C17H24O7	340.37	24	6	0.59	8	7	5	87.13	127.45	1.19	2.87	1.74	1.06	1.97	1.76	-3.42	0.131	0.000384	Soluble	-5.21	0.00212	6.23e-06	Moderately soluble	-2.38	1.42	0.00416	Soluble	High	No	Yes	No	No	No	No	No	-6.34	0	0	0	0	0	0.56	0
		621	NPA009539	Penicifuran D	CC(=O)C1=COC2=C(C=C(C=C12)O)O	C10H8O4	192.17	14	9	0.1	1	4	2	50.45	70.67	1.41	1.3	2.05	-0.01	1.72	1.29	-2.26	1.06	0.00549	Soluble	-2.38	0.793	0.00413	Soluble	-2.48	0.642	0.00334	Soluble	High	Yes	No	No	No	No	No	No	-6.55	0	0	0	0	1	0.55	0
		622	NPA009545	Corymbiferan lactone D	CC1=CC(=C2C3=C1C(=CC(=C3COC2=O)OC)O)OC	C15H14O5	274.27	20	10	0.27	2	5	1	73.25	64.99	2.04	2.55	2.39	1.56	3.21	2.35	-3.38	0.113	0.000412	Soluble	-3.56	0.0752	0.000274	Soluble	-4.32	0.0131	4.78e-05	Moderately soluble	High	Yes	Yes	Yes	No	No	No	No	-6.16	0	0	0	0	0	0.55	0
		623	NPA009548	Penicimutanin A	CCCCCCC(C)CC(C)/C=C/C(=O)N[C@H]1CC2([C@H]3[C@H](O3)C([C@H]4[C@@H]2O4)(CC(=O)C)O)O[C@@H]1N5[C@@H]6[C@@](C[C@@H]7N6C(=O)[C@@H](NC7=O)CC8=CC=CC=C8)(C9=CC=CC=C95)C(C)(C)C=C	C51H66N4O8	863.09	63	12	0.61	18	8	3	251.59	153.34	4.96	8.57	4.9	2.95	7.58	5.79	-9.54	2.47e-07	2.86e-10	Poorly soluble	-11.66	1.87e-09	2.17e-12	Insoluble	-9.86	1.2e-07	1.39e-10	Poorly soluble	Low	No	Yes	No	No	No	No	Yes	-5.48	2	3	2	1	5	0.17	0
		624	NPA009570	Brocazine B	C1CC(=O)[C@@H]2C[C@@]34C(=O)N5[C@H]6[C@H](C[C@]5(C(=O)N3[C@@H]2[C@H]1O)SS4)C(=O)C=C[C@@H]6O	C18H18N2O6S2	422.48	28	0	0.67	0	6	2	107.49	165.82	1.89	-1.72	-1.32	-1.06	-0.87	-0.61	-1.38	17.8	0.0421	Very soluble	-1.25	23.8	0.0564	Very soluble	-0.19	274	0.649	Soluble	Low	No	Yes	No	Yes	No	No	No	-10.1	0	1	1	1	1	0.55	0
		625	NPA009634	(E)-7-(3-methyl-4-oxo-6,7,8,8a-tetrahydro-4H-pyrrolo[2,1-b][1,3]oxazin-2-yl)hept-2-enoic acid	CC1=C(OC2CCCN2C1=O)CCCC/C=C/C(=O)O	C15H21NO4	279.33	20	0	0.6	6	4	1	78.91	66.84	2.64	2.18	2.06	1.51	2.18	2.11	-2.55	0.789	0.00282	Soluble	-3.22	0.169	0.000607	Soluble	-1.99	2.85	0.0102	Soluble	High	Yes	No	Yes	No	No	No	No	-6.46	0	0	0	0	0	0.85	0
		626	NPA009646	Penicisteroid A	C[C@H](/C=C/[C@H](C)C(C)C)[C@H]1[C@H](C[C@@H]2[C@@]1(C[C@@H]([C@H]3[C@H]2[C@H]([C@H]([C@@H]4[C@@]3(CC[C@@H](C4)O)C)O)O)O)C)OC(=O)C	C30H50O6	506.71	36	0	0.9	6	6	4	142.81	107.22	4	4.4	3.94	3.33	3.45	3.82	-5.36	0.00222	4.39e-06	Moderately soluble	-6.37	0.000217	4.28e-07	Poorly soluble	-2.42	1.94	0.00383	Soluble	High	No	Yes	No	No	No	No	No	-6.27	1	3	0	0	0	0.55	0
		627	NPA009650	Penicyclone A	C[C@@H]1CC[C@@]2([C@@H]([C@@H](C(=CC2=O)C)O)O)OC1=O	C12H16O5	240.25	17	0	0.67	0	5	2	58.94	83.83	1.49	-0.44	-0.05	0	0.68	0.33	-1.05	21.3	0.0886	Very soluble	-0.86	33.5	0.14	Very soluble	-0.85	33.6	0.14	Soluble	High	No	No	No	No	No	No	No	-8.08	0	0	0	0	0	0.55	0
		628	NPA009652	Okaramine O	CC1(/C=C\N2[C@@H]([C@H](C3=C1NC4=CC=CC=C43)O)C(=O)N5[C@H](C2=O)C[C@]6([C@@H]5N(C7=CC=CC=C76)C(C)(C)C=C)O)C	C32H34N4O4	538.64	40	15	0.38	2	4	3	163.9	100.11	3.44	3.53	2.24	2.26	2.44	2.78	-5.55	0.00152	2.83e-06	Moderately soluble	-5.32	0.0026	4.82e-06	Moderately soluble	-5.88	0.000702	1.3e-06	Moderately soluble	High	No	Yes	No	No	Yes	No	No	-7.08	1	3	0	0	0	0.55	0
		629	NPA009681	Sargassopenilline E	C[C@H]1C[C@@H](C[C@]2(O1)CC3=C(CO2)C(=O)[C@]([C@@H](C3)O)(C)O)O	C15H22O6	298.33	21	0	0.8	0	6	3	73.33	96.22	2.43	-1.06	0.04	-0.33	0.82	0.38	-1.02	28.4	0.0951	Very soluble	-0.47	101	0.337	Very soluble	-1.15	21	0.0705	Soluble	High	No	Yes	No	No	No	No	No	-8.87	0	0	0	0	0	0.55	0
		630	NPA009705	Preaustinoid D	C[C@@]12CC[C@H]([C@]([C@H]1C[C@]3(C(=C)[C@@]2(C(=O)[C@](C3=O)(C)O)C(=O)OC)C)(C)CCC(=O)OC)C(C)(C)O	C27H40O8	492.6	35	0	0.78	7	8	2	129.42	127.2	3.28	2.74	2.78	1.69	4.53	3	-4.16	0.0342	6.94e-05	Moderately soluble	-5.07	0.00423	8.6e-06	Moderately soluble	-5.15	0.00351	7.13e-06	Moderately soluble	High	No	Yes	No	No	No	No	Yes	-7.36	0	2	0	0	0	0.55	0
		631	NPA009717	(3R,5R)-cis-5-methyl-3-(2-oxobutyl)-dihydrofuran-2-one	CCC(=O)C[C@H]1C[C@H](OC1=O)C	C9H14O3	170.21	12	0	0.78	3	3	0	44.75	43.37	1.85	0.77	1.31	0.9	1.82	1.33	-1.18	11.2	0.0657	Very soluble	-1.26	9.33	0.0548	Very soluble	-1.68	3.52	0.0207	Soluble	High	Yes	No	No	No	No	No	No	-6.79	0	0	0	0	1	0.55	0
		632	NPA009736	Penidiamide	C1=CC=C2C(=C1)C(=CN2)/C=C/NC(=O)CNC(=O)C3=CC=CC=C3N	C19H18N4O2	334.37	25	15	0.05	7	2	4	97.93	100.01	1.77	2.53	2.17	1.1	2.53	2.02	-3.49	0.108	0.000324	Soluble	-4.28	0.0177	5.29e-05	Moderately soluble	-5.91	0.000413	1.24e-06	Moderately soluble	High	No	No	Yes	No	Yes	Yes	No	-6.54	0	0	0	0	0	0.55	0
		633	NPA009756	Paraherquonin	C[C@H]1[C@@H]2C[C@]3(C(=O)O[C@@H]4[C@]3(C5=C([C@@H](O4)C)O[C@H]([C@@]25C)C=C6C1=CC(=O)OC6(C)C)O)C	C24H28O7	428.47	31	0	0.67	0	7	1	108.83	91.29	2.78	0.71	2.54	2.27	2.66	2.19	-2.94	0.488	0.00114	Soluble	-2.21	2.67	0.00624	Soluble	-3.52	0.13	0.000303	Soluble	High	No	Yes	No	No	No	No	No	-8.41	0	0	0	0	0	0.55	0
		634	NPA009760	Rubralide C	CC1=C(C=C2C(=C1O)[C@@H](OC2=O)OC)O	C10H10O5	210.18	15	6	0.3	1	5	2	50.67	75.99	1.45	0.99	0.9	0.4	1.21	0.99	-2	2.12	0.0101	Very soluble	-2.17	1.41	0.00669	Soluble	-1.72	4.01	0.0191	Soluble	High	No	No	No	No	No	No	No	-6.88	0	0	0	0	0	0.55	0
		635	NPA009765	Terrestrol L	C[C@H]1[C@H]([C@H](C=C(C1=O)Cl)O)O	C7H9ClO3	176.6	11	0	0.57	0	3	2	40.49	57.53	1.07	0.22	0.05	-0.23	0.5	0.32	-1.07	14.9	0.0844	Very soluble	-0.99	18.2	0.103	Very soluble	-0.35	79.6	0.451	Soluble	High	No	No	No	No	No	No	No	-7.22	0	0	0	0	1	0.55	1
		636	NPA009773	Striatisporolide A	CCCCCC1C(=C(C(=O)O1)C)C(=O)O	C11H16O4	212.24	15	0	0.64	5	4	1	55.46	63.6	2.05	2.21	1.89	1.36	2.09	1.92	-2.22	1.28	0.00605	Soluble	-3.18	0.14	0.000661	Soluble	-2.13	1.56	0.00736	Soluble	High	Yes	No	No	No	No	No	No	-6.03	0	0	0	0	0	0.85	0
		637	NPA009783	PR-toxin	CC1C(C2C(O2)C3=CC(=O)C4(CC13C)C(O4)(C)C=O)OC(=O)C	C17H20O6	320.34	23	0	0.71	3	6	0	78.57	85.5	1.74	0.17	0.97	0.38	2.56	1.16	-1.74	5.89	0.0184	Very soluble	-1.52	9.61	0.03	Very soluble	-2.25	1.79	0.0056	Soluble	High	No	No	No	No	No	No	No	-8.13	0	0	0	0	0	0.55	0
		638	NPA009794	6-((2S,4R)-2,4,11-trihydroxyundecyl)-4-hydroxy-3-methyl-2H-pyran-2-one	CC1=C(C=C(OC1=O)C[C@H](C[C@@H](CCCCCCCO)O)O)O	C17H28O6	328.4	23	6	0.71	11	6	4	88.49	111.13	2.73	1.74	1.64	0.64	3.46	2.04	-2.44	1.19	0.00364	Soluble	-3.69	0.067	0.000204	Soluble	-3.74	0.0602	0.000183	Soluble	High	No	Yes	No	No	No	No	No	-7.07	0	0	1	0	0	0.55	0
		639	NPA009795	Secocitreoanthrasteroid	CC1=C2C[C@H](CCC2=CC(=C1CC[C@@]3([C@H](CCC3=O)[C@H](C)/C=C/[C@H](C)C(C)C)C)O)O	C28H42O3	426.63	31	6	0.68	7	3	2	131.25	57.53	4.37	6.27	5.95	4.62	7.41	5.72	-6.12	0.000326	7.65e-07	Poorly soluble	-7.27	2.31e-05	5.42e-08	Poorly soluble	-6.43	0.00016	3.74e-07	Poorly soluble	High	No	Yes	No	No	No	Yes	Yes	-4.45	1	3	0	1	1	0.55	0
		640	NPA009797	Andrastin C	CC1=C[C@H]2[C@@]3(CC[C@@H](C([C@H]3CC[C@@]2([C@]4([C@@]1(C(=C(C4=O)C)O)C)C(=O)OC)C)(C)C)OC(=O)C)C	C28H40O6	472.61	34	0	0.75	4	6	1	130.35	89.9	3.76	5.18	5.32	3.48	4.9	4.53	-5.77	0.000803	1.7e-06	Moderately soluble	-6.81	7.25e-05	1.53e-07	Poorly soluble	-5.6	0.0012	2.53e-06	Moderately soluble	High	No	Yes	No	No	Yes	No	No	-5.51	0	2	0	0	1	0.56	0
		641	NPA009829	Deoxyfunicone	C/C=C/C1=CC(=O)C(=CO1)C(=O)C2=C(C=C(C=C2C(=O)OC)OC)OC	C19H18O7	358.34	26	12	0.21	7	7	0	94.01	92.04	3.02	2.49	2.6	0.38	4.02	2.5	-3.51	0.111	0.000309	Soluble	-4.07	0.0306	8.55e-05	Moderately soluble	-5.17	0.00245	6.84e-06	Moderately soluble	High	No	No	Yes	Yes	Yes	No	Yes	-6.72	0	0	0	0	0	0.55	0
		642	NPA009854	Dhilirolide M	C[C@H]1[C@]2(C(=O)[C@@]3(C[C@@]4(C5=CC(=O)OC(C5=CC[C@@]4([C@@]2(C3=C)C(=O)O1)C)(C)C)C(=O)C)C)O	C25H28O7	440.49	32	0	0.6	1	7	1	113.46	106.97	0	0.4	2.37	1.91	4.07	1.75	-2.76	0.771	0.00175	Soluble	-2.21	2.7	0.00613	Soluble	-4.91	0.00546	1.24e-05	Moderately soluble	High	No	Yes	No	No	No	No	No	-8.7	0	0	0	0	0	0.55	0
		643	NPA009888	Penicisochroman E	CC1[C@H](C2=C(CO1)C(=CC=C2)O)O	C10H12O3	180.2	13	6	0.4	0	3	2	48.14	49.69	2.15	0.57	0.87	0.56	1.37	1.1	-1.66	3.96	0.022	Very soluble	-1.19	11.7	0.0651	Very soluble	-1.74	3.26	0.0181	Soluble	High	Yes	No	No	No	No	No	No	-6.99	0	0	0	0	1	0.55	0
		644	NPA009895	Verrucine B	C1=CC=C(C=C1)C[C@H]2C3=NC4=CC=CC=C4C(=O)N3[C@@H](C(=O)N2)CCC(=O)N	C21H20N4O3	376.41	28	16	0.24	5	4	2	108.46	107.08	2.41	1.25	0.91	1.67	2.1	1.67	-3.05	0.332	0.000883	Soluble	-3.1	0.301	0.0008	Soluble	-5.98	0.000392	1.04e-06	Moderately soluble	High	No	Yes	No	No	No	No	Yes	-7.71	0	0	0	0	0	0.55	0
		645	NPA009936	Comazaphilone D	C/C=C/C1=CC2=C(CO1)C(=O)[C@]([C@@H](C2)OC(=O)C3=C(C=C(C=C3C)O)O)(C)O	C21H22O7	386.4	28	6	0.33	4	7	3	101.25	113.29	3.56	2.61	2.44	0.98	2.85	2.49	-3.77	0.0649	0.000168	Soluble	-4.64	0.00888	2.3e-05	Moderately soluble	-3.15	0.272	0.000703	Soluble	High	No	Yes	No	No	Yes	No	Yes	-6.8	0	0	0	0	0	0.55	0
		646	NPA009940	Cyclochlorotine	CC[C@H]1C(=O)N[C@H](C(=O)N[C@H](CC(=O)N[C@H](C(=O)N2C[C@H]([C@H]([C@H]2C(=O)N1)Cl)Cl)CO)C3=CC=CC=C3)CO	C24H31Cl2N5O7	572.44	38	6	0.54	4	7	6	155.49	177.17	1	0.2	-3.71	-1.41	-0.3	-0.84	-3.37	0.245	0.000429	Soluble	-3.48	0.19	0.000332	Soluble	-5.08	0.00475	8.3e-06	Moderately soluble	Low	No	Yes	No	No	No	No	No	-9.65	3	3	1	1	2	0.17	0
		647	NPA009954	Penicidone A	C/C=C/C1=CC(=O)C(=CN1)[C@H]2C3=C(C=C(C=C3C(=O)O2)OC)OC	C18H17NO5	327.33	24	12	0.22	4	5	1	88.76	77.62	2.82	2.23	2.25	1.02	4.01	2.47	-3.38	0.136	0.000417	Soluble	-3.5	0.105	0.00032	Soluble	-5.11	0.00256	7.82e-06	Moderately soluble	High	No	No	No	Yes	Yes	No	Yes	-6.71	0	0	0	0	0	0.55	0
		648	NPA010009	Cyclopiamide G	CC1([C@@H]2CC3=C4C(=CC=C3)NC(=O)[C@@]4([C@@H]2C(=O)N1)O)C	C15H16N2O3	272.3	20	6	0.47	0	3	3	79.31	78.43	1.45	0.01	-0.54	0.88	1.62	0.68	-1.76	4.77	0.0175	Very soluble	-1.21	16.8	0.0619	Very soluble	-3.93	0.0323	0.000119	Soluble	High	No	Yes	No	No	No	Yes	No	-7.95	0	1	0	0	0	0.55	0
		649	NPA010018	Islandic acid-II	COC1=C(C(=O)OC(=C1CO)/C=C/C(=O)O)CO	C11H12O7	256.21	18	6	0.27	5	7	3	60.4	117.2	1.39	-1.23	-0.68	-1.08	1.09	-0.1	-0.57	68.9	0.269	Very soluble	-0.74	47.1	0.184	Very soluble	-1.19	16.5	0.0644	Soluble	High	No	No	No	No	No	No	No	-8.74	0	1	0	0	0	0.56	0
		650	NPA010019	Isocitreohybridone C	CC1=C[C@@H]2[C@](C[C@H]3[C@H]4[C@]2(CC[C@@H](C4(C)C)O)C(=O)O3)([C@]5([C@@]1(C(=C(C5=O)C)OC)C)C(=O)OC)C	C27H36O7	472.57	34	0	0.74	3	7	1	124.1	99.13	3.69	3.07	3.35	2.48	3.96	3.31	-4.51	0.0147	3.12e-05	Moderately soluble	-4.82	0.00717	1.52e-05	Moderately soluble	-4.93	0.00553	1.17e-05	Moderately soluble	High	No	Yes	No	No	No	No	No	-7	0	0	0	0	0	0.56	0
		651	NPA010022	Cyclo-(D-Ile-L-Trp)	CC[C@H](C)[C@@H]1C(=O)NC(C(=O)N1)CC2=CNC3=CC=CC=C32	C17H21N3O2	299.37	22	9	0.41	4	2	3	93.44	73.99	2.05	2.53	0.98	1.21	3.03	1.96	-3.33	0.14	0.000469	Soluble	-3.73	0.0557	0.000186	Soluble	-5.43	0.0011	3.68e-06	Moderately soluble	High	No	Yes	No	Yes	No	Yes	No	-6.33	0	0	0	0	0	0.55	0
		652	NPA010037	Duclauxin	CC1=CC(=C2C3=C1C(=O)C4C(C3(COC2=O)C5C4(C6=C7C(=COC(=O)C7=C(C=C6C)O)C5=O)OC)OC(=O)C)O	C29H22O11	546.48	40	16	0.34	3	11	2	135.3	166.64	2.53	2.41	2.23	1.02	4.24	2.49	-4.84	0.00782	1.43e-05	Moderately soluble	-5.55	0.00153	2.81e-06	Moderately soluble	-6.9	6.88e-05	1.26e-07	Poorly soluble	Low	No	No	No	No	No	No	No	-7.92	2	2	1	1	2	0.17	0
		653	NPA010038	Roquefortine G	CC(=O)CC(C)(C)N1C=C(N=C1)/C=C/2\C(=O)N3[C@H]4[C@@](C[C@]3(C(=O)N2)OC)(C5=CC=CC=C5N4)C(C)(C)C=C	C29H35N5O4	517.62	38	11	0.45	7	5	2	155.16	105.56	3.13	2.9	2.1	1.15	3.32	2.52	-4.63	0.0122	2.35e-05	Moderately soluble	-4.78	0.00864	1.67e-05	Moderately soluble	-6.62	0.000126	2.43e-07	Poorly soluble	High	No	Yes	No	No	Yes	No	Yes	-7.4	1	3	0	0	0	0.55	0
		654	NPA010050	Shearinine H	C[C@]12CC[C@]34C(=CC(=O)[C@H](O3)C(O4)(C)C)[C@@]1(CC[C@@H]5[C@@]2(C(=O)NC6=CC7=C(CC8=C7CC(OC8(C)C)(C)C)C=C6C(=O)C5)C)O	C37H45NO7	615.76	45	6	0.65	0	7	2	173.32	111.16	3.86	2.13	5.27	2.78	6.4	4.09	-5.1	0.00491	7.98e-06	Moderately soluble	-4.1	0.0494	8.02e-05	Moderately soluble	-9.09	5.06e-07	8.22e-10	Poorly soluble	Low	No	Yes	No	No	No	No	Yes	-8.54	1	3	0	0	2	0.55	0
		655	NPA010059	Spirohexaline	COC1=C2C3=C(C[C@]24C(C)=CCCC4(C)C)C2=C(C(=O)[C@@]4(O)C(O)=C(C(C)=O)C(=O)C[C@@]4(O)[C@@H]2O)C(O)=C3C(O)=C1	C31H32O10	564.58	41	10	0.45	2	10	6	147.44	181.82	2.55	2.51	2.56	-0.32	3.78	2.22	-4.97	0.00605	1.07e-05	Moderately soluble	-5.97	0.000599	1.06e-06	Moderately soluble	-5.37	0.00239	4.24e-06	Moderately soluble	Low	No	No	No	Yes	Yes	No	No	-7.96	2	3	1	1	2	0.11	0
		656	NPA010077	Tanzawaic acid L	C[C@@H]1C[C@@](C[C@H]2[C@H]1C(=C(C=C2)C)/C=C/C=C/C(=O)O)(C)O	C18H24O3	288.38	21	0	0.5	3	3	2	85.49	57.53	2.82	2.66	3.48	3.02	2.83	2.96	-3.11	0.226	0.000784	Soluble	-3.52	0.0872	0.000302	Soluble	-1.59	7.41	0.0257	Soluble	High	Yes	No	No	No	Yes	No	Yes	-6.17	0	0	0	0	0	0.85	0
		657	NPA010088	Phenalenone derivative	C[C@@H]1C(C2=C(O1)C3=C4C(=C(C=C3C)O)C(=C(C(=O)C4=C2O)N=C5C(=O)C6=C(C=C(C7=C6C(=C(C8=C7O[C@@H](C8(C)C)C)O)C5=O)C)O)O)(C)C	C38H33NO10	663.67	49	20	0.32	1	11	5	183.19	183.18	4.59	8.93	6.49	0.61	7.44	5.61	-9.82	1.01e-07	1.53e-10	Poorly soluble	-12.66	1.44e-10	2.16e-13	Insoluble	-9.53	1.97e-07	2.96e-10	Poorly soluble	Low	No	Yes	No	No	Yes	No	No	-4.01	2	4	1	2	5	0.11	1
		658	NPA010101	Penicibrocazine D	CS[C@@]12C[C@@H]3[C@H](N1C(=O)[C@@]4(C[C@H]5[C@@H](N4C2=O)[C@H](CCC5=O)O)SC)[C@H](CCC3=O)O	C20H26N2O6S2	454.56	30	0	0.8	2	6	2	119.69	165.82	2.15	-0.89	-0.76	-0.51	0.03	0	-1.97	4.92	0.0108	Very soluble	-2.11	3.53	0.00776	Soluble	-1.41	17.8	0.0393	Soluble	Low	No	Yes	No	Yes	No	No	No	-9.7	0	1	1	1	1	0.55	0
		659	NPA010111	Peniciginseng A	CCCCC/C=C\C/C=C\[C@H](CCCCCCC(=O)OO)O	C18H32O4	312.44	22	0	0.72	15	4	2	91.71	66.76	2.15	-0.89	4.79	-0.51	0.03	0	-1.97	4.92	0.0108	Very soluble	-2.11	3.53	0.00776	Soluble	-1.41	17.8	0.0393	Soluble	Low	No	Yes	No	Yes	No	No	No	-9.7	0	1	1	1	1	0.55	0
		660	NPA010128	Mycelianamide	C[C@H]1C(=O)N(/C(=C/C2=CC=C(C=C2)OC/C=C(\C)/CCC=C(C)C)/C(=O)N1O)O	C22H28N2O5	400.47	29	6	0.36	7	5	2	117.94	90.31	2.15	-0.89	3.07	-0.51	0.03	0	-1.97	4.92	0.0108	Very soluble	-2.11	3.53	0.00776	Soluble	-1.41	17.8	0.0393	Soluble	Low	No	Yes	No	Yes	No	No	No	-9.7	0	1	1	1	1	0.55	0
		661	NPA010141	A26771E	CN1C(=O)C(N(C(=O)C1(CC2=CC=CC=C2)SC)C)(CO)SC	C16H22N2O3S2	354.49	23	6	0.5	5	3	1	103	111.45	3.04	2.09	0.51	0.86	1.94	1.69	-3.22	0.215	0.000606	Soluble	-4.06	0.0308	8.7e-05	Moderately soluble	-3.9	0.045	0.000127	Soluble	High	No	No	No	Yes	No	No	No	-6.98	0	0	0	0	0	0.55	0
		662	NPA010148	13-hydroxypalitantin	C[C@H](C/C=C/C=C/[C@@H]1C[C@H]([C@H](C(=O)[C@H]1CO)O)O)O	C14H22O5	270.32	19	0	0.64	5	5	4	71.2	97.99	2.04	0.19	-0.21	-0.28	0.86	0.52	-1.31	13.4	0.0495	Very soluble	-1.81	4.22	0.0156	Very soluble	0.36	619	2.29	Soluble	High	No	Yes	No	No	No	No	No	-7.81	0	0	0	0	0	0.55	0
		663	NPA010149	Penipacid A	CC(=NCC(C)(C)O)NC1=CC=CC=C1C(=O)O	C13H18N2O3	250.29	18	6	0.38	5	4	3	71.63	81.92	2.37	1.93	1.8	0.72	1.69	1.7	-2.52	0.748	0.00299	Soluble	-3.27	0.133	0.000532	Soluble	-2.96	0.273	0.00109	Soluble	High	No	No	No	No	No	No	No	-6.46	0	0	0	0	0	0.55	0
		664	NPA010167	Citreopyrone C	CC1=C(OC(=O)C=C1OC)C=O	C8H8O4	168.15	12	6	0.25	2	4	0	41.82	56.51	1.38	0.06	0.77	-0.28	1.95	0.78	-1.16	11.7	0.0695	Very soluble	-0.8	26.6	0.158	Very soluble	-2.39	0.682	0.00406	Soluble	High	Yes	No	No	No	No	No	No	-7.28	0	0	0	0	1	0.55	0
		665	NPA010170	Corymbiferan lactone A	COC1=C2COC(=O)C3=C(C=C(C(=C23)C(=C1)O)CO)O	C14H12O6	276.24	20	10	0.21	2	6	3	69.94	96.22	2.48	1.52	1.12	0.49	2.08	1.54	-2.75	0.493	0.00179	Soluble	-3.15	0.196	0.000709	Soluble	-3.06	0.241	0.000871	Soluble	High	No	Yes	Yes	No	No	No	No	-6.91	0	0	0	0	0	0.55	0
		666	NPA010177	Variecolorin O	CC1(C(=O)N/C(=C\C2=C(NC3=CC=CC=C32)C(C)(C)C=C)/C(=O)N1)O	C19H21N3O3	339.39	25	9	0.26	3	3	4	104.14	94.22	2.45	2.56	1.06	1.12	3.37	2.11	-3.63	0.0804	0.000237	Soluble	-4.19	0.0221	6.51e-05	Moderately soluble	-5.34	0.00155	4.56e-06	Moderately soluble	High	No	Yes	Yes	Yes	Yes	No	No	-6.55	0	0	0	0	0	0.55	0
		667	NPA010189	Penicillenol A1	CCCCCCC(C)/C(=C/1\C(=O)[C@@H](N(C1=O)C)C(C)O)/O	C16H27NO4	297.39	21	0	0.75	7	4	2	86.38	77.84	3.09	3.94	1.81	0.63	2.41	2.38	-3.7	0.0588	0.000198	Soluble	-5.27	0.00158	5.32e-06	Moderately soluble	-2.41	1.15	0.00386	Soluble	High	No	No	No	No	No	No	No	-5.32	0	0	0	0	0	0.56	0
		668	NPA010192	PP-V	CCCCCCCC(=C1C2=CC3=CC(=NC=C3C(=O)[C@@]2(OC1=O)C)/C=C\C(=O)O)O	C23H25NO6	411.45	30	6	0.39	8	7	2	112.26	113.79	2.74	4.32	4.03	1.34	4.48	3.38	-4.73	0.00762	1.85e-05	Moderately soluble	-6.42	0.000155	3.77e-07	Poorly soluble	-4.98	0.00434	1.05e-05	Moderately soluble	High	No	No	No	Yes	Yes	No	No	-5.74	0	0	0	0	0	0.56	0
		669	NPA010205	Dhilirolide J	C[C@H]1[C@]23[C@]4(C(=C)[C@@]5([C@]2(O[C@](O3)([C@@]6(C5)[C@]4(CC=C7C6=CC(=O)OC7(C)C)C)C)O)C)C(=O)O1	C25H28O7	440.49	32	0	0.68	0	7	1	111.08	91.29	0	1.06	2.69	2.48	3.83	2.01	-3.24	0.254	0.000577	Soluble	-2.57	1.19	0.0027	Soluble	-4.79	0.00709	1.61e-05	Moderately soluble	High	No	Yes	No	No	No	No	No	-8.23	0	0	0	0	0	0.55	0
		670	NPA010252	Pinophilin D	CC1=CC(=CC(=C1C(=O)O[C@]2([C@H]([C@@H]3COC(=CC3=CC2=O)C=CCO)O)C)O)O	C21H22O8	402.39	29	6	0.33	5	8	4	102.41	133.52	2.77	1.35	1.27	0.19	1.86	1.49	-3.01	0.395	0.000981	Soluble	-3.76	0.0706	0.000175	Soluble	-2.13	2.97	0.00738	Soluble	High	No	Yes	No	No	No	No	No	-7.8	0	0	0	1	0	0.55	0
		671	NPA010266	ML-236C	CC1C=CC2=CCCCC2C1CCC3CC(CC(=O)O3)O	C18H26O3	290.4	21	0	0.72	3	3	1	83.8	46.53	2.91	3.22	3.38	3.2	2.82	3.11	-3.47	0.0982	0.000338	Soluble	-3.87	0.0392	0.000135	Soluble	-2.42	1.11	0.00381	Soluble	High	Yes	No	No	No	Yes	No	No	-5.79	0	0	0	0	0	0.55	0
		672	NPA010279	Penicitrinol D	C[C@@H]1[C@H](O[C@@H]2C[C@@](OC3=CC(=C(C1=C23)C)O)(C)OC)C	C16H22O4	278.34	20	6	0.62	1	4	1	76.68	47.92	2.97	2.72	3.08	2	3.03	2.76	-3.44	0.102	0.000367	Soluble	-3.38	0.116	0.000417	Soluble	-3.66	0.0615	0.000221	Soluble	High	Yes	Yes	No	No	No	Yes	No	-6.07	0	0	0	0	0	0.55	0
		673	NPA010282	Penicibrocazine A	CS[C@@]12C[C@@H]3[C@H](N1C(=O)[C@@H]4C[C@H]5[C@H](N4C2=O)[C@H](CCC5=O)O)[C@H](CCC3=O)O	C19H24N2O6S	408.47	28	0	0.79	1	6	2	107.25	140.52	1.63	-1.46	-1.45	-0.74	-0.57	-0.52	-1.39	16.8	0.041	Very soluble	-0.99	42.1	0.103	Very soluble	-0.73	75.5	0.185	Soluble	Low	No	Yes	No	No	No	No	No	-9.83	0	1	1	1	0	0.55	0
		674	NPA010288	10β-hydroxy-13-desoxypaxilline	C[C@]12CC[C@H]3C(=C[C@H]([C@H](O3)C(C)(C)O)O)[C@@H]1CC[C@@H]4[C@@]2(C5=C(C4)C6=CC=CC=C6N5)C	C27H35NO3	421.57	31	9	0.63	1	3	3	124.09	65.48	3.86	4.59	4.63	3.49	4.58	4.23	-5.49	0.00135	3.2e-06	Moderately soluble	-5.69	0.000862	2.04e-06	Moderately soluble	-5.83	0.000628	1.49e-06	Moderately soluble	High	Yes	Yes	Yes	No	No	No	No	-5.61	0	0	0	0	0	0.55	0
		675	NPA010294	Penicitrinol O	C[C@@H]1[C@H](O[C@@H]2[C@@H]3CCCC[C@@]3(OC4=C(C(=C(C1=C24)C)O)C(=O)O)O)C	C19H24O6	348.39	25	6	0.63	1	6	3	91.21	96.22	2.38	3.18	2.91	2.06	2.42	2.59	-4.12	0.0267	7.67e-05	Moderately soluble	-4.87	0.00468	1.34e-05	Moderately soluble	-2.78	0.576	0.00165	Soluble	High	No	Yes	No	No	No	Yes	No	-6.17	0	0	0	0	0	0.56	0
		676	NPA010303	Dicerandrol A	C[C@@H]1CC(=O)C2=C(C3=C(C=CC(=C3O)C4=C(C5=C(C=C4)O[C@@]6([C@@H]([C@@H](CC(=O)C6=C5O)C)OC(=O)C)CO)O)O[C@@]2([C@@H]1OC(=O)C)CO)O	C34H34O14	666.63	48	12	0.41	7	14	6	166.06	226.58	2.55	1.58	2.63	-0.99	2.68	1.69	-4.69	0.0136	2.03e-05	Moderately soluble	-5.95	0.00075	1.12e-06	Moderately soluble	-4.94	0.00765	1.15e-05	Moderately soluble	Low	No	No	No	No	No	No	No	-9.24	3	3	1	1	4	0.11	0
		677	NPA010351	Meleagrine	CC(C)(C=C)[C@]12C=C(C(=O)N\3[C@@]1(NC(=O)/C3=C\C4=CN=CN4)N(C5=CC=CC=C25)OC)O	C23H23N5O4	433.46	32	11	0.26	4	5	3	127.33	110.79	2.38	3.03	1.1	0.75	1.51	1.75	-4.43	0.0162	3.74e-05	Moderately soluble	-5.02	0.00412	9.51e-06	Moderately soluble	-4.66	0.0095	2.19e-05	Moderately soluble	High	No	Yes	No	No	Yes	No	No	-6.79	0	0	0	0	0	0.55	0
		678	NPA010355	Penicolinate D	COC(=O)C1=CC=C(CCCCCCCCCC[C@@H](C)O)C=N1	C19H31NO3	321.45	23	6	0.68	13	4	1	94.52	59.42	4.06	5.55	4.3	2.76	5.17	4.37	-4.66	0.00696	2.16e-05	Moderately soluble	-6.56	8.89e-05	2.77e-07	Poorly soluble	-5.99	0.00033	1.03e-06	Moderately soluble	High	Yes	No	Yes	No	No	Yes	Yes	-4.32	0	0	1	0	1	0.55	0
		679	NPA010368	Hydroxypenicillide	CC(C)C[C@@H](C1=C(C2=C(C=C1)OC3=C(C=C(C=C3COC2=O)CO)O)OC)O	C21H24O7	388.41	28	12	0.38	5	7	3	102.28	105.45	3.07	2.44	2.81	1.59	3.6	2.7	-3.77	0.0656	0.000169	Soluble	-4.3	0.0196	5.04e-05	Moderately soluble	-4.85	0.00547	1.41e-05	Moderately soluble	High	No	Yes	No	No	No	Yes	No	-6.94	0	0	0	0	0	0.55	0
		680	NPA010378	Isochromophilone II	CCC(C)C=C(C)/C=C/C1=CC2=C(C(=O)C(C(C2=CO1)CC(=O)C)(C)O)Cl	C22H27ClO4	390.9	27	0	0.45	6	4	1	108.75	63.6	3.6	3.75	4.75	2.31	5.12	3.91	-4.23	0.023	5.89e-05	Moderately soluble	-4.78	0.00651	1.67e-05	Moderately soluble	-4.13	0.029	7.41e-05	Moderately soluble	High	Yes	Yes	No	Yes	Yes	Yes	Yes	-6.02	0	0	0	0	0	0.55	1
		681	NPA010379	Penicimarin E	CC1=C(C2=CC(=CC(=C2C(=O)O1)O)O)COC(=O)C	C13H12O6	264.23	19	10	0.23	3	6	2	67.36	96.97	2.18	1.36	1.42	0.69	2.2	1.57	-2.53	0.786	0.00298	Soluble	-3	0.265	0.001	Soluble	-3.33	0.123	0.000466	Soluble	High	No	No	No	No	No	No	No	-6.95	0	0	0	0	0	0.55	0
		682	NPA010383	PF1092B	C[C@H]1[C@H]([C@H](C=C2[C@@]1(CC3=C(C(=O)OC3=C2)C)C)OC(=O)C)O	C17H20O5	304.34	22	0	0.53	2	5	1	79.54	72.83	2.91	1.36	2.02	1.92	1.98	2.04	-2.45	1.08	0.00353	Soluble	-2.49	0.981	0.00322	Soluble	-2.26	1.69	0.00555	Soluble	High	Yes	No	No	No	No	No	No	-7.19	0	0	0	0	0	0.55	0
		683	NPA010425	Brevione I	CC1=C[C@@H]([C@H]2[C@]([C@]13CC4=C(O3)C(=C(OC4=O)C)C)(CC[C@@H]5[C@@]2(C=CC(=O)C5(C)C)C)C)O	C27H34O5	438.56	32	6	0.63	0	5	1	124.11	76.74	3.74	3.58	4.46	3.39	5.23	4.08	-4.95	0.00488	1.11e-05	Moderately soluble	-4.88	0.00581	1.33e-05	Moderately soluble	-6.29	0.000225	5.13e-07	Poorly soluble	High	No	Yes	No	No	No	No	Yes	-6.43	0	0	0	0	0	0.55	0
		684	NPA010429	Psychrophilin C	C[C@H]1C(=O)NC2=CC=CC=C2C(=O)N3C=C(C[C@@H](C(=O)N1)[N+](=O)[O-])C4=CC=CC=C43	C21H18N4O5	406.39	30	15	0.19	1	5	2	117.65	126.02	1.37	2.53	1.02	1.21	-0.31	1.17	-4.26	0.0225	5.53e-05	Moderately soluble	-4.82	0.00611	1.5e-05	Moderately soluble	-5.63	0.000944	2.32e-06	Moderately soluble	High	No	Yes	No	No	Yes	No	No	-6.98	0	0	0	0	0	0.55	0
		685	NPA010441	Penicolinate E	CC(=O)CCCCCCCCCCC1=CN=C(C=C1)C(=O)OC	C19H29NO3	319.44	23	6	0.63	13	4	0	93.56	56.26	3.88	5.1	4.51	2.67	5.5	4.33	-4.37	0.0137	4.28e-05	Moderately soluble	-6.02	0.000302	9.44e-07	Poorly soluble	-6.46	0.00011	3.44e-07	Poorly soluble	High	Yes	No	Yes	No	No	Yes	Yes	-4.63	0	0	1	0	1	0.55	0
		686	NPA010448	Leptosphaerone C	CC1=CC(=O)[C@@]([C@@H](C1)O)(C)O	C8H12O3	156.18	11	0	0.62	0	3	2	40.54	57.53	1.5	-0.53	0.02	-0.23	0.71	0.29	-0.47	52.4	0.335	Very soluble	-0.21	96.4	0.618	Very soluble	-0.56	43.5	0.279	Soluble	High	No	No	No	No	No	No	No	-7.63	0	1	0	0	1	0.55	0
		687	NPA010478	Deoxyanserinone B	CC1=C(C=C(C=C1CC(C)O)OC)O	C11H16O3	196.24	14	6	0.45	3	3	2	55.66	49.69	2.12	1.91	1.63	1.51	2.22	1.88	-2.38	0.82	0.00418	Soluble	-2.58	0.52	0.00265	Soluble	-2.61	0.485	0.00247	Soluble	High	Yes	No	No	No	No	No	No	-6.14	0	0	0	0	1	0.55	0
		688	NPA010493	(Z)-7,4'-dimethoxy-6-hydroxyl-auraone-4-O-β-glucopyranoside	COC1=CC=C(C=C1)/C=C\2/C(=O)C3=C(O2)C(=C(C=C3O[C@H]4[C@@H]([C@H]([C@@H]([C@H](O4)CO)O)O)O)O)OC	C23H24O11	476.43	34	12	0.35	6	11	5	114.97	164.37	2.58	1.03	0.1	-1.56	0.77	0.58	-3.31	0.234	0.000492	Soluble	-4.07	0.0404	8.48e-05	Moderately soluble	-2.48	1.6	0.00335	Soluble	Low	No	Yes	No	No	No	No	No	-8.47	1	0	1	1	2	0.55	0
		689	NPA010507	Peniazaphilone D	CC[C@H](C)C=C(C)C=CC1=CC2=C(C(=O)[C@](C(=O)C2=CN1CCO)(C)OC)Cl	C22H28ClNO4	405.92	28	6	0.45	7	4	1	113.1	68.53	3.82	4.19	3.18	1.41	5.06	3.53	-4.69	0.00823	2.03e-05	Moderately soluble	-5.34	0.00186	4.59e-06	Moderately soluble	-5.14	0.00293	7.23e-06	Moderately soluble	High	Yes	No	Yes	Yes	Yes	No	Yes	-5.8	0	0	0	0	0	0.55	0
		690	NPA010512	Penicyclone B	CC1=CC(=O)[C@@]([C@@H]([C@@H]1O)O)(CC[C@@H](C)C(=O)O)O	C12H18O6	258.27	18	0	0.67	4	6	4	62.71	115.06	-0.03	-1.22	-0.53	-0.82	0.1	-0.5	-0.41	101	0.39	Very soluble	-0.7	51.4	0.199	Very soluble	0	258	1	Soluble	High	No	Yes	No	No	No	No	No	-8.74	0	1	0	0	0	0.56	0
		691	NPA010517	Dihydrobisvertinolone	C/C=C/CCC(=O)C1=C([C@]2([C@H]3/C(=C(\C=C\C=C\C)/O)/C(=C(C(=O)[C@]3(O[C@]2([C@@](C1=O)(C)O)O)C)C)O)C)O	C28H34O9	514.56	37	0	0.46	6	9	5	136.1	161.59	-0.03	-1.22	3.52	-0.82	0.1	-0.5	-0.41	101	0.39	Very soluble	-0.7	51.4	0.199	Very soluble	0	258	1	Soluble	High	No	Yes	No	No	No	No	No	-8.74	0	1	0	0	0	0.56	0
		692	NPA010557	Chrysogeside E	CCCCCCCCCCCCCCCCC[C@H](C(=O)N[C@@H](CO[C@H]1[C@@H]([C@H]([C@@H]([C@H](O1)CO)O)O)O)[C@@H](/C=C/CC/C=C(\C)/CCCCCC)O)O	C41H77NO9	728.05	51	0	0.88	33	9	7	208.28	168.94	7.05	10.23	6.52	2.07	8.88	6.95	-8.62	1.74e-06	2.39e-09	Poorly soluble	-13.71	1.4e-11	1.93e-14	Insoluble	-7.27	3.93e-05	5.4e-08	Poorly soluble	Low	No	Yes	No	No	No	No	No	-3.48	2	4	2	2	5	0.17	0
		693	NPA010573	Deformylcalbistrin A	C[C@H]1C[C@@H]([C@H]2C(=C1)C=C[C@@]([C@]2(C)C(=O)C)(C)O)OC(=O)[C@@H](C)[C@H](/C(=C/C=C/C(=C/C=C/C(=O)O)/C)/C)O	C30H40O7	512.63	37	0	0.5	10	7	3	144.61	121.13	7.05	10.23	4.48	2.07	8.88	6.95	-8.62	1.74e-06	2.39e-09	Poorly soluble	-13.71	1.4e-11	1.93e-14	Insoluble	-7.27	3.93e-05	5.4e-08	Poorly soluble	Low	No	Yes	No	No	No	No	No	-3.48	2	4	2	2	5	0.17	0
		694	NPA010610	3-[2'(R)-hydroxybutyl]-7-hydroxyphthalide	CC[C@H](C[C@H]1C2=C(C(=CC=C2)O)C(=O)O1)O	C12H14O4	222.24	16	6	0.42	3	4	2	58.18	66.76	2.08	2.21	1.44	1.27	1.95	1.79	-2.69	0.454	0.00204	Soluble	-3.25	0.126	0.000567	Soluble	-2.45	0.789	0.00355	Soluble	High	Yes	No	No	No	No	No	No	-6.09	0	0	0	0	0	0.55	0
		695	NPA010625	2,4-dihydroxy-6-(2-oxopropyl)-benzoic acid	CC(=O)CC1=CC(=CC(=C1C(=O)O)O)O	C10H10O5	210.18	15	6	0.2	3	5	3	52.23	94.83	0.39	0.91	0.93	0.44	0.99	0.73	-1.81	3.22	0.0153	Very soluble	-2.49	0.685	0.00326	Soluble	-1.37	8.99	0.0428	Soluble	High	No	No	No	No	No	No	No	-6.94	0	0	0	0	0	0.56	0
		696	NPA010627	Penicacid A	CC1=C(C(=C(C2=C1COC2=O)OC)CC=C(C)[C@H](CC(=O)O)O)OC	C18H22O7	350.36	25	6	0.44	7	7	2	89.98	102.29	2.27	1.86	1.86	1.26	3.31	2.11	-2.9	0.441	0.00126	Soluble	-3.63	0.0822	0.000235	Soluble	-3.31	0.17	0.000484	Soluble	High	No	Yes	No	No	No	No	No	-7.12	0	0	0	0	0	0.56	0
		697	NPA010645	Conidiogenol	C[C@H]1[C@@H](C[C@H]([C@]2([C@@]13C[C@]4(CCC([C@H]4[C@@H]3CC2)(C)C)C)C)O)O	C20H34O2	306.48	22	0	1	0	2	2	91.08	40.46	3.04	4.88	4	4.07	3.59	3.92	-4.81	0.0047	1.53e-05	Moderately soluble	-5.46	0.00105	3.43e-06	Moderately soluble	-3.61	0.0751	0.000245	Soluble	High	Yes	Yes	No	No	Yes	No	No	-4.7	0	0	0	0	0	0.55	0
		698	NPA010681	Secopenicillide B	CC1=CC(=C(C(=C1)C=O)OC2=C(C(=C(C=C2)[C@H](CC(C)C)OC(=O)C)OC)C(=O)OC)O	C24H28O8	444.47	32	12	0.38	11	8	1	118.2	108.36	3.96	4.16	4.43	2.5	4.97	4	-4.77	0.00758	1.71e-05	Moderately soluble	-6.14	0.000319	7.18e-07	Poorly soluble	-5.85	0.000622	1.4e-06	Moderately soluble	High	No	Yes	No	Yes	Yes	Yes	No	-6.06	0	0	1	0	0	0.55	0
		699	NPA010699	NK13650B	C1=CC(=C(C=C1C=C2C(=O)NC(C(=O)N2)CCCN=C(N)N)OCCC(C(=O)O)NC(=O)CC(CC(=O)O)(C(=O)O)O)O	C25H32N6O12	608.55	43	6	0.4	17	13	10	152.3	313.29	-0.82	-2.87	-3.45	-2.87	-1.15	-2.23	-0.79	99.6	0.164	Very soluble	-3.15	0.429	0.000705	Soluble	-1.89	7.79	0.0128	Soluble	Low	No	No	No	No	No	No	No	-12.05	3	4	2	1	6	0.11	0
		700	NPA010739	Terrecoumarin B	CC1=CC2=C(C=CC(=C2CC=C(C)C)OC)C(=O)O1	C16H18O3	258.31	19	10	0.31	3	3	0	77.66	39.44	3.17	4.18	3.62	2.88	4.54	3.68	-4.27	0.014	5.41e-05	Moderately soluble	-4.72	0.00496	1.92e-05	Moderately soluble	-5.4	0.00103	3.99e-06	Moderately soluble	High	Yes	No	Yes	Yes	Yes	No	No	-4.91	0	0	0	0	0	0.55	0
		701	NPA010769	Berkedienolactone	CC/C=C/1\CC(OC1=O)/C=C/C=C	C11H14O2	178.23	13	0	0.36	3	2	0	52.74	26.3	2.55	2.74	2.38	2.18	2.92	2.56	-2.47	0.599	0.00336	Soluble	-2.95	0.201	0.00113	Soluble	-1.74	3.21	0.018	Soluble	High	Yes	No	No	No	No	No	No	-5.44	0	0	0	0	1	0.55	0
		702	NPA010833	2-(2′, 3′-dihydrosorbyl)-3,6-dimethyl-5-hydroxy-1,4-benzoquinone	C/C=C/CCC(=O)C1=C(C(=O)C(=O)C(=C1O)C)C	C14H16O4	248.27	18	0	0.36	4	4	1	68.05	71.44	1.79	1.7	2.21	0.29	3.02	1.8	-2.19	1.62	0.00651	Soluble	-2.82	0.38	0.00153	Soluble	-2.71	0.489	0.00197	Soluble	High	Yes	No	Yes	Yes	No	No	No	-6.61	0	0	0	0	0	0.85	2
		703	NPA010859	Penicillone B	C[C@@H]1[C@H]2CC[C@H]([C@@H]3[C@H]2[C@](C(=O)[C@]1(C3=O)C)(C)O)O	C14H20O4	252.31	18	0	0.86	0	4	2	65.57	74.6	1.69	0.64	0.55	0.65	1.38	0.98	-1.81	3.93	0.0156	Very soluble	-1.78	4.17	0.0165	Very soluble	-1.55	7.16	0.0284	Soluble	High	No	Yes	No	No	No	No	No	-7.38	0	0	0	0	0	0.55	0
		704	NPA010874	Brocaenol B	CC1=COC(=C2C(=O)C3=C(C=CC=C3O)O[C@@]2(C1=O)C(=O)OC)OC	C17H14O8	346.29	25	6	0.24	3	8	1	82.12	108.36	2.88	2.04	1.24	-0.59	1.73	1.46	-3.25	0.194	0.00056	Soluble	-3.94	0.0394	0.000114	Soluble	-3.29	0.18	0.000519	Soluble	High	No	No	No	No	Yes	No	No	-6.96	0	0	0	0	0	0.56	0
		705	NPA010883	Stevastelin B	CCCCCCCCCCCCCC1C(C(C(C(=O)N[C@H](C(=O)N[C@H](C(=O)N[C@H](C(=O)O1)COC(=O)C)[C@@H](C)O)C(C)C)C)O)C	C34H61N3O9	655.86	46	0	0.85	17	9	5	189.08	180.36	5.01	6.97	2.16	1.18	4.71	4.01	-7.18	4.38e-05	6.68e-08	Poorly soluble	-10.57	1.76e-08	2.68e-11	Insoluble	-7.01	6.41e-05	9.77e-08	Poorly soluble	Low	No	Yes	No	Yes	No	No	Yes	-5.35	2	3	2	1	4	0.17	0
		706	NPA010888	Spirobrocazine C	C1C2=CC=CC=C2O[C@@]13C(=O)N/C(=C\C4=CC=CC=C4O)/C(=O)N3	C18H14N2O4	322.31	24	12	0.11	1	4	3	93.6	87.66	2.2	2.12	0.44	1.15	2.21	1.62	-3.48	0.107	0.000333	Soluble	-3.59	0.0825	0.000256	Soluble	-5.34	0.00148	4.59e-06	Moderately soluble	High	No	Yes	Yes	No	Yes	Yes	No	-6.76	0	0	0	0	0	0.55	0
		707	NPA010932	Bromoroquefortine D	CC(C)(C=C)[C@@]12C[C@H]3C(=O)NC(C(=O)N3C1NC4=C2C=C(C=C4)Br)CC5=CN=CN5	C22H24BrN5O2	470.36	30	11	0.41	4	3	3	127.59	90.12	2.25	3.56	1.38	2.02	3.1	2.46	-5.01	0.00464	9.85e-06	Moderately soluble	-5.14	0.00342	7.28e-06	Moderately soluble	-6.58	0.000124	2.64e-07	Poorly soluble	High	No	Yes	No	Yes	No	Yes	Yes	-6.64	0	0	0	0	0	0.55	0
		708	NPA010938	Thomimarine D	CC1=C2C[C@H](CCC2C(CC1)CO)C(CO)CO	C15H26O3	254.37	18	0	0.87	4	3	3	73	60.69	2.29	0.83	1.72	1.86	2.27	1.79	-1.68	5.36	0.0211	Very soluble	-1.69	5.23	0.0206	Very soluble	-1.86	3.47	0.0136	Soluble	High	Yes	Yes	No	No	No	No	No	-7.26	0	0	0	0	0	0.55	0
		709	NPA010947	Simplicissin	C[C@H]1CC[C@@H]2[C@@]([C@]13C[C@@]4(C(=C(C(=O)C(=C4O3)C)C(=O)OC)C)C)(CC[C@H](C2(C)C)O)C	C26H38O5	430.58	31	0	0.77	2	5	1	120.68	72.83	3.8	4.93	4.73	3.17	4.87	4.3	-5.48	0.00141	3.28e-06	Moderately soluble	-6.2	0.000274	6.36e-07	Poorly soluble	-5.53	0.00126	2.92e-06	Moderately soluble	High	No	Yes	No	No	No	No	No	-5.43	0	0	0	0	0	0.85	0
		710	NPA010955	Hynapene B	CC1CC(C2C(C1)CC(=O)C(=C2/C=C/C=C/C(=O)O)C)C	C18H24O3	288.38	21	0	0.56	3	3	1	84.96	54.37	2.68	3.55	3.77	3.02	3.43	3.29	-3.67	0.0622	0.000216	Soluble	-4.38	0.0121	4.2e-05	Moderately soluble	-2.3	1.44	0.00498	Soluble	High	Yes	No	No	No	Yes	No	Yes	-5.54	0	0	0	0	0	0.85	0
		711	NPA010956	Varitatin A	CC[C@@H](C)/C=C/CCCC/C=C/C=C/C=C/C(=O)N[C@H]1C[C@@]2([C@H]([C@@H](C=C[C@@]2(OC1)O)Cl)O)O	C26H38ClNO5	480.04	33	0	0.58	12	5	4	132.94	99.02	4.42	4.03	3.68	2.39	4.56	3.82	-4.56	0.0131	2.73e-05	Moderately soluble	-5.81	0.000739	1.54e-06	Moderately soluble	-2.88	0.637	0.00133	Soluble	High	No	Yes	No	No	Yes	No	Yes	-6.37	0	3	1	0	0	0.55	0
		712	NPA010965	Epoxyagroclavine I	CC12CN(C3CC4=CNC5=CC=CC(=C45)C3C1O2)C	C16H18N2O	254.33	19	9	0.5	0	2	1	78.66	31.56	2.36	1.96	1.9	2	3.09	2.26	-3	0.253	0.000995	Soluble	-2.25	1.44	0.00565	Soluble	-4.09	0.0207	8.15e-05	Moderately soluble	High	Yes	Yes	No	No	No	Yes	No	-6.46	0	0	0	0	0	0.55	0
		713	NPA010980	Bilain C	C/C(=C\COC1=CC=C(C=C1)C[C@]2(C(=O)N([C@@H](C(=O)N2C)SC)C)SC)/C(=O)NCCC(=O)O	C23H31N3O6S2	509.64	34	6	0.48	12	6	2	141.43	166.85	3.16	1.81	1.06	0.53	2.38	1.79	-3.48	0.169	0.000332	Soluble	-4.93	0.00594	1.17e-05	Moderately soluble	-4.51	0.0159	3.11e-05	Moderately soluble	Low	No	Yes	No	No	No	No	Yes	-8.12	1	2	2	1	1	0.11	0
		714	NPA011008	Penicilliumin A	C[C@]12CCCC([C@@H]1CCC(=C)[C@@H]2CC3(CC(=O)C(=CC3=O)CO)O)(C)C	C22H32O4	360.49	26	0	0.73	3	4	2	102.82	74.6	3.02	3.59	3.37	2.35	4.42	3.35	-4.14	0.0262	7.27e-05	Moderately soluble	-4.84	0.00517	1.44e-05	Moderately soluble	-4.52	0.0109	3.03e-05	Moderately soluble	High	Yes	Yes	No	No	No	No	Yes	-5.95	0	0	0	0	0	0.55	0
		715	NPA011010	Tanzawaic acid A	C[C@H]1C[C@H](C2=C(C1)C=CC(=C2/C=C/C=C/C(=O)O)C)C	C18H22O2	270.37	20	6	0.39	3	2	1	84.26	37.3	3.01	4.84	4.23	3.82	4.5	4.08	-4.59	0.00696	2.57e-05	Moderately soluble	-5.36	0.00119	4.4e-06	Moderately soluble	-3.76	0.0469	0.000173	Soluble	High	Yes	No	No	Yes	Yes	No	No	-4.51	0	0	0	0	0	0.85	0
		716	NPA011021	Penicillenol B2	CCCCCCC(C)C(=O)C1=C(/C(=C\C)/N(C1=O)C)O	C16H25NO3	279.37	20	0	0.62	7	3	1	84.75	57.61	2.99	4.06	2.97	1.37	3.26	2.93	-3.67	0.06	0.000215	Soluble	-4.97	0.00297	1.06e-05	Moderately soluble	-3.21	0.173	0.000619	Soluble	High	Yes	No	No	Yes	Yes	No	No	-5.12	0	0	0	0	0	0.85	0
		717	NPA011028	Tryhistatin	C1=CC=C2C(=C1)C(=CN2)CC3C(=O)N/C(=C\C4=CN=CN4)/C(=O)N3	C17H15N5O2	321.33	24	14	0.12	3	3	4	95.97	102.67	1.3	1.11	0.22	-0.26	2.58	0.99	-2.77	0.552	0.00172	Soluble	-2.86	0.444	0.00138	Soluble	-5.81	0.000497	1.55e-06	Moderately soluble	High	No	Yes	Yes	Yes	No	No	No	-7.47	0	0	0	0	0	0.55	0
		718	NPA011069	Shearinine G	C[C@]12CC[C@]34C(=CC(=O)[C@H](O3)C(O4)(C)C)[C@@]1(CC[C@@H]5[C@@]2(C6=C(C5)C7=CC8=C(C=C7N6)C9=C(C8=O)C(OC(C9)(C)C)(C)C)C)O	C37H43NO6	597.74	44	9	0.62	0	6	2	168.24	97.85	4.82	3.62	6.25	3.09	7.49	5.05	-5.98	0.000629	1.05e-06	Moderately soluble	-5.36	0.00259	4.34e-06	Moderately soluble	-9.5	1.9e-07	3.18e-10	Poorly soluble	Low	No	Yes	No	No	No	No	Yes	-7.38	1	4	0	1	1	0.55	0
		719	NPA011114	Penicimutanolone isomer	CCCCCCC(C)CC(C)/C=C/C(=O)N[C@H]1CC2([C@H]3[C@H](O3)C([C@H]4[C@@H]2O4)(CC(=O)C)O)OC1O	C26H41NO7	479.61	34	0	0.85	13	7	3	127.02	120.92	3.09	3.28	2.4	0.86	4.16	2.76	-4.02	0.0456	9.51e-05	Moderately soluble	-5.49	0.00154	3.2e-06	Moderately soluble	-3.39	0.194	0.000406	Soluble	High	No	Yes	No	No	No	No	Yes	-6.9	0	1	1	0	0	0.55	0
		720	NPA011120	Penipaline A	CC(=CCC1=CC=CC2=C1NC3=C2C[C@H](NC3)C(=O)O)C	C17H20N2O2	284.35	21	9	0.35	3	3	3	87.94	65.12	2.2	0.76	2.24	-0.18	3.55	1.71	-2.2	1.79	0.0063	Soluble	-1.71	5.58	0.0196	Very soluble	-4.57	0.0076	2.67e-05	Moderately soluble	High	Yes	Yes	No	No	No	No	No	-7.49	0	0	0	0	0	0.55	1
		721	NPA011144	Brocaeloid B	CC(=O)NCCC(=O)C1=CC=CC=C1NC(=O)C(C)(C)C=C	C17H22N2O3	302.37	22	6	0.35	9	3	2	86.87	75.27	2.77	2.26	2.36	1.6	2.98	2.39	-2.75	0.542	0.00179	Soluble	-3.48	0.101	0.000333	Soluble	-4.8	0.00478	1.58e-05	Moderately soluble	High	Yes	No	No	Yes	No	No	No	-6.54	0	0	0	0	0	0.55	0
		722	NPA011145	Not named	C[C@@H]1CCC[C@@H](CC(=O)CC2=CC(=CC(=C2C(=O)O1)O)O)OC	C17H22O6	322.35	23	6	0.53	1	6	2	84.36	93.06	2.31	2.46	2.34	1.09	2.19	2.08	-3.52	0.0984	0.000305	Soluble	-4.06	0.0282	8.75e-05	Moderately soluble	-3.3	0.161	0.000499	Soluble	High	No	No	No	No	No	No	No	-6.52	0	0	0	0	0	0.55	0
		723	NPA011156	Communesin G	CCC(=O)N1CC[C@@]23[C@@H]1N4CC[C@@]25[C@@H](NC6=CC=CC=C36)N(C7=CC=CC(=C57)[C@@H]4[C@H]8C(O8)(C)C)C	C29H34N4O2	470.61	35	12	0.55	3	3	1	149.95	51.35	3.84	3.91	1.93	3.64	3.26	3.32	-5.28	0.00249	5.29e-06	Moderately soluble	-4.69	0.00968	2.06e-05	Moderately soluble	-6.54	0.000135	2.86e-07	Poorly soluble	High	Yes	No	No	No	No	No	Yes	-6.39	0	1	0	0	1	0.55	0
		724	NPA011217	Rubrorotiorin	CCC(C)/C=C(\C)/C=C/C1=CC2=C(C(=O)C3(C(=C(C(=O)O3)C(=O)C)C2=CO1)C)Cl	C23H23ClO5	414.88	29	0	0.35	5	5	0	111.09	69.67	3.61	4.26	4.61	2.35	5.4	4.05	-4.77	0.00711	1.71e-05	Moderately soluble	-5.43	0.00152	3.67e-06	Moderately soluble	-4.66	0.00906	2.18e-05	Moderately soluble	High	Yes	No	No	Yes	Yes	No	No	-5.81	0	0	0	0	0	0.55	1
		725	NPA011253	(+)-peniphenone A	C[C@H]1CC2=C(C(=CC(=C2O[C@]13[C@H](C(=O)C[C@@H](O3)C)C)C)C(=O)C)O	C19H24O5	332.39	24	6	0.58	1	5	1	90.63	72.83	3.12	3.26	3.18	1.7	3.61	2.98	-4.07	0.0281	8.44e-05	Moderately soluble	-4.46	0.0114	3.44e-05	Moderately soluble	-4.29	0.0172	5.19e-05	Moderately soluble	High	Yes	No	No	No	No	No	Yes	-6.01	0	0	0	0	0	0.55	0
		726	NPA011291	6-Bromopenitrem E	CC(=C)[C@@H]1[C@@H]([C@@H]2[C@@]3(O2)[C@@H](O1)CC[C@]4([C@]3(CC[C@@H]5[C@@]4(C6=C7[C@H]5OC([C@H]8C[C@H]9[C@@]8(C1=C7C(=CC(=C1CC9=C)Br)N6)O)(C)C)C)O)C)O	C37H44BrNO6	678.65	45	9	0.68	1	6	4	174.54	107.47	4.68	4.14	5.34	3.36	6.75	4.86	-6.74	0.000124	1.83e-07	Poorly soluble	-6.1	0.000534	7.87e-07	Poorly soluble	-7.88	8.97e-06	1.32e-08	Poorly soluble	High	No	Yes	No	No	No	No	No	-7.5	1	3	0	0	2	0.55	0
		727	NPA011296	CT2108B	C/C=C/C=C/C=C/C1=CC2=CC(=O)[C@](C(=O)C2=CO1)(C)OC(=O)C[C@H](C)O	C21H22O6	370.4	27	0	0.29	7	6	1	99.96	89.9	3.67	2.32	2.62	0.9	3.6	2.62	-3.14	0.271	0.000731	Soluble	-3.85	0.0527	0.000142	Soluble	-2.08	3.07	0.00828	Soluble	High	No	No	No	No	Yes	No	No	-6.91	0	0	0	0	0	0.56	0
		728	NPA011299	7-deacetoxyyanuthone	CC1=CC(=O)[C@]2([C@@H]([C@@H]1O)O2)C/C=C(\C)/CC/C=C(\C)/CCC=C(C)C	C22H32O3	344.49	25	0	0.59	8	3	1	104.23	49.83	3.67	2.32	4.82	0.9	3.6	2.62	-3.14	0.271	0.000731	Soluble	-3.85	0.0527	0.000142	Soluble	-2.08	3.07	0.00828	Soluble	High	No	No	No	No	Yes	No	No	-6.91	0	0	0	0	0	0.56	0
		729	NPA011317	Tumonoic acid K	C/C=C/CCCCC(=O)C(C)C(=O)N1CCC[C@H]1C(=O)OC	C17H27NO4	309.4	22	0	0.71	10	4	0	89.74	63.68	3.47	2.76	2.11	1.6	3.16	2.62	-2.84	0.45	0.00146	Soluble	-3.75	0.0547	0.000177	Soluble	-2.59	0.803	0.00259	Soluble	High	Yes	No	Yes	No	No	No	No	-6.23	0	0	0	0	0	0.55	0
		730	NPA011331	Sorbicillamine B	C/C=C/C=C/C(=C/1\[C@@H]2[C@@]3(C(=C4C(=O)C[C@H](N=C4[C@]([C@@]3(O[C@@]2(C(=O)C(=C1O)C)C)O)(C)O)/C=C/C)O)C)/O	C28H33NO8	511.56	37	0	0.46	3	9	5	140.8	156.88	4.1	2.1	3	-0.42	3.7	2.5	-4.14	0.0373	7.3e-05	Moderately soluble	-5.02	0.00483	9.44e-06	Moderately soluble	-2.58	1.35	0.00263	Soluble	Low	No	Yes	No	No	Yes	No	Yes	-7.93	1	2	1	1	1	0.11	0
		731	NPA011343	Penicillenol D1	C/C=C/CCCC(C)C(=O)C1=C(/C(=C/C)/N(C1=O)C)O	C16H23NO3	277.36	20	0	0.5	6	3	1	84.27	57.61	2.76	3.24	2.75	1.28	3.08	2.62	-3.2	0.173	0.000624	Soluble	-4.12	0.0209	7.53e-05	Moderately soluble	-2.49	0.9	0.00324	Soluble	High	Yes	No	Yes	Yes	Yes	No	No	-5.69	0	0	0	0	0	0.85	0
		732	NPA011358	Penihydrone	CCC/C=C/C=C/[C@@H]1C[C@H](CC(=O)[C@H]1CO)O	C14H22O3	238.32	17	0	0.64	5	3	2	68.87	57.53	2.34	2.07	1.85	1.4	2.49	2.03	-2.29	1.22	0.00511	Soluble	-2.91	0.295	0.00124	Soluble	-1.38	9.87	0.0414	Soluble	High	Yes	No	No	No	No	No	No	-6.28	0	0	0	0	0	0.55	0
		733	NPA011400	Austalide P acid	CC1=C2C(=C(C3=C1COC3=O)OC)C[C@H]4[C@@](O2)(CC[C@H]([C@]4(C)CCC(=O)O)C(C)(C)O)C	C25H34O7	446.53	32	6	0.68	5	7	2	119.7	102.29	2.87	3.38	3.88	2.88	4.73	3.55	-4.55	0.0127	2.84e-05	Moderately soluble	-5.21	0.00277	6.21e-06	Moderately soluble	-5.37	0.00189	4.24e-06	Moderately soluble	High	No	Yes	No	No	No	Yes	Yes	-6.62	0	0	0	0	0	0.56	0
		734	NPA011408	Citrifelin B	C[C@@H]1[C@H](O[C@@H]2C[C@@H](OC3=CC(=C(C1=C23)C)O)C4=CC(=C(C=C4)O)OC)C	C21H24O5	356.41	26	12	0.43	2	5	2	98.94	68.15	3.39	3.66	3.85	2.2	3.68	3.36	-4.57	0.0097	2.72e-05	Moderately soluble	-4.78	0.00591	1.66e-05	Moderately soluble	-4.95	0.004	1.12e-05	Moderately soluble	High	Yes	Yes	No	No	No	Yes	No	-5.88	0	0	0	0	0	0.55	0
		735	NPA011413	Penicillenol B1	CCCCCCC(C)C(=O)C1=C(/C(=C/C)/N(C1=O)C)O	C16H25NO3	279.37	20	0	0.62	7	3	1	84.75	57.61	2.79	4.06	2.97	1.37	3.26	2.89	-3.67	0.06	0.000215	Soluble	-4.97	0.00297	1.06e-05	Moderately soluble	-3.21	0.173	0.000619	Soluble	High	Yes	No	No	Yes	Yes	No	No	-5.12	0	0	0	0	0	0.85	0
		736	NPA011440	Topopyrone D	CC1=CC(=O)C2=C(O1)C=C3C(=C2O)C(=O)C4=C(C=C(C=C4C3=O)O)O	C18H10O7	338.27	25	16	0.06	0	7	3	86.83	125.04	1.81	2.9	1.99	-0.51	3.04	1.85	-4.24	0.0196	5.78e-05	Moderately soluble	-5.19	0.0022	6.51e-06	Moderately soluble	-5.09	0.00276	8.17e-06	Moderately soluble	High	No	No	Yes	No	Yes	No	Yes	-6.3	0	0	0	0	0	0.55	1
		737	NPA011443	Peniphenone C	CC1=C(C(=C(C(=C1)C(=O)C)O)CC2=C(C(=O)C(=O)C(=C2O)C)C)O	C18H18O6	330.33	24	6	0.28	3	6	3	87.98	111.9	1.13	1.83	2.45	0.01	3.36	1.76	-3.03	0.31	0.000938	Soluble	-3.8	0.0523	0.000158	Soluble	-3.93	0.0385	0.000116	Soluble	High	No	No	No	No	No	No	No	-7.02	0	0	0	0	0	0.56	2
		738	NPA011445	12-hydroxysilphinene-15-oic acid	C[C@@]12CC=C[C@]13[C@@H](CC[C@H]3[C@](C2)(C)CO)C(=O)O	C15H22O3	250.33	18	0	0.8	2	3	2	69.56	57.53	2.24	2.39	2.45	2.56	2.18	2.37	-2.77	0.429	0.00171	Soluble	-3.24	0.144	0.000576	Soluble	-1.95	2.82	0.0113	Soluble	High	Yes	No	No	No	No	No	No	-6.13	0	0	0	0	0	0.85	0
		739	NPA011457	Topopyrone C	CC1=CC(=O)C2=C(C=C3C(=C2O1)C(=O)C4=C(C=C(C=C4C3=O)O)O)O	C18H10O7	338.27	25	16	0.06	0	7	3	86.83	125.04	1.83	2.9	1.99	-0.51	3.04	1.85	-4.24	0.0196	5.78e-05	Moderately soluble	-5.19	0.0022	6.51e-06	Moderately soluble	-5.09	0.00276	8.17e-06	Moderately soluble	High	No	No	Yes	No	Yes	No	Yes	-6.3	0	0	0	0	0	0.55	1
		740	NPA011467	Solistatinol	CC1=C(C2=C(C=CC=C2O)C=C1)CC[C@@H]3C[C@H](CC(=O)O3)O	C18H20O4	300.35	22	10	0.39	3	4	2	85.08	66.76	2.42	3.2	2.85	2.32	3.55	2.87	-3.86	0.0418	0.000139	Soluble	-4.27	0.016	5.32e-05	Moderately soluble	-4.67	0.0065	2.16e-05	Moderately soluble	High	Yes	Yes	Yes	No	No	Yes	No	-5.86	0	0	0	0	0	0.55	0
		741	NPA011468	Epicitreoviridinol	C[C@@H]1[C@]2(C([C@@](O1)([C@@H]([C@@](O2)(C)/C=C/C=C/C=C/C3=C(C(=CC(=O)O3)OC)C)O)C)O)C	C23H30O7	418.48	30	6	0.52	5	7	2	113.26	98.36	4.68	1.3	2.42	0.95	4.01	2.67	-3.07	0.355	0.000848	Soluble	-2.97	0.453	0.00108	Soluble	-3.44	0.152	0.000363	Soluble	High	No	Yes	No	No	No	No	Yes	-7.93	0	0	0	0	0	0.55	0
		742	NPA011489	1-[(7R,8R,8aR)-5-bromo-1,7,8,8a-tetrahydro-3,7-dihydroxy-8,8a-dimethylnaphthalen-2-yl]ethanone	C[C@H]1[C@H](C=C(C2=CC(=C(C[C@]12C)C(=O)C)O)Br)O	C14H17BrO3	313.19	18	0	0.5	1	3	2	74.31	57.53	1.98	2.29	3.01	1.69	2.28	2.25	-3.16	0.217	0.000694	Soluble	-3.14	0.229	0.000732	Soluble	-2.45	1.11	0.00353	Soluble	High	Yes	No	No	No	No	No	No	-6.58	0	0	0	0	0	0.85	0
		743	NPA011493	Spirobrocazine A	CS[C@@]12CC3=CC=C[C@@H]([C@H]3N1C(=O)[C@@]4(CC5=CC=CC=C5O4)NC2=O)O	C19H18N2O4S	370.42	26	6	0.37	1	4	2	104.13	104.17	2.79	1.12	0.2	1.27	0.99	1.28	-2.95	0.419	0.00113	Soluble	-2.9	0.465	0.00126	Soluble	-3.29	0.189	0.000511	Soluble	High	No	Yes	No	Yes	No	No	No	-7.76	0	0	0	0	0	0.55	0
		744	NPA011518	Dicitrinone A	CCCC(C1=C(C(=C2[C@@H]([C@H](OC=C2C1=O)C)C)C)O)C3=C(C(=C4[C@@H]([C@H](OC=C4C3=O)C)C)C)O	C28H34O6	466.57	34	0	0.5	4	6	2	131.12	93.06	4.16	3.25	5.7	1.62	4.64	3.87	-4.52	0.0142	3.05e-05	Moderately soluble	-4.88	0.00618	1.32e-05	Moderately soluble	-4.87	0.00628	1.35e-05	Moderately soluble	High	No	Yes	No	No	Yes	No	Yes	-6.84	0	2	0	0	0	0.56	0
		745	NPA011527	5-hydroxy-4-methoxy-5,6-dihydro-2H-pyran-2-one	COC1=CC(=O)OCC1O	C6H8O4	144.13	10	0	0.5	1	4	1	31.9	55.76	1.17	-0.74	-0.57	-0.96	0.17	-0.19	-0.2	90.6	0.629	Very soluble	0.05	160	1.11	Highly soluble	0.05	163	1.13	Soluble	High	No	No	No	No	No	No	No	-7.7	0	4	0	0	1	0.85	0
		746	NPA011584	Yaequinolone C	CC1(CCC(O1)C(C)(C)O)/C=C/C2=C(C3=C(C=C2)NC(=O)[C@@H]([C@]3(C4=CC=C(C=C4)OC)O)OC)O	C27H33NO7	483.55	35	12	0.44	6	7	4	135.24	117.48	3.69	2.04	2.54	1.04	3.77	2.61	-3.98	0.0505	0.000104	Soluble	-4.14	0.0354	7.33e-05	Moderately soluble	-5.72	0.000919	1.9e-06	Moderately soluble	High	No	Yes	No	No	No	Yes	No	-7.8	0	2	0	0	0	0.55	0
		747	NPA011597	Peaurantiogriseol D	C[C@@]1(CC[C@H]2[C@H](C1)C=C[C@@]([C@]2(C)C(=O)CCO)(C)O)O	C16H26O4	282.38	20	0	0.81	3	4	3	77.83	77.76	2.32	0.77	1.43	1.15	1.92	1.52	-1.88	3.74	0.0132	Very soluble	-1.98	2.94	0.0104	Very soluble	-1.89	3.68	0.013	Soluble	High	No	Yes	No	No	No	No	No	-7.48	0	0	0	0	0	0.55	0
		748	NPA011615	Eremofortin A	C[C@H]1[C@H]([C@@H]2[C@@H](O2)C3=CC(=O)[C@@]4(C[C@]13C)C(O4)(C)C)OC(=O)C	C17H22O5	306.35	22	0	0.76	2	5	0	78.37	68.43	2.66	1.03	1.79	1.28	2.86	1.92	-2.26	1.7	0.00554	Soluble	-2.06	2.69	0.00877	Soluble	-2.7	0.614	0.002	Soluble	High	Yes	No	No	No	No	No	No	-7.44	0	0	0	0	0	0.55	0
		749	NPA011624	Peniciaculin B	CC(C)CCC[C@@](C)(C1=C(C=C(C=C1)COC(=O)C2=CC(=C(C=C2)[C@](C)(CCCC(C)C)O)O)O)O	C30H44O6	500.67	36	12	0.57	14	6	4	145.57	107.22	4.6	7.51	6.15	4.09	6.85	5.84	-7	5.03e-05	1e-07	Poorly soluble	-9.6	1.27e-07	2.54e-10	Poorly soluble	-7.48	1.67e-05	3.34e-08	Poorly soluble	Low	No	Yes	No	No	No	No	No	-4.02	1	4	1	1	1	0.55	0
		750	NPA011636	(-)-botryodiplodin dimer	C[C@@H]1[C@@H](CO[C@H]1O[C@H]2[C@@H]([C@@H](CO2)C(=O)C)C)C(=O)C	C14H22O5	270.32	19	0	0.86	4	5	0	68.84	61.83	2.75	0.63	1.4	0.63	1.62	1.4	-1.65	6.07	0.0224	Very soluble	-1.5	8.48	0.0314	Very soluble	-1.38	11.2	0.0413	Soluble	High	Yes	No	No	No	No	No	No	-7.5	0	0	0	0	0	0.55	0
		751	NPA011652	Penicillar E	CCC[C@]1(CO[C@@H]([C@H]1O)/C=C/C=C)O	C11H18O3	198.26	14	0	0.64	4	3	2	55.38	49.69	2.37	1.01	1.02	0.68	1.75	1.37	-1.44	7.17	0.0362	Very soluble	-1.64	4.51	0.0228	Very soluble	-0.84	28.3	0.143	Soluble	High	Yes	No	No	No	No	No	No	-6.79	0	0	0	0	1	0.55	0
		752	NPA011678	Penicitrinol C	C[C@@H]1[C@H](O[C@@H](C2=C1C(=C(C=C2O)O)C)CC(=O)C)C	C15H20O4	264.32	19	6	0.53	2	4	2	73.4	66.76	2.02	1.71	2.62	1.25	2.68	2.06	-2.66	0.581	0.0022	Soluble	-2.73	0.495	0.00187	Soluble	-3.03	0.246	0.000931	Soluble	High	Yes	No	No	No	No	No	No	-6.7	0	0	0	0	0	0.55	0
		753	NPA011687	Brevicompanine D	CC(C)C[C@H]1C(=O)N2[C@@H](C[C@@]3([C@H]2N(C4=CC=CC=C43)COC)C(C)(C)C=C)C(=O)N1	C24H33N3O3	411.54	30	6	0.58	6	3	1	128.47	61.88	3.27	4.51	1.89	2.85	2.94	3.09	-4.98	0.00426	1.04e-05	Moderately soluble	-5.53	0.00121	2.95e-06	Moderately soluble	-5.07	0.0035	8.51e-06	Moderately soluble	High	Yes	No	No	Yes	Yes	Yes	Yes	-5.61	0	0	0	0	0	0.55	0
		754	NPA011717	Patulodin	C/C=C/C=C/C=C/C1=CC2=CC(=O)C(C(=O)C23C(O1)O3)(C)OC(=O)CC(CC(C)O)O	C23H26O8	430.45	31	0	0.43	9	8	2	110.22	122.66	4.11	1.66	1.59	0.22	3.53	2.22	-2.96	0.471	0.0011	Soluble	-3.85	0.0609	0.000141	Soluble	-1.65	9.64	0.0224	Soluble	High	No	No	No	No	No	No	No	-7.75	0	0	0	0	0	0.55	0
		755	NPA011719	Brasiliamide E	CC(=O)N1CC(NC[C@@H]1CC2=CC=CC=C2)CC3=CC4=C(C(=C3)OC)OCO4	C22H26N2O4	382.45	28	12	0.41	6	5	1	113.71	60.03	3.69	2.9	1.64	2.07	3.37	2.73	-3.96	0.042	0.00011	Soluble	-3.82	0.0577	0.000151	Soluble	-5.91	0.000467	1.22e-06	Moderately soluble	High	Yes	Yes	No	No	No	Yes	Yes	-6.57	0	0	0	0	0	0.55	0
		756	NPA011742	Adametacorenol A	C[C@H]1C[C@H]([C@@H]([C@]12CC=C([C@H](C2)O)C)C(=C)C)OC(=O)C	C17H26O3	278.39	20	0	0.71	3	3	1	80.84	46.53	2.86	3.06	3.24	2.96	2.79	2.98	-3.3	0.141	0.000506	Soluble	-3.7	0.0551	0.000198	Soluble	-2.58	0.731	0.00262	Soluble	High	Yes	No	No	No	No	No	No	-5.83	0	0	0	0	0	0.55	0
		757	NPA011743	Antineocyclocitrinol A	C[C@@H]([C@H](/C=C(/C)\[C@H]1CC[C@@H]2[C@@]1(CC[C@H]3C2=CC(=O)[C@@H]4C[C@H](CC=C3C4)O)C)O)O	C25H36O4	400.55	29	0	0.72	3	4	3	115.84	77.76	3.61	3.03	3.71	2.98	3.46	3.36	-4.03	0.037	9.24e-05	Moderately soluble	-4.33	0.0188	4.69e-05	Moderately soluble	-2.65	0.905	0.00226	Soluble	High	Yes	Yes	No	No	No	No	No	-6.59	0	0	0	0	0	0.55	0
		758	NPA011755	Communesin C	C/C=C/C=C/C(=O)N1CC[C@]23[C@H]1N4CC[C@]25[C@H](NC6=CC=CC=C36)N(C7=CC=CC(=C57)[C@H]4[C@@H]8C(O8)(C)C)C=O	C32H34N4O3	522.64	39	12	0.44	5	4	1	164.02	68.42	4.1	4.15	2.18	4	3.81	3.65	-5.59	0.00134	2.56e-06	Moderately soluble	-5.29	0.00265	5.08e-06	Moderately soluble	-5.82	0.000789	1.51e-06	Moderately soluble	High	Yes	Yes	No	No	No	No	Yes	-6.54	1	3	0	0	1	0.55	0
		759	NPA011777	Isochromophilone V	CCC(C)/C=C(\C)/C=C/C1=CC2=C(C(=O)[C@]([C@@H](C2=CO1)O)(C)O)Cl	C19H23ClO4	350.84	24	0	0.42	4	4	2	95.29	66.76	3.06	3.19	3.52	1.74	3.73	3.05	-3.76	0.0608	0.000173	Soluble	-4.26	0.0191	5.45e-05	Moderately soluble	-2.85	0.501	0.00143	Soluble	High	Yes	No	No	No	Yes	No	Yes	-6.18	0	0	0	0	0	0.55	1
		760	NPA011778	Penitrem G	CC(=C)[C@@H]1[C@@H](C=C2[C@@H](O1)CC[C@]3([C@]2(CC[C@@]4([C@@]3(C5=C6[C@H]4OC([C@H]7C[C@H]8[C@@H]7C9=C(CC8=C)C=CC(=C96)N5)(C)C)C)O)O)C)O	C37H45NO5	583.76	43	9	0.62	1	5	4	167.51	94.94	4.41	3.62	5.48	3.56	6.24	4.66	-5.83	0.000866	1.48e-06	Moderately soluble	-5.3	0.00292	5e-06	Moderately soluble	-7.42	2.23e-05	3.82e-08	Poorly soluble	High	No	Yes	No	No	No	No	No	-7.29	1	3	0	0	1	0.55	0
		761	NPA011787	Citreopyrone A	CC1=C(OC(=O)C=C1OC)/C=C/C=C/C=O	C12H12O4	220.22	16	6	0.17	4	4	0	60.67	56.51	2.22	0.93	1.62	0.75	3.06	1.72	-1.8	3.45	0.0157	Very soluble	-1.7	4.36	0.0198	Very soluble	-2.59	0.571	0.00259	Soluble	High	Yes	No	Yes	No	No	No	No	-6.98	0	0	0	0	0	0.55	0
		762	NPA011809	5-methyl-8-(3-methylbut-2-enyl) furanocoumarin	CC1=C2C=CC(=O)OC2=C(C3=C1C=CO3)CC=C(C)C	C17H16O3	268.31	20	13	0.24	2	3	0	80.94	43.35	3.16	4.6	4.36	2.97	4.97	4.01	-4.75	0.00477	1.78e-05	Moderately soluble	-5.23	0.00156	5.82e-06	Moderately soluble	-6.16	0.000186	6.95e-07	Poorly soluble	High	Yes	No	Yes	Yes	Yes	No	No	-4.67	0	0	0	0	0	0.55	0
		763	NPA011820	N-methylpretrichodermamide B	CN1[C@@H]2[C@H](SS[C@@]3(C1=O)C[C@@]4([C@@H](C=C[C@H]([C@@H]4ON3C2=O)O)Cl)O)C5=C(C(=C(C=C5)OC)OC)O	C21H23ClN2O8S2	531	34	6	0.52	3	8	3	132.65	179.6	3.25	0.27	0.1	-0.17	-0.13	0.66	-3.23	0.309	0.000582	Soluble	-3.6	0.132	0.000249	Soluble	-1.81	8.3	0.0156	Soluble	Low	No	Yes	No	Yes	No	No	No	-9.35	1	2	1	1	1	0.55	0
		764	NPA011854	N-(2-methyl-3-oxodecanoyl)pyrrole	CCCCCCCC(=O)C(C)C(=O)N1C=CC=C1	C15H23NO2	249.35	18	5	0.6	9	2	0	74.39	39.07	3.27	3.96	3.69	2.33	3.37	3.33	-3.49	0.0803	0.000322	Soluble	-4.48	0.00824	3.3e-05	Moderately soluble	-3.94	0.0288	0.000116	Soluble	High	Yes	No	Yes	Yes	Yes	No	No	-5.01	0	0	0	0	0	0.55	0
		765	NPA011855	Penidicitrinin A	C[C@@H]1[C@H](OC2=C(C3=C(C(=C12)C)O[C@@]4([C@@H](C3)C(=O)C(=C5[C@]4(O[C@@H]([C@H]5C)C)OC)C)O)O)C	C24H30O7	430.49	31	6	0.62	1	7	2	113.52	94.45	3.63	2.27	3.12	1.86	3.51	2.88	-4.02	0.0415	9.63e-05	Moderately soluble	-3.89	0.0554	0.000129	Soluble	-4.54	0.0124	2.89e-05	Moderately soluble	High	No	Yes	No	No	No	Yes	No	-7.31	0	0	0	0	0	0.55	0
		766	NPA011876	Benzomalvin C	CN1C(=O)C2=CC=CC=C2N3C(=O)C4=CC=CC=C4N=C3[C@]15[C@@H](O5)C6=CC=CC=C6	C24H17N3O3	395.41	30	22	0.12	1	4	0	115.35	67.73	3.37	2.81	2.58	2.7	3.23	2.94	-4.54	0.0114	2.89e-05	Moderately soluble	-3.89	0.051	0.000129	Soluble	-7.3	1.96e-05	4.97e-08	Poorly soluble	High	Yes	Yes	Yes	Yes	Yes	No	Yes	-6.72	0	0	0	0	0	0.55	0
		767	NPA011892	Terrestrol D	C1=CC(=C(C=C1O)COC2=CC(=C(C(=C2)CO)O)Cl)O	C14H13ClO5	296.7	20	12	0.14	4	5	4	74.63	90.15	1.8	2.61	2.22	1.45	2.44	2.1	-3.5	0.093	0.000313	Soluble	-4.15	0.0209	7.03e-05	Moderately soluble	-3.77	0.0502	0.000169	Soluble	High	No	No	Yes	No	Yes	Yes	Yes	-6.26	0	0	0	0	0	0.55	0
		768	NPA011911	2,11-dihydroxy-1-methoxycarbonyl-9-carboxyxanthone	COC(=O)C1=C(C=CC2=C1C(=O)C3=C(O2)C=C(C=C3O)C(=O)O)O	C16H10O8	330.25	24	14	0.06	3	8	3	82.27	134.27	2.09	2.73	1.84	0.15	1.84	1.73	-3.84	0.0476	0.000144	Soluble	-5.2	0.00207	6.25e-06	Moderately soluble	-3.56	0.0907	0.000275	Soluble	High	No	No	No	No	No	No	No	-6.38	0	0	0	1	0	0.56	0
		769	NPA011930	(1'S)-7-hydroxy-3-(1'-hydroxy-3'-oxobutyl)chromone-5-carboxylic acid	CC(=O)C[C@@H](C1=COC2=C(C1=O)C(=CC(=C2)O)C(=O)O)O	C14H12O7	292.24	21	10	0.21	4	7	3	72.22	125.04	0.77	0.08	0.88	-0.73	1.69	0.54	-1.79	4.73	0.0162	Very soluble	-2.26	1.61	0.00549	Soluble	-2.62	0.706	0.00242	Soluble	High	No	No	No	No	No	No	No	-8.03	0	0	0	0	0	0.56	0
		770	NPA011971	Coniochaetone F	CCO[C@@H]1CCC2=C1C(=O)C3=C(O2)C=C(C=C3O)C	C15H16O4	260.29	19	10	0.4	2	4	1	72.8	59.67	3.15	2.57	2.51	1.04	3.52	2.56	-3.33	0.122	0.000467	Soluble	-3.47	0.088	0.000338	Soluble	-4.56	0.00719	2.76e-05	Moderately soluble	High	Yes	No	Yes	Yes	No	Yes	No	-6.06	0	0	0	0	0	0.55	0
		771	NPA011973	20-O-methylcyclocitrinol	C[C@H](/C=C/[C@@](C)(C1CC[C@@H]2[C@@]1(CC[C@H]3C2=CC(=O)[C@@H]4C[C@H](CC=C3C4)O)C)OC)O	C26H38O4	414.58	30	0	0.73	4	4	2	120.6	66.76	3.76	2.92	4.37	3.18	4.01	3.65	-3.99	0.0428	0.000103	Soluble	-3.98	0.0431	0.000104	Soluble	-3.34	0.191	0.00046	Soluble	High	Yes	Yes	No	No	No	No	No	-6.76	0	0	0	0	0	0.55	0
		772	NPA011994	8‐(methoxycarbonyl)‐1‐hydroxy‐9‐oxo‐9H‐xanthene‐3‐carboxylic acid	COC(=O)C1=C2C(=CC=C1)OC3=C(C2=O)C(=CC(=C3)C(=O)O)O	C16H10O7	314.25	23	14	0.06	3	7	2	80.25	114.04	2.03	2.54	2.14	0.67	2.31	1.94	-3.64	0.0718	0.000229	Soluble	-4.58	0.00823	2.62e-05	Moderately soluble	-4.14	0.0225	7.16e-05	Moderately soluble	High	No	No	No	No	No	No	No	-6.41	0	0	0	0	0	0.56	0
		773	NPA012004	Purpurester B	CC/C=C\1/C2=CC(=C(C(=C2C(=O)O1)C)O)O	C12H12O4	220.22	16	6	0.25	1	4	2	59.52	66.76	2.19	2.3	2.33	1.45	2.49	2.15	-2.87	0.3	0.00136	Soluble	-3.34	0.101	0.000457	Soluble	-2.65	0.499	0.00226	Soluble	High	Yes	No	Yes	No	No	No	No	-6.01	0	0	0	0	0	0.55	1
		774	NPA012042	Peniazaphilone C	CC[C@H](C)/C=C(/C)\C=C\C1=CC2=C(C(=O)[C@](C(=O)C2=CN1CCO)(C)OC(=O)C)Cl	C23H28ClNO5	433.93	30	6	0.43	8	5	1	118.11	85.6	3.77	4.23	3.09	1.54	5.04	3.53	-4.82	0.00664	1.53e-05	Moderately soluble	-5.74	0.000793	1.83e-06	Moderately soluble	-5.06	0.00374	8.63e-06	Moderately soluble	High	No	No	Yes	Yes	Yes	Yes	Yes	-5.94	0	0	0	0	0	0.55	0
		775	NPA012072	Tanzawaic acid C	C[C@H]1C[C@H]([C@H]2[C@H](C1)C=C[C@@H]([C@@]2(/C=C/C=C/C(=O)O)O)C)C	C18H26O3	290.4	21	0	0.61	3	3	2	85.96	57.53	3.01	3.84	3.42	3.11	2.45	3.16	-3.86	0.0399	0.000138	Soluble	-4.74	0.00523	1.8e-05	Moderately soluble	-1.16	20.2	0.0695	Soluble	High	Yes	No	No	No	Yes	No	Yes	-5.35	0	0	0	0	0	0.85	0
		776	NPA012076	Fellutanine C	CC(C)(C=C)C1=C(C2=CC=CC=C2N1)C[C@@H]3C(=O)N[C@H](C(=O)N3)CC4=C(NC5=CC=CC=C54)C(C)(C)C=C	C32H36N4O2	508.65	38	18	0.31	8	2	4	162.57	89.78	3.91	6.89	4.58	3.3	7.62	5.26	-7.16	3.54e-05	6.97e-08	Poorly soluble	-8.59	1.32e-06	2.59e-09	Poorly soluble	-10.38	2.14e-08	4.22e-11	Insoluble	High	No	Yes	No	Yes	Yes	Yes	Yes	-4.51	1	3	0	0	1	0.55	0
		777	NPA012103	Not named	C[C@@H]1CCC/C=C/C(=O)CC2=CC(=CC(=C2C(=O)O1)O)O	C16H18O5	290.31	21	6	0.38	0	5	2	77.99	83.83	1.98	3.04	2.49	1.58	2.16	2.25	-3.77	0.0497	0.000171	Soluble	-4.47	0.00992	3.42e-05	Moderately soluble	-2.95	0.324	0.00112	Soluble	High	No	No	No	No	No	No	No	-5.91	0	0	0	0	0	0.55	0
		778	NPA012126	Berkeleyone A	C[C@@]12CC[C@H](C([C@H]1CC[C@]3([C@H]2C[C@@]4(C(=C)[C@]3(C(=O)[C@@](C4=O)(C)O)C(=O)OC)C)C)(C)C)O	C26H38O6	446.58	32	0	0.81	2	6	2	120.91	100.9	3.18	3.87	3.23	2.35	4.38	3.4	-4.91	0.00543	1.22e-05	Moderately soluble	-5.69	0.00092	2.06e-06	Moderately soluble	-5.13	0.00333	7.45e-06	Moderately soluble	High	No	Yes	No	No	No	No	Yes	-6.28	0	0	0	0	0	0.55	0
		779	NPA012162	Vermiculic acid	CC(=O)/C=C/CCC(=O)/C=C/C(=O)O	C10H12O4	196.2	14	0	0.3	6	4	1	51.41	71.44	1.29	0.09	1.12	0.47	1.5	0.89	-0.72	37.6	0.192	Very soluble	-1.14	14.1	0.0716	Very soluble	-0.53	57.6	0.294	Soluble	High	No	No	No	No	No	No	No	-7.43	0	0	0	0	1	0.85	0
		780	NPA012172	Decarestrictine H	CC1CC(/C=C\CC(=O)CC(=O)O1)O	C10H14O4	198.22	14	0	0.6	0	4	1	50.24	63.6	1.61	0.53	0.59	0.25	0.9	0.78	-1.4	7.84	0.0396	Very soluble	-1.44	7.25	0.0366	Very soluble	-0.79	32.1	0.162	Soluble	High	No	No	No	No	No	No	No	-7.13	0	0	0	0	1	0.55	0
		781	NPA012180	Sohirnone A	C/C=C/CCC(=O)C1=CC(=C(C=C1O)O)C	C13H16O3	220.26	16	6	0.31	4	3	2	64.4	57.53	2	3.08	2.95	1.89	2.98	2.58	-3.16	0.153	0.000693	Soluble	-3.96	0.0244	0.000111	Soluble	-2.88	0.292	0.00133	Soluble	High	Yes	No	Yes	No	No	No	No	-5.46	0	0	0	0	0	0.55	0
		782	NPA012183	Penicilliquinone	COC1=C2C(=CC(=C1)O)C(=O)C3=CC(=CC(=C3C2=O)O)C(=O)O	C16H10O7	314.25	23	12	0.06	2	7	3	77.25	121.13	1.23	2.21	1.58	0	2.01	1.41	-3.43	0.115	0.000368	Soluble	-4.39	0.0129	4.09e-05	Moderately soluble	-3.58	0.0832	0.000265	Soluble	High	No	No	No	No	No	No	Yes	-6.65	0	0	0	0	0	0.56	1
		783	NPA012198	Phenylpyropene F	CC(=O)O[C@H]1CC[C@]2([C@H](C1(C)C)CC[C@@]3([C@@H]2[C@H](C4=C(O3)C=C(OC4=O)C5=CC=CC=C5)O)C)C	C28H34O6	466.57	34	12	0.57	3	6	1	129.6	85.97	3.71	4.58	4.95	3.51	5.02	4.35	-5.68	0.000972	2.08e-06	Moderately soluble	-6.11	0.000363	7.78e-07	Poorly soluble	-7.19	2.99e-05	6.41e-08	Poorly soluble	High	No	Yes	No	No	No	No	Yes	-5.89	0	0	0	0	0	0.55	0
		784	NPA012207	Brasiliamide C	CC(=O)N\1CC(N(C/C1=C\C2=CC=CC=C2)C(=O)C)CC3=CC4=C(C(=C3)OC)OCO4	C24H26N2O5	422.47	31	12	0.33	6	5	0	123.94	68.31	3.73	2.59	2.22	1.95	3.36	2.77	-3.98	0.0441	0.000104	Soluble	-3.67	0.0896	0.000212	Soluble	-5.36	0.00187	4.42e-06	Moderately soluble	High	Yes	No	No	Yes	Yes	Yes	Yes	-7.04	0	0	0	0	0	0.55	0
		785	NPA012215	Protuboxepin E	CCC(C)[C@H]1C2=NC3=C(C=CC=C3O)C(=O)N2[C@@H](C(=O)N1)CC4=CC=CC=C4	C22H23N3O3	377.44	28	16	0.32	4	4	2	112.39	84.22	2.72	3.38	2.4	2.62	3.15	2.85	-4.47	0.0128	3.4e-05	Moderately soluble	-4.83	0.00562	1.49e-05	Moderately soluble	-6.24	0.00022	5.82e-07	Poorly soluble	High	No	Yes	No	Yes	Yes	Yes	Yes	-6.2	0	0	0	0	0	0.55	0
		786	NPA012228	Prenpenicillide	CC1=CC(=C2C(=C1)COC(=O)C3=C(O2)C=CC(=C3OC)CC=C(C)C)O	C21H22O5	354.4	26	12	0.29	3	5	1	99.48	64.99	3.68	4.78	4.53	3.12	4.82	4.19	-5.19	0.00228	6.42e-06	Moderately soluble	-5.88	0.000471	1.33e-06	Moderately soluble	-6	0.000353	9.95e-07	Poorly soluble	High	Yes	No	No	Yes	Yes	No	No	-5.07	0	0	0	0	0	0.55	0
		787	NPA012234	15-0-acetylwaraterpol	CC(CCCC(C)(C1=C(C=C(C=C1)COC(=O)C)O)O)CO	C17H26O5	310.39	22	6	0.59	9	5	3	85.15	86.99	2.9	2.33	2.2	1.85	3.13	2.48	-2.84	0.449	0.00145	Soluble	-3.8	0.0497	0.00016	Soluble	-3.63	0.0729	0.000235	Soluble	High	No	Yes	No	No	No	Yes	No	-6.54	0	0	0	0	0	0.55	0
		788	NPA012238	Stevastelin A	CCCCCCCCCCCCCC1C(C(C(C(=O)N[C@H](C(=O)N[C@H](C(=O)N[C@H](C(=O)O1)COC(=O)C)[C@@H](C)OS(=O)(=O)O)C(C)C)C)O)C	C34H61N3O12S	735.93	50	0	0.85	19	12	5	199.54	232.11	4.91	6.03	3.07	0.82	3.18	3.6	-6.95	8.3e-05	1.13e-07	Poorly soluble	-10.68	1.53e-08	2.08e-11	Insoluble	-6.56	0.000204	2.77e-07	Poorly soluble	Low	No	Yes	No	Yes	No	No	No	-6.51	2	3	2	1	5	0.11	0
		789	NPA012245	Penostatin C	CCCCCCC/C=C/[C@H]1C(=C[C@H]2[C@@H]3CC=CC3=CC(=O)[C@@H]2O1)C	C22H30O2	326.47	24	0	0.59	7	2	0	100.92	26.3	3.64	5.31	5.32	3.99	4.96	4.64	-4.75	0.00584	1.79e-05	Moderately soluble	-5.61	0.000795	2.43e-06	Moderately soluble	-4.22	0.0198	6.07e-05	Moderately soluble	High	Yes	No	No	Yes	Yes	Yes	Yes	-4.52	0	0	0	0	1	0.55	0
		790	NPA012270	NI15501A	C[C@@H](C(=O)NC1=CC=CC=C1C(=O)N)NC(=O)C	C12H15N3O3	249.27	18	6	0.25	6	3	3	66.27	101.29	1.08	0.08	0.06	0.26	0.31	0.36	-1.29	12.9	0.0517	Very soluble	-1.76	4.32	0.0173	Very soluble	-2.82	0.38	0.00152	Soluble	High	No	No	No	No	No	No	No	-7.76	0	0	0	0	0	0.55	0
		791	NPA012348	Punctaporonin B	C[C@@]\1(CC[C@@]2([C@H](CC2(C)C)/C(=C\C=C1)/CO)O)O	C15H24O3	252.35	18	0	0.73	1	3	3	72.34	60.69	2.42	0.94	1.78	1.75	1.86	1.75	-1.93	2.96	0.0117	Very soluble	-1.8	3.99	0.0158	Very soluble	-1.8	4	0.0158	Soluble	High	Yes	No	No	No	No	No	No	-7.17	0	0	0	0	0	0.55	0
		792	NPA012375	VM-55595	C[C@H]1CCN2[C@]13C[C@@H]4[C@](C2)(C[C@@]5(C4(C)C)C6=C(C7=C(C=C6)OC(C=C7)(C)C)NC5=O)NC3=O	C27H33N3O3	447.57	33	6	0.63	0	4	2	138.12	70.67	3.63	3.08	2.02	2.92	3.63	3.06	-4.69	0.00914	2.04e-05	Moderately soluble	-4.23	0.0263	5.87e-05	Moderately soluble	-6.61	0.000111	2.48e-07	Poorly soluble	High	Yes	Yes	No	No	No	No	Yes	-6.84	0	1	0	0	0	0.55	0
		793	NPA012383	Stevastelin A3	CCCCCCCCCCCCCC(C(C)C1C(C(=O)NC(C(=O)NC(C(=O)NC(C(=O)O1)COC(=O)C)C(C)OS(=O)(=O)O)C(C)C)C)O	C34H61N3O12S	735.93	50	0	0.85	21	12	5	199.54	232.11	4.5	6.03	3.07	0.82	3.77	3.64	-6.82	0.000113	1.53e-07	Poorly soluble	-10.68	1.53e-08	2.08e-11	Insoluble	-6.56	0.000204	2.77e-07	Poorly soluble	Low	No	Yes	No	Yes	No	No	No	-6.51	2	3	2	1	5	0.11	0
		794	NPA012395	Citridone D	C[C@@H]1[C@@]2([C@@H]3[C@]([C@H](O1)O2)(C4=C(O3)NC=C(C4=O)C5=CC=CC=C5)C)C	C19H19NO4	325.36	24	12	0.42	1	4	1	88.55	60.55	2.96	2.5	2.59	1.68	3.75	2.7	-3.74	0.0597	0.000184	Soluble	-3.42	0.125	0.000383	Soluble	-5.47	0.00111	3.4e-06	Moderately soluble	High	Yes	No	No	Yes	No	Yes	No	-6.51	0	0	0	0	0	0.55	0
		795	NPA012421	Stoloniferol A	CC1=C(C(=C(C2=C1CC(OC2=O)(C)OC)O)C)O	C13H16O5	252.26	18	6	0.46	1	5	2	65.29	75.99	1.84	2.58	1.79	0.98	2.43	1.92	-3.21	0.156	0.000616	Soluble	-3.82	0.0378	0.00015	Soluble	-2.99	0.258	0.00102	Soluble	High	No	No	No	No	No	No	No	-6.01	0	0	0	0	0	0.55	0
		796	NPA012431	Brevione H	CC1=C[C@@H]2[C@@H]3[C@@]4([C@@H](CC[C@@]35[C@]16[C@H](C7=C(O6)C(=C(OC7=O)C)C)O[C@@H]5O)C(=CC(=O)C[C@@H]4O2)C)C	C27H30O7	466.52	34	6	0.63	0	7	1	122.31	95.2	3.04	0.93	3.12	2.18	3.84	2.62	-3.45	0.166	0.000356	Soluble	-2.52	1.42	0.00305	Soluble	-5.05	0.00415	8.89e-06	Moderately soluble	High	No	Yes	No	No	No	No	No	-8.49	0	0	0	0	0	0.55	0
		797	NPA012447	Terrestrol C	C1=CC(=C(C=C1O)COCC2=C(C=CC(=C2)O)O)O	C14H14O5	262.26	19	12	0.14	4	5	4	69.88	90.15	1.51	1.65	1.92	0.92	1.79	1.56	-2.71	0.513	0.00195	Soluble	-3.16	0.183	0.000697	Soluble	-3.17	0.179	0.000681	Soluble	High	No	No	Yes	No	No	No	Yes	-6.73	0	0	0	0	0	0.55	0
		798	NPA012448	Penicisochroman I	C[C@@H]([C@H](C1=C(C2=C(CC(O2)C(C)(C)O)C=C1)CO)O)O	C15H22O5	282.33	20	6	0.6	4	5	4	74.44	90.15	2.17	-0.06	0.19	0.24	1.83	0.88	-1.51	8.71	0.0309	Very soluble	-1.38	11.7	0.0415	Very soluble	-1.87	3.83	0.0136	Soluble	High	No	Yes	No	No	No	No	No	-8.06	0	0	0	0	0	0.55	0
		799	NPA012454	12-Methoxycitromycetin	CC1=CC(=O)C2=C(O1)C3=C(C(=C(C=C3OC2)O)OC)C(=O)O	C15H12O7	304.25	22	12	0.2	2	7	2	75.39	106.2	2	0.83	1.77	-0.17	2.45	1.38	-2.52	0.917	0.00301	Soluble	-2.64	0.693	0.00228	Soluble	-3.77	0.0521	0.000171	Soluble	High	No	Yes	No	No	No	No	Yes	-7.57	0	0	0	0	0	0.56	0
		800	NPA012458	Trimethyl 4-hydroxy-4,5-dicarboxy-14-pentadecenoate	COC(=O)CCC([C@H](CCCCCCCCC=C)C(=O)OC)(C(=O)OC)O	C20H34O7	386.48	27	0	0.75	18	7	1	102.83	99.13	4.32	4.07	2.94	2.29	4.43	3.61	-3.61	0.0944	0.000244	Soluble	-5.86	0.000538	1.39e-06	Moderately soluble	-4.06	0.0337	8.73e-05	Moderately soluble	High	No	Yes	No	Yes	No	No	No	-5.77	0	0	1	0	1	0.55	0
		801	NPA012478	Rubralide A	CO[C@H]1C2=C(C(=C(C=C2C(=O)O1)O)C=O)O	C10H8O6	224.17	16	6	0.2	2	6	2	51.09	93.06	1.25	0.63	0.4	-0.09	0.92	0.62	-1.77	3.79	0.0169	Very soluble	-2.16	1.55	0.00693	Soluble	-1.28	11.7	0.0524	Soluble	High	No	No	No	No	No	No	No	-7.22	0	0	0	0	0	0.55	0
		802	NPA012479	Vermistatin	C/C=C/C1=CC(=O)C(=CO1)[C@H]2C3=C(C=C(C=C3C(=O)O2)OC)OC	C18H16O6	328.32	24	12	0.22	4	6	0	86.67	74.97	3.11	2.22	2.52	1.02	3.88	2.55	-3.38	0.137	0.000417	Soluble	-3.43	0.122	0.000372	Soluble	-5.11	0.00255	7.78e-06	Moderately soluble	High	Yes	No	No	Yes	Yes	No	Yes	-6.73	0	0	0	0	0	0.55	0
		803	NPA012487	11-β-methoxycurvularin	C[C@H]1CCC[C@H](CC(=O)C2=C(C=C(C=C2CC(=O)O1)O)O)OC	C17H22O6	322.35	23	6	0.53	1	6	2	84.36	93.06	1.96	2.46	2.34	0.83	2.19	1.96	-3.52	0.0984	0.000305	Soluble	-4.06	0.0282	8.75e-05	Moderately soluble	-3.3	0.161	0.000499	Soluble	High	No	No	No	No	No	No	No	-6.52	0	0	0	0	0	0.55	0
		804	NPA012491	Agroclavine I	CC1=C[C@@H]2[C@@H](CC3=CNC4=CC=CC2=C34)N(C1)C	C16H18N2	238.33	18	9	0.38	0	1	1	79.18	19.03	2.33	2.55	2.69	2.79	3.24	2.72	-3.29	0.121	0.000508	Soluble	-2.6	0.603	0.00253	Soluble	-4.35	0.0106	4.46e-05	Moderately soluble	High	Yes	Yes	Yes	No	No	Yes	No	-5.94	0	0	0	0	0	0.55	0
		805	NPA012507	Sch 642305	C[C@H]1CCCC[C@@H]2[C@@H](CC(=O)O1)[C@H](C=CC2=O)O	C14H20O4	252.31	18	0	0.71	0	4	1	67.36	63.6	2.32	1.36	1.61	1.36	1.45	1.62	-2.26	1.38	0.00548	Soluble	-2.3	1.27	0.00503	Soluble	-1.44	9.2	0.0365	Soluble	High	Yes	No	No	No	No	No	No	-6.87	0	0	0	0	0	0.55	0
		806	NPA012552	8-O-methylsclerotiorinamine	CCC(C)/C=C(\C)/C=C/C1=CC2=C(C(=O)[C@](C(=C2C=N1)OC)(C)OC(=O)C)Cl	C22H26ClNO4	403.9	28	6	0.41	7	5	0	111.93	65.49	4.1	4.3	2.98	2.14	5.65	3.84	-4.75	0.00719	1.78e-05	Moderately soluble	-5.39	0.00165	4.09e-06	Moderately soluble	-5.9	0.000506	1.25e-06	Moderately soluble	High	Yes	No	Yes	Yes	Yes	Yes	Yes	-5.71	0	0	0	0	0	0.55	0
		807	NPA012575	Chrysogeside A	CCCCCCCCCCCCCC/C=C/[C@H](C(=O)N[C@@H](CO[C@H]1[C@@H]([C@H]([C@@H]([C@H](O1)CO)O)O)O)[C@@H](/C=C/CC/C=C\CCCCCCC)O)O	C40H73NO9	712.01	50	0	0.82	32	9	7	203	168.94	6.03	9.29	5.91	1.81	8.42	6.29	-8	7.2e-06	1.01e-08	Poorly soluble	-12.74	1.3e-10	1.82e-13	Insoluble	-6.18	0.000465	6.53e-07	Poorly soluble	Low	No	Yes	No	No	No	No	No	-4.05	2	4	2	2	5	0.17	0
		808	NPA012576	Shearinine I	C[C@]12CC[C@]34C(=CC(=O)[C@H](O3)C(O4)(C)C)[C@@]1(CC[C@@H]5[C@@]2(C(=O)NC6=CC7=C(C[C@H]8C7=CC(OC8(C)C)(C)C)C=C6C(=O)C5)C)O	C37H45NO7	615.76	45	6	0.65	0	7	2	173.32	111.16	3.9	2.41	5.13	2.78	6.01	4.04	-5.27	0.00327	5.31e-06	Moderately soluble	-4.39	0.0253	4.11e-05	Moderately soluble	-8.63	1.43e-06	2.32e-09	Poorly soluble	High	No	Yes	No	No	No	No	No	-8.35	1	3	0	0	2	0.55	0
		809	NPA012592	Sorrentanone	C/C=C/C=C/C(=O)C1=C(C(=O)C(=O)C(=C1O)C)C	C14H14O4	246.26	18	0	0.21	3	4	1	67.57	71.44	1.7	1.89	1.99	0.21	2.84	1.73	-2.36	1.08	0.00437	Soluble	-3.01	0.239	0.000971	Soluble	-1.99	2.54	0.0103	Soluble	High	Yes	No	Yes	Yes	No	No	No	-6.46	0	0	0	0	0	0.85	2
		810	NPA012596	Roseopurpurin H	C[C@H]1CCC[C@@H](CC(=O)C2=C(C=C(C=C2CC(=O)O1)O)O)[C@@]3(C(=O)[C@H]([C@]([C@H](C3=O)OC4=CC(=CC(=C4C)O)C)(C)OC)O)C	C33H40O11	612.66	44	12	0.52	4	11	4	160.01	176.89	2.98	4.5	3.64	0.4	4.3	3.16	-6.41	0.000238	3.88e-07	Poorly soluble	-7.94	7.11e-06	1.16e-08	Poorly soluble	-6.62	0.000146	2.39e-07	Poorly soluble	Low	No	Yes	No	No	No	No	Yes	-6.84	2	3	1	1	3	0.17	0
		811	NPA012615	Expansolide B	C[C@@H]1C[C@@]2(C[C@@]3(CO2)[C@@H]4C[C@H](C(=C)C3C4)OC(=O)C)OC1=O	C17H22O5	306.35	22	0	0.76	2	5	0	78.34	61.83	2.94	1.78	2.2	2.5	2.54	2.39	-2.73	0.572	0.00187	Soluble	-2.7	0.616	0.00201	Soluble	-2.74	0.557	0.00182	Soluble	High	Yes	No	No	No	No	No	No	-6.9	0	0	0	0	0	0.55	0
		812	NPA012625	F-390-C	COC(=O)[C@@]12[C@@H](C=CC=C1C(=O)C3=C(O2)C=C(C=C3O)CO)O	C16H14O7	318.28	23	6	0.25	3	7	3	77.43	113.29	2.06	1.3	0.08	-0.38	0.9	0.79	-2.63	0.751	0.00236	Soluble	-3.28	0.167	0.000526	Soluble	-1.74	5.75	0.0181	Soluble	High	No	No	No	No	No	No	No	-7.32	0	0	0	0	0	0.55	0
		813	NPA012634	Sorbicillamine D	C/C=C/C=C/C(=C/1\[C@@H]2[C@@]3(C(=O)C(=C(/C=C/C=C/C)O)C(=N)[C@]([C@@]3(O[C@@]2(C(=O)C(=C1O)C)C)O)(C)O)C)/O	C28H33NO8	511.56	37	0	0.39	4	9	6	139.02	168.37	2.06	1.3	3.74	-0.38	0.9	0.79	-2.63	0.751	0.00236	Soluble	-3.28	0.167	0.000526	Soluble	-1.74	5.75	0.0181	Soluble	High	No	No	No	No	No	No	No	-7.32	0	0	0	0	0	0.55	0
		814	NPA012637	18-hydroxydecaturin B	CC1=C[C@@H]([C@H]2[C@]([C@]13[C@H](C4=C(O3)C=C(OC4=O)C5=CN=CC=C5)O)(CC[C@@H]6[C@]27CC[C@@](C6(C)C)(OC7)O)C)O	C30H35NO7	521.6	38	12	0.6	1	8	3	139.02	122.25	3.52	1.88	3.42	1.9	3.78	2.9	-4.43	0.0196	3.75e-05	Moderately soluble	-4.07	0.0445	8.52e-05	Moderately soluble	-6.38	0.000216	4.14e-07	Poorly soluble	High	No	Yes	No	No	No	Yes	No	-8.15	1	3	0	0	0	0.55	0
		815	NPA012646	Adenophostin A	C1=NC2=C(C(=N1)N)N=CN2[C@H]3[C@@H]([C@@H]([C@H](O3)CO)O[C@@H]4[C@@H]([C@H]([C@@H]([C@H](O4)CO)OP(=O)(O)O)OP(=O)(O)O)O)OP(=O)(O)O	C16H26N5O18P3	669.32	42	9	0.69	11	21	10	127.79	387.71	-1.94	-7.03	-4.12	-5.93	-7.98	-5.4	1.01	6790	10.2	Highly soluble	-0.4	268	0.4	Very soluble	4.86	48700000	72800	Soluble	Low	No	Yes	No	No	No	No	No	-15.37	3	2	2	1	5	0.11	0
		816	NPA012704	Penicillanone	COC(=O)C1=C(C(=CC=C1)O)C(=O)C2=C(C=C(C=C2O)CO)O	C16H14O7	318.28	23	12	0.12	5	7	4	79.79	124.29	1.78	1.72	1.16	0.47	1.79	1.39	-2.95	0.355	0.00111	Soluble	-3.95	0.036	0.000113	Soluble	-3.02	0.3	0.000944	Soluble	High	No	No	No	No	No	No	Yes	-7.02	0	0	0	0	0	0.55	0
		817	NPA012709	Penicitol C	CC1=CC(=C2C(=C1)C3=C(CC[C@@H]3OC)OC2=O)O	C14H14O4	246.26	18	10	0.36	1	4	1	67.99	59.67	2.72	2.11	2.12	1.6	3.15	2.34	-3.04	0.224	0.000909	Soluble	-2.99	0.25	0.00101	Soluble	-4.16	0.0172	6.97e-05	Moderately soluble	High	Yes	No	Yes	Yes	No	No	No	-6.3	0	0	0	0	0	0.55	0
		818	NPA012720	Decaturin D	CC1=CC[C@@H]2[C@]3(CCC(=O)C([C@@H]3CC[C@]2([C@]14CC5=C(O4)C=C(OC5=O)C6=CN=CC=C6)C)(C)C)C	C30H35NO4	473.6	35	12	0.57	1	5	0	136.72	69.4	3.96	4.78	6.15	3.82	6.47	5.04	-5.98	0.000501	1.06e-06	Moderately soluble	-5.97	0.000509	1.07e-06	Moderately soluble	-8.9	6e-07	1.27e-09	Poorly soluble	High	No	No	No	No	No	No	Yes	-5.8	0	2	0	1	0	0.55	0
		819	NPA012730	Penicitrinol K	C[C@@H]1[C@H](O[C@H]2C[C@@](OC3=C(C(=C(C1=C23)C)O)C(=O)O)(C)O)C	C16H20O6	308.33	22	6	0.56	1	6	3	78.91	96.22	1.81	2.26	2.13	1.34	1.95	1.9	-3.31	0.151	0.000488	Soluble	-3.92	0.0373	0.000121	Soluble	-2.31	1.49	0.00484	Soluble	High	No	Yes	No	No	No	Yes	No	-6.58	0	0	0	0	0	0.56	0
		820	NPA012752	Penicillactam	CC1(C(=O)NC2=CC=CC=C2C(=O)N1)CC3(C(=O)NC4=CC=CC=C4C(=O)O3)O	C20H17N3O6	395.37	29	12	0.2	2	6	4	110.47	133.83	1.49	0.56	-0.51	0.93	1.48	0.79	-2.82	0.601	0.00152	Soluble	-2.94	0.451	0.00114	Soluble	-6.15	0.000282	7.14e-07	Poorly soluble	High	No	Yes	No	No	No	No	No	-8.31	0	1	0	1	0	0.55	0
		821	NPA012767	Vermiculinic acid	CC(=O)C[C@H](CCC(=O)/C=C/C(=O)O)OC(=O)/C=C/C(=O)CC/C=C/C(=O)C	C20H24O8	392.4	28	0	0.4	15	8	1	100.69	131.88	2.26	-0.09	1.92	0.29	3.83	1.64	-1.23	23.3	0.0594	Very soluble	-2.23	2.33	0.00593	Soluble	-1.78	6.47	0.0165	Soluble	High	No	No	No	No	No	No	No	-8.76	0	0	1	1	0	0.56	0
		822	NPA012780	Penicisochroman D	CC1CC2=C(CO1)C(O)=CC=C2	C10H12O2	164.2	12	6	0.4	0	2	1	46.98	29.46	1.9	1.68	1.7	1.44	2.3	1.8	-2.29	0.849	0.00517	Soluble	-1.91	2.01	0.0122	Very soluble	-2.54	0.474	0.00288	Soluble	High	Yes	No	Yes	No	No	No	No	-6.11	0	0	0	0	1	0.55	0
		823	NPA012799	Penicimarin B	C[C@@H](CCC[C@@H]1CC2=C(C(=CC=C2)OC)C(=O)O1)O	C15H20O4	264.32	19	6	0.53	5	4	1	72.26	55.76	2.66	2.67	2.33	2.06	3.12	2.57	-3.06	0.228	0.000862	Soluble	-3.49	0.085	0.000322	Soluble	-3.83	0.039	0.000148	Soluble	High	Yes	No	No	No	No	Yes	No	-6.02	0	0	0	0	0	0.55	0
		824	NPA012823	FR65814	CC(=CCC1C(O1)(C)C2C(C(CCC23CO3)O)O)C	C15H24O4	268.35	19	0	0.87	3	4	2	71.97	65.52	2.43	1.15	1.4	1.01	2.57	1.71	-2.03	2.5	0.00933	Soluble	-2.12	2.03	0.00758	Soluble	-1.41	10.3	0.0385	Soluble	High	Yes	No	No	No	No	No	No	-7.12	0	0	0	0	0	0.55	0
		825	NPA012833	6,7-dihydroxy-3-methoxy-3-methylphthalide	C[C@]1(C2=C(C(=C(C=C2)O)O)C(=O)O1)OC	C10H10O5	210.18	15	6	0.3	1	5	2	50.39	75.99	0.93	1.36	0.98	0.81	1.19	1.05	-2.23	1.24	0.00589	Soluble	-2.56	0.581	0.00277	Soluble	-1.94	2.42	0.0115	Soluble	High	No	No	No	No	No	No	No	-6.62	0	0	0	0	0	0.55	1
		826	NPA012839	Peniprequinolone	CC(=CCC1=C(C2=C(C=C1)NC(=O)[C@@H]([C@]2(C3=CC=C(C=C3)OC)O)OC)O)C	C22H25NO5	383.44	28	12	0.32	5	5	3	110.2	88.02	3.31	2.97	2.43	1.59	3.6	2.78	-4.08	0.0322	8.4e-05	Moderately soluble	-4.48	0.0127	3.3e-05	Moderately soluble	-5.75	0.000676	1.76e-06	Moderately soluble	High	No	Yes	No	No	No	Yes	Yes	-6.53	0	0	0	0	0	0.55	0
		827	NPA012872	Penicyclone D	CC1=CC(=O)[C@]2([C@@H]([C@@H]1O)O2)CC/C(=C/CC(=O)O)/C	C14H18O5	266.29	19	0	0.57	5	5	2	68.49	87.13	1.68	0.4	1.22	0.44	1.96	1.14	-1.41	10.3	0.0386	Very soluble	-1.8	4.26	0.016	Very soluble	-1.33	12.5	0.047	Soluble	High	No	No	No	No	No	No	No	-7.64	0	0	0	0	0	0.56	0
		828	NPA012901	Citridone B'	CC([C@]1([C@H]2[C@@]([C@@H](O1)O)(C3=C(O2)NC=C(C3=O)C4=CC=CC=C4)C)C)O	C19H21NO5	343.37	25	12	0.42	2	5	3	91.9	91.78	2.74	1.51	1.55	0.87	3	1.93	-3.14	0.247	0.000719	Soluble	-3.05	0.309	0.000901	Soluble	-4.57	0.00916	2.67e-05	Moderately soluble	High	No	Yes	No	No	No	Yes	No	-7.32	0	0	0	0	0	0.55	0
		829	NPA012914	Rhodoislandin B	CC1=CC(=C2C(=C1)C(=O)C3=C(C(=CC(=C3C2=O)O)O)C4=C5C(=C(C=C4)O)C(=O)C6=C(C=C(C(=C6C5=O)O)C)O)O	C30H18O10	538.46	40	24	0.07	1	10	6	140.56	189.66	2.85	5.69	3.75	-0.09	4.85	3.41	-7.14	3.89e-05	7.23e-08	Poorly soluble	-9.44	1.96e-07	3.64e-10	Poorly soluble	-7.71	1.05e-05	1.96e-08	Poorly soluble	Low	No	No	No	Yes	Yes	No	No	-5.54	2	2	1	1	3	0.17	1
		830	NPA012917	Brocazine E	C1[C@@H]2[C@H](C=C[C@@H]([C@H]2N3[C@]14C(=O)N5[C@H]6[C@H](C[C@]5(C3=O)SS4)[C@H](C=C[C@@H]6O)O)O)O	C18H20N2O6S2	424.49	28	0	0.67	0	6	4	108.94	172.14	2.22	-1.81	-1.96	-0.97	-2.45	-0.99	-1.33	19.8	0.0466	Very soluble	-1.29	21.9	0.0515	Very soluble	1.67	19900	46.9	Soluble	Low	No	Yes	No	No	No	No	No	-10.17	0	1	1	1	1	0.55	0
		831	NPA012919	(8S,8a-R)-7-Deacetyl-1,O8,8,8a-tetrahydro-7-epi-sclerotiorin	CC[C@H](C)/C=C(\C)/C=C/C1=CC2=C(C(=O)[C@@]([C@H]([C@@H]2CO1)O)(C)O)Cl	C19H25ClO4	352.85	24	0	0.53	4	4	2	95.77	66.76	3.21	3.57	3.25	1.82	3.75	3.12	-4.01	0.0343	9.71e-05	Moderately soluble	-4.66	0.00776	2.2e-05	Moderately soluble	-2.86	0.485	0.00137	Soluble	High	Yes	No	No	No	Yes	No	Yes	-5.92	0	0	0	0	0	0.55	1
		832	NPA012959	Decumbenone A	C[C@@H]1C[C@H]([C@@H]2C(=C1)C=C[C@]([C@@]2(C)C(=O)CCO)(C)O)O	C16H24O4	280.36	20	0	0.69	3	4	3	77.31	77.76	2.25	0.54	1.21	1.05	1.52	1.31	-1.72	5.34	0.019	Very soluble	-1.74	5.05	0.018	Very soluble	-1.42	10.7	0.0383	Soluble	High	No	No	No	No	No	No	No	-7.63	0	0	0	0	0	0.55	0
		833	NPA012964	Fellutanine A	C1=CC=C2C(=C1)C(=CN2)C[C@@H]3C(=O)N[C@H](C(=O)N3)CC4=CNC5=CC=CC=C54	C22H20N4O2	372.42	28	18	0.18	4	2	4	115.36	89.78	1.68	2.93	1.66	1.43	4.04	2.35	-4.21	0.0231	6.21e-05	Moderately soluble	-4.48	0.0124	3.33e-05	Moderately soluble	-7.97	4e-06	1.07e-08	Poorly soluble	High	No	Yes	No	Yes	Yes	Yes	Yes	-6.49	0	0	0	0	0	0.55	0
		834	NPA012967	Pseudocyphellarin B	CC1=C(C(=C(C(=C1C)O)CO)O)C(=O)OC2=C(C(=C(C(=C2C)O)C(=O)OC)C)C	C21H24O8	404.41	29	12	0.33	6	8	4	106.15	133.52	2.78	4.71	2.69	1.93	4	3.22	-5.22	0.00241	5.96e-06	Moderately soluble	-7.24	2.31e-05	5.72e-08	Poorly soluble	-4.64	0.00926	2.29e-05	Moderately soluble	High	No	No	No	No	No	No	No	-5.42	0	0	0	1	0	0.55	0
		835	NPA012983	Ochrephilone	CC[C@H](C)/C=C(\C)/C=C/C1=CC2=CC(=O)[C@]3(C(C2=CO1)C(C(=O)O3)C(=O)C)C	C23H26O5	382.45	28	0	0.43	5	5	0	106.77	69.67	3.35	3.5	3.98	2.22	4.39	3.49	-4.09	0.0314	8.2e-05	Moderately soluble	-4.65	0.00864	2.26e-05	Moderately soluble	-3.42	0.145	0.000378	Soluble	High	Yes	No	No	No	Yes	No	Yes	-6.15	0	0	0	0	0	0.55	0
		836	NPA012999	JBIR-12	CCC(C)/C=C/C=C/C=C/C(=O)OC1(C(=O)C2=C(C(=C(C=C2C(C1=O)(C)O)O)O)CO)C	C24H28O8	444.47	32	6	0.38	8	8	4	118.11	141.36	2.92	3.53	2.32	0.49	4.16	2.68	-4.43	0.0165	3.71e-05	Moderately soluble	-6.18	0.000292	6.56e-07	Poorly soluble	-3.21	0.275	0.000618	Soluble	Low	No	Yes	No	No	No	No	Yes	-6.5	0	0	1	1	0	0.55	1
		837	NPA013005	4-deoxovermiculic acid	CC(=O)/C=C/CCC/C=C/C(=O)O	C10H14O3	182.22	13	0	0.4	6	3	1	51.21	54.37	1.82	1.49	1.94	1.41	1.89	1.71	-1.51	5.6	0.0307	Very soluble	-2.24	1.05	0.00577	Soluble	-0.98	18.9	0.104	Soluble	High	Yes	No	No	No	No	No	No	-6.35	0	0	0	0	1	0.85	0
		838	NPA013035	Penostatin D	CCCCCCC/C=C/[C@H]1C(=C[C@H]2[C@@H]3C[C@@H](CC3=C[C@H]([C@@H]2O1)O)O)C	C22H34O3	346.5	25	0	0.73	7	3	2	103.51	49.69	3.76	3.92	4.3	3.29	3.89	3.83	-4	0.035	0.000101	Soluble	-4.66	0.00754	2.18e-05	Moderately soluble	-3.17	0.233	0.000673	Soluble	High	Yes	No	No	No	Yes	Yes	No	-5.63	0	0	0	0	0	0.55	0
		839	NPA013053	DEHP	CCCCC(CC)COC(=O)C1=CC=CC=C1C(=O)OCC(CC)CCCC	C24H38O4	390.56	28	6	0.67	16	4	0	116.3	52.6	4.77	7.45	6.43	5.24	6.98	6.17	-6.06	0.000342	8.76e-07	Poorly soluble	-8.39	1.6e-06	4.11e-09	Poorly soluble	-7.4	1.56e-05	3.99e-08	Poorly soluble	High	No	Yes	No	No	Yes	No	Yes	-3.39	1	1	1	1	2	0.55	0
		840	NPA013091	Peniciherqueinone	C[C@@H]1C(C2(C(=C3C(=C(C(=O)C4=C3C(=CC(=C4O)OC)C2=O)O)C)O1)O)(C)C	C20H20O7	372.37	27	6	0.4	1	7	3	95.87	113.29	2.42	2.01	2.51	-0.25	2.77	1.89	-3.51	0.114	0.000307	Soluble	-4.02	0.0359	9.64e-05	Moderately soluble	-3.99	0.0382	0.000103	Soluble	High	No	Yes	No	No	Yes	No	Yes	-7.14	0	0	0	0	0	0.55	0
		841	NPA013185	Cephalosporolide I	CC1([C@@H]2[C@@H](C[C@]3(O2)CC[C@H](O3)CCCC(=O)O)OC1=O)C	C15H22O6	298.33	21	0	0.87	4	6	1	72.88	82.06	2.06	1.47	1.86	1.29	1.93	1.72	-2.35	1.33	0.00445	Soluble	-2.8	0.473	0.00159	Soluble	-2.12	2.27	0.0076	Soluble	High	No	Yes	No	No	No	No	No	-7.08	0	0	0	0	0	0.56	0
		842	NPA013194	Penipratynolene	COC(=O)C1=CC=C(C=C1)OC[C@@H](C#C)O	C12H12O4	220.22	16	6	0.25	5	4	1	57.96	55.76	2.5	1.73	0.93	1.58	1.88	1.72	-2.24	1.26	0.00572	Soluble	-2.52	0.669	0.00304	Soluble	-2.18	1.44	0.00656	Soluble	High	Yes	No	Yes	No	No	No	No	-6.42	0	0	0	0	0	0.55	0
		843	NPA013197	Xanthoradone B	C[C@@H]1CC2=C(C(=C3C(=C2)C=C(C(=C3O)C4=C(C=C5C(=C4O)C(=O)C=C(C5=O)C)OC)OC)O)C(=O)O1	C27H22O9	490.46	36	16	0.22	3	9	3	129.98	139.59	3.39	5	4.07	1.14	4.56	3.63	-6.16	0.000338	6.89e-07	Poorly soluble	-7.67	1.05e-05	2.13e-08	Poorly soluble	-6.59	0.000125	2.55e-07	Poorly soluble	Low	No	No	No	No	Yes	No	Yes	-5.74	0	1	0	1	0	0.55	2
		844	NPA013226	Not named	C[C@H]1[C@H]([C@H]([C@@H](C2=C[C@@]3([C@@]4(C[C@]12C)[C@](O4)(CO3)C)OC)Cl)O)OC(=O)C	C18H25ClO6	372.84	25	0	0.83	3	6	1	90.06	77.52	3.09	0.69	1.77	1.44	2.44	1.89	-2.39	1.52	0.00409	Soluble	-1.9	4.75	0.0127	Very soluble	-2.82	0.57	0.00153	Soluble	High	No	No	No	No	No	No	No	-8.08	0	0	0	0	0	0.55	0
		845	NPA013237	Purpurester A	CCC[C@]1(C2=CC(=C(C(=C2C(=O)O1)C)O)O)OC	C13H16O5	252.26	18	6	0.46	3	5	2	64.97	75.99	2.28	2.06	2.07	1.66	2.42	2.1	-2.75	0.448	0.00178	Soluble	-3.28	0.131	0.000519	Soluble	-3.13	0.186	0.000736	Soluble	High	Yes	No	No	No	No	No	No	-6.38	0	0	0	0	0	0.55	1
		846	NPA013276	CT2108A	C/C=C/C=C/C=C/C1=CC2=CC(=O)[C@](C(=O)C23C(O1)O3)(C)OC(=O)C[C@H](C)O	C21H22O7	386.4	28	0	0.38	7	7	1	99.44	102.43	3.36	1.92	1.84	0.58	3.47	2.23	-2.98	0.402	0.00104	Soluble	-3.69	0.0781	0.000202	Soluble	-1.81	5.98	0.0155	Soluble	High	No	No	No	No	No	No	No	-7.29	0	0	0	0	0	0.55	0
		847	NPA013299	Penicillithiophenol A	CCOC(=O)CC1=CC(=C(C=C1)O)SC2=C(C=CC(=C2)CC(=O)OCC)O	C20H22O6S	390.45	27	12	0.3	10	6	2	102.4	118.36	2.64	3.59	3.46	3.02	4.11	3.36	-4.19	0.0251	6.44e-05	Moderately soluble	-5.76	0.000675	1.73e-06	Moderately soluble	-5.58	0.00103	2.65e-06	Moderately soluble	High	No	No	No	Yes	No	No	No	-6.13	0	0	0	0	0	0.55	0
		848	NPA013306	Penicitrinine A	CCCCCCC(C)C(=O)C1=C([C@@]2([C@@H]([C@@H]3C4=C([C@@H]([C@H](O3)C)C)C(=C(C=C4O2)O)C)C)N(C1=O)C)O	C28H39NO6	485.61	35	6	0.64	7	6	2	139.47	96.3	3.75	5.88	4.74	2.32	4.86	4.31	-6.22	0.000293	6.02e-07	Poorly soluble	-7.68	1.03e-05	2.11e-08	Poorly soluble	-5.77	0.000823	1.69e-06	Moderately soluble	High	No	Yes	No	No	No	No	Yes	-5.09	0	3	0	0	1	0.56	0
		849	NPA013308	PSX 1	CC1C(COC1O)C(=O)C	C7H12O3	144.17	10	0	0.86	1	3	1	36.1	46.53	1.16	-0.18	0.18	-0.05	0.55	0.33	-0.55	40.2	0.279	Very soluble	-0.34	65.7	0.455	Very soluble	-0.16	99.1	0.687	Soluble	High	No	No	No	No	No	No	No	-7.31	0	2	0	0	1	0.55	0
		850	NPA013319	Neocyclocitrinol B	C[C@@H]([C@H](/C=C(\C)/[C@H]1CC[C@@H]2[C@@]1(CC[C@H]3C2=CC(=O)[C@@H]4C[C@H](CC=C3C4)O)C)O)O	C25H36O4	400.55	29	0	0.72	3	4	3	115.84	77.76	3.25	3.03	3.71	2.98	3.46	3.29	-4.03	0.037	9.24e-05	Moderately soluble	-4.33	0.0188	4.69e-05	Moderately soluble	-2.65	0.905	0.00226	Soluble	High	Yes	Yes	No	No	No	No	No	-6.59	0	0	0	0	0	0.55	0
		851	NPA013362	Comazaphilone C	C/C=C/C1=CC2=C(CO1)C(=O)[C@]([C@@H](C2)O)(C)OC(=O)C3=C(C(=C(C=C3C)O)O)OC	C22H24O8	416.42	30	6	0.36	5	8	3	107.74	122.52	2.55	2.03	2.45	0.67	2.93	2.13	-3.52	0.126	0.000303	Soluble	-4.23	0.0245	5.88e-05	Moderately soluble	-3.25	0.231	0.000556	Soluble	High	No	Yes	No	No	No	No	Yes	-7.4	0	0	0	0	0	0.55	1
		852	NPA013379	Terrecoumarin A	CC1=CC2=C(C(=C(C=C2C(=O)O1)O)OC)CC=C(C)C	C16H18O4	274.31	20	10	0.31	3	4	1	79.69	59.67	3	3.83	3.32	2.29	4.07	3.3	-4.13	0.0205	7.49e-05	Moderately soluble	-4.78	0.00457	1.66e-05	Moderately soluble	-4.82	0.00415	1.51e-05	Moderately soluble	High	Yes	No	Yes	Yes	Yes	No	No	-5.25	0	0	0	0	0	0.55	0
		853	NPA013410	Yaequinolone E	CC(=C)/C=C/C1=C(C2=C(C=C1)NC(=O)[C@@H]([C@]2(C3=CC=C(C=C3)OC)O)OC)O	C22H23NO5	381.42	28	12	0.23	5	5	3	110.52	88.02	3.18	3.08	2.4	1.51	3.6	2.75	-4.13	0.0281	7.37e-05	Moderately soluble	-4.6	0.00968	2.54e-05	Moderately soluble	-5.41	0.00149	3.9e-06	Moderately soluble	High	No	Yes	No	No	Yes	Yes	Yes	-6.44	0	0	0	0	0	0.55	0
		854	NPA013424	Bilain A	C/C(=C\COC1=CC=C(C=C1)C[C@]2(C(=O)N([C@@H](C(=O)N2C)SC)C)SC)/C(=O)O	C20H26N2O5S2	438.56	29	6	0.45	8	5	1	124.01	137.75	2.95	2.56	1.56	1.11	2.34	2.1	-3.8	0.07	0.00016	Soluble	-5.1	0.00348	7.93e-06	Moderately soluble	-3.77	0.074	0.000169	Soluble	High	No	No	No	Yes	No	No	Yes	-7.16	0	0	0	1	0	0.56	0
		855	NPA013500	Palitantin	CCC/C=C/C=C/[C@@H]1C[C@H]([C@H](C(=O)[C@H]1CO)O)O	C14H22O4	254.32	18	0	0.64	5	4	3	70.04	77.76	0.71	1.52	0.82	0.55	1.62	1.04	-2.04	2.3	0.00903	Soluble	-2.76	0.44	0.00173	Soluble	-0.57	67.7	0.266	Soluble	High	No	No	No	No	No	No	No	-6.77	0	0	0	0	0	0.55	0
		856	NPA013515	Cyclo(dehydroala-L-Leu)	CC(C)C[C@H]1C(=O)NC(=C)C(=O)N1	C9H14N2O2	182.22	13	0	0.56	2	2	2	56.62	58.2	1.72	1.04	-0.6	-0.05	1.13	0.65	-1.49	5.86	0.0321	Very soluble	-1.85	2.56	0.014	Very soluble	-2.25	1.02	0.00557	Soluble	High	No	No	No	No	No	No	No	-6.67	0	1	0	0	1	0.55	0
		857	NPA013531	(+)-cyclopenol	CN1C(=O)C2=CC=CC=C2NC(=O)[C@]13[C@@H](O3)C4=CC(=CC=C4)O	C17H14N2O4	310.3	23	12	0.18	1	4	2	88.91	82.17	2.09	1.12	0.61	0.85	1.68	1.27	-2.79	0.504	0.00162	Soluble	-2.44	1.13	0.00364	Soluble	-4.48	0.0103	3.33e-05	Moderately soluble	High	No	Yes	No	No	No	No	No	-7.4	0	0	0	0	0	0.55	0
		858	NPA013557	Prugosene B1	C[C@@H]1C(=O)O[C@@H]([C@]1(C)/C=C/C=C/C=C/C=C/C=C(\C)/[C@@H]2C(=C[C@]([C@@H](O2)C)(C)O)C)[C@H](C)C(=O)O	C28H38O6	470.6	34	0	0.5	8	6	2	134.72	93.06	2.09	1.12	4.93	0.85	1.68	1.27	-2.79	0.504	0.00162	Soluble	-2.44	1.13	0.00364	Soluble	-4.48	0.0103	3.33e-05	Moderately soluble	High	No	Yes	No	No	No	No	No	-7.4	0	0	0	0	0	0.55	0
		859	NPA013568	Cyclopiamide D	CC(=O)CC(=O)N1C(=O)C2=C(C1(C)C)C=C3C=CC=C4C3=C2C(=O)N4	C19H16N2O4	336.34	25	12	0.26	3	4	1	97.44	87.31	1.69	1.34	1.83	2.32	3.85	2.21	-2.93	0.398	0.00118	Soluble	-2.78	0.564	0.00168	Soluble	-5.64	0.000771	2.29e-06	Moderately soluble	High	No	No	Yes	No	No	No	No	-7.4	0	0	0	0	0	0.55	0
		860	NPA013573	24-oxocyclocitrinol	CC(=O)/C=C/[C@@](C)(C1CC[C@@H]2[C@@]1(CC[C@H]3C2=CC(=O)[C@@H]4C[C@H](CC=C3C4)O)C)O	C25H34O4	398.54	29	0	0.68	3	4	2	114.91	74.6	3.11	2.33	3.92	2.89	3.78	3.21	-3.58	0.105	0.000263	Soluble	-3.54	0.116	0.000291	Soluble	-3.12	0.3	0.000753	Soluble	High	Yes	Yes	No	No	No	No	Yes	-7.08	0	0	0	0	0	0.55	0
		861	NPA013594	(R)-3-(3'-acetyl-2',6'-dihydroxy-5'-methylphenyl)-2-methylpropionic acid methyl ester	CC1=C(C(=C(C(=C1)C(=O)C)O)C[C@@H](C)C(=O)OC)O	C14H18O5	266.29	19	6	0.43	5	5	2	71.13	83.83	2.47	2.47	1.96	1.28	2.65	2.17	-2.95	0.298	0.00112	Soluble	-3.87	0.0355	0.000133	Soluble	-2.89	0.343	0.00129	Soluble	High	No	No	No	No	No	No	No	-6.17	0	0	0	0	0	0.55	0
		862	NPA013597	11-desacetoxywortmannin	C[C@]12CCC3=C([C@@H]1CCC2=O)C(=O)C4=C5[C@@]3([C@H](OC(=O)C5=CO4)COC)C	C21H22O6	370.4	27	5	0.57	2	6	0	94.81	82.81	2.59	1.72	2.99	1.36	4.04	2.54	-3.23	0.221	0.000596	Soluble	-3.08	0.312	0.000841	Soluble	-5.36	0.00163	4.41e-06	Moderately soluble	High	No	Yes	No	No	No	No	Yes	-7.34	0	0	0	0	0	0.55	0
		863	NPA013602	12-Methoxycitromycin	CC1=CC(=O)C2=C(O1)C3=CC(=C(C=C3OC2)O)OC	C14H12O5	260.24	19	12	0.21	1	5	1	68.43	68.9	2.63	1.3	2.07	0.18	3.02	1.84	-2.67	0.551	0.00212	Soluble	-2.35	1.17	0.0045	Soluble	-4.41	0.0102	3.91e-05	Moderately soluble	High	Yes	Yes	Yes	No	No	No	Yes	-6.96	0	0	0	0	0	0.55	0
		864	NPA013604	Penicillactone C	CCCCCC[C@H]1C=C(C(=O)O1)[C@@]2(C[C@H](C[C@]23/C(=C/O)/C(=O)OC3=O)[C@@H]([C@H](C/C=C\C(=O)OC)O)O)C(=O)OC	C28H36O12	564.58	40	0	0.61	14	12	3	137.66	182.96	2.63	1.3	1.73	0.18	3.02	1.84	-2.67	0.551	0.00212	Soluble	-2.35	1.17	0.0045	Soluble	-4.41	0.0102	3.91e-05	Moderately soluble	High	Yes	Yes	Yes	No	No	No	Yes	-6.96	0	0	0	0	0	0.55	0
		865	NPA013605	Ligerin	CC(=CC[C@@H]1[C@@](O1)(C)[C@H]2[C@@H]([C@@H](CC[C@@]2(CCl)O)OC(=O)CCC(=O)O)OC)C	C20H31ClO7	418.91	28	0	0.8	10	7	2	104.81	105.59	2.76	1.97	2.67	1.4	3.43	2.44	-3.02	0.402	0.000959	Soluble	-3.81	0.0645	0.000154	Soluble	-2.9	0.525	0.00125	Soluble	High	No	Yes	No	No	No	No	Yes	-7.46	0	0	0	0	0	0.56	0
		866	NPA013614	Pentacecilide C	C[C@H]1CC2=C3C[C@@H]4[C@]5(C[C@@H](C(=O)C([C@@H]5C[C@@H]([C@@]4(OC3=CC(=C2C(=O)O1)O)C)O)(C)C)C(=O)C)C	C27H34O7	470.55	34	6	0.67	1	7	2	125.7	110.13	2.62	4.07	3.39	2.39	4.22	3.34	-5.39	0.00193	4.11e-06	Moderately soluble	-6.09	0.000385	8.18e-07	Poorly soluble	-5.32	0.00223	4.74e-06	Moderately soluble	High	No	Yes	No	No	No	No	Yes	-6.28	0	0	0	0	0	0.55	0
		867	NPA013615	Penicillar B	C/C=C/C(=C/[C@@H]1CC[C@H](O1)C)/CO	C11H18O2	182.26	13	0	0.64	3	2	1	54.18	29.46	2.69	1.93	2.05	1.56	2.19	2.08	-1.99	1.87	0.0103	Very soluble	-2.17	1.22	0.00672	Soluble	-1.05	16.2	0.0887	Soluble	High	Yes	No	No	No	No	No	No	-6.04	0	0	0	0	1	0.55	0
		868	NPA013627	Penicisoquinoline	CC(C)C1(C(=O)C2=C(O1)C3=CN=C(C=C3C=C2)CO)O	C15H15NO4	273.28	20	10	0.33	2	5	2	73.26	79.65	1.99	1.4	1.49	0.35	2.61	1.57	-2.65	0.606	0.00222	Soluble	-2.68	0.575	0.00211	Soluble	-3.95	0.0309	0.000113	Soluble	High	No	Yes	No	No	No	No	No	-6.97	0	0	0	0	0	0.55	0
		869	NPA013630	Hesseltin D	C/C=C/C=C/C1=CC(=O)C2=C(O1)O[C@@]3(CC[C@@]4([C@@](C3=C2)(CCC(=O)C4(C)C)CO)O)C	C25H30O6	426.5	31	6	0.52	3	6	2	119.02	96.97	3.33	2.47	3.44	1.69	5.06	3.2	-3.99	0.0441	0.000103	Soluble	-4.15	0.0301	7.07e-05	Moderately soluble	-5.2	0.00269	6.31e-06	Moderately soluble	High	No	Yes	No	No	No	No	Yes	-7.15	0	0	0	0	0	0.55	0
		870	NPA013638	Thomimarine C	CC1=CCC[C@@]2([C@@]13C[C@H](CC2)C(O3)(CO)CO)C	C15H24O3	252.35	18	0	0.87	2	3	2	70.63	49.69	2.58	0.94	2.03	1.86	2.67	2.01	-1.86	3.45	0.0137	Very soluble	-1.57	6.79	0.0269	Very soluble	-2.59	0.643	0.00255	Soluble	High	Yes	Yes	No	No	No	No	No	-7.17	0	0	0	0	0	0.55	0
		871	NPA013647	Pestalofone B	CC1=C/C(=C\2/C[C@@H]([C@H]3[C@@]([C@@H]2O)(O3)CC=C(C)C)O)/C(=C/C(=C)C)/[C@@]4(C1)C[C@@H]([C@H]5[C@@](C4=O)(O5)CC=C(C)C)O	C32H42O6	522.67	38	0	0.59	5	6	3	148.2	102.82	2.58	0.94	4.57	1.86	2.67	2.01	-1.86	3.45	0.0137	Very soluble	-1.57	6.79	0.0269	Very soluble	-2.59	0.643	0.00255	Soluble	High	Yes	Yes	No	No	No	No	No	-7.17	0	0	0	0	0	0.55	0
		872	NPA013664	(2S,4aR,4bR,6aS,12bS,12cS,14aS)-4a-demethylpaspaline-4a-carboxylic acid	C[C@]12CC[C@H]3[C@]([C@@H]1CC[C@@H]4[C@@]2(C5=C(C4)C6=CC=CC=C6N5)C)(CC[C@H](O3)C(C)(C)O)C(=O)O	C28H37NO4	451.6	33	9	0.68	2	4	3	129.72	82.55	3.3	4.99	5.2	3.67	4.93	4.42	-5.85	0.000633	1.4e-06	Moderately soluble	-6.46	0.000156	3.44e-07	Poorly soluble	-6.21	0.000275	6.1e-07	Poorly soluble	High	No	Yes	No	No	No	No	No	-5.51	0	0	0	0	0	0.56	0
		873	NPA013670	Biverlactone B	CCCCCCC(C)/C=C(\C)/[C@@H]1[C@H](C/C(=C/CC(=O)O)/C(=O)O1)O	C19H30O5	338.44	24	0	0.68	9	5	2	94.6	83.83	3.3	4.99	3.62	3.67	4.93	4.42	-5.85	0.000633	1.4e-06	Moderately soluble	-6.46	0.000156	3.44e-07	Poorly soluble	-6.21	0.000275	6.1e-07	Poorly soluble	High	No	Yes	No	No	No	No	No	-5.51	0	0	0	0	0	0.56	0
		874	NPA013672	Penicipyrone	C/C=C/[C@@H]1CO[C@@]2([C@H]1CC3=C(O2)C=C(OC3=O)C)C	C15H18O4	262.3	19	6	0.53	1	4	0	71.47	48.67	3.13	2.25	2.44	2.11	3.41	2.67	-3.05	0.233	0.000888	Soluble	-2.91	0.324	0.00124	Soluble	-3.58	0.0692	0.000264	Soluble	High	Yes	No	No	Yes	No	No	No	-6.3	0	0	0	0	0	0.55	0
		875	NPA013678	6'-hydroxy-3'-methoxy-mitorubrin	C/C=C/C1=CC2=CC(=O)[C@](C(=O)C2=CO1)(C)OC(=O)C3=C(C(=C(C=C3OC)O)O)C	C22H20O8	412.39	30	6	0.23	5	8	2	106.31	119.36	3.27	2.64	2.78	0.53	3.12	2.47	-3.88	0.0546	0.000132	Soluble	-4.8	0.00658	1.59e-05	Moderately soluble	-3.48	0.135	0.000328	Soluble	High	No	No	Yes	No	Yes	No	Yes	-6.94	0	0	0	0	0	0.56	1
		876	NPA013683	Farnesylhydroquinone	CC1=CC(=C(C=C1O)C/C=C(\C)/CC/C=C(\C)/CCC=C(C)C)O	C22H32O2	328.49	24	6	0.45	8	2	2	106.3	40.46	3.27	2.64	6.37	0.53	3.12	2.47	-3.88	0.0546	0.000132	Soluble	-4.8	0.00658	1.59e-05	Moderately soluble	-3.48	0.135	0.000328	Soluble	High	No	No	Yes	No	Yes	No	Yes	-6.94	0	0	0	0	0	0.56	1
		877	NPA013689	Rezishanone C	CCOC1C[C@H]2/C(=C(/C=C/C=C/C)\O)/C(=O)[C@@]1(C(=O)[C@@]2(C)O)C	C18H24O5	320.38	23	0	0.56	4	5	2	86.99	83.83	2.42	2.3	2.26	0.53	2.89	2.08	-3.01	0.312	0.000974	Soluble	-3.7	0.0642	0.0002	Soluble	-2.12	2.4	0.0075	Soluble	High	No	No	No	No	No	No	No	-6.62	0	0	0	0	0	0.56	0
		878	NPA013700	Janthinone	CC1=CC2=C(C(=C1)O)C(=O)C3=C(C=CC=C3OC)C(=O)O2	C16H12O5	284.26	21	15	0.12	1	5	1	79.74	76.74	2.31	3.38	2.33	1.51	3.53	2.61	-4.19	0.0182	6.39e-05	Moderately soluble	-4.67	0.00608	2.14e-05	Moderately soluble	-5.55	0.000807	2.84e-06	Moderately soluble	High	Yes	No	Yes	No	Yes	No	No	-5.63	0	0	0	0	0	0.55	0
		879	NPA013765	Penitrem H	CC(=C)[C@@H]1[C@@H]([C@@H]2[C@@]3(O2)[C@@H](O1)CC[C@]4([C@]3(CCC5([C@@]4(C6=C7[C@H]5OC([C@H]8C[C@H]9[C@@]8(C1=C7C(=CC(=C1CC9=C)Cl)N6)O)(C)C)C)OC)O)C)O	C38H46ClNO7	664.23	47	9	0.68	2	7	4	177.78	116.7	4.66	3.56	5	2.66	6.79	4.53	-6.21	0.000409	6.16e-07	Poorly soluble	-5.7	0.00134	2.01e-06	Moderately soluble	-8.01	6.48e-06	9.75e-09	Poorly soluble	Low	No	Yes	No	No	No	No	No	-7.82	1	3	0	0	2	0.55	0
		880	NPA013774	Peneciraistin B	C[C@H]1CC[C@@H]([C@@]2(O1)CC3=CC(=C(C(=C3CO2)O)C)O)O	C15H20O5	280.32	20	6	0.6	0	5	3	73.37	79.15	2.3	1.4	1.58	0.92	1.92	1.63	-2.68	0.583	0.00208	Soluble	-2.67	0.605	0.00216	Soluble	-2.39	1.14	0.00406	Soluble	High	No	Yes	No	No	No	No	No	-7.02	0	0	0	0	0	0.55	0
		881	NPA013783	Janthinolide B	C[C@H]1C(=O)N/C(=C\C2=CC=C(C=C2)OC/C=C(\C)/CC[C@@H](C(C)(C)O)O)/C(=O)N1O	C22H30N2O6	418.48	30	6	0.45	8	6	4	119.95	119.33	2.3	1.4	1.13	0.92	1.92	1.63	-2.68	0.583	0.00208	Soluble	-2.67	0.605	0.00216	Soluble	-2.39	1.14	0.00406	Soluble	High	No	Yes	No	No	No	No	No	-7.02	0	0	0	0	0	0.55	0
		882	NPA013790	Herqueinone	CC1C(C2(C(=C3C(=CC(=O)C4=C3C(=C(C(=C4O)OC)O)C2=O)C)O1)O)(C)C	C20H20O7	372.37	27	6	0.4	1	7	3	96.32	113.29	2.79	2.36	2.33	0.02	2.79	2.06	-3.73	0.0687	0.000185	Soluble	-4.38	0.0155	4.18e-05	Moderately soluble	-3.77	0.0632	0.00017	Soluble	High	No	Yes	No	No	Yes	No	Yes	-6.9	0	0	0	0	0	0.55	1
		883	NPA013834	Andrastin A	CC1=C[C@@H]2[C@](CC[C@H]3[C@]2(CC[C@@H](C3(C)C)OC(=O)C)C=O)([C@]4([C@@]1(C(=C(C4=O)C)O)C)C(=O)OC)C	C28H38O7	486.6	35	0	0.71	5	7	1	130.55	106.97	3.32	3.81	4.5	2.6	4.61	3.77	-4.93	0.00575	1.18e-05	Moderately soluble	-5.75	0.000863	1.77e-06	Moderately soluble	-5.14	0.00349	7.18e-06	Moderately soluble	High	No	Yes	No	No	No	No	No	-6.56	0	3	0	0	0	0.56	0
		884	NPA013875	Penicitrinol N	C[C@@H]1[C@H](O[C@@H]2[C@@H]3CCCC[C@@]3(OC4=C(C(=C(C1=C24)C)O)C(=O)O)OC)C	C20H26O6	362.42	26	6	0.65	2	6	2	95.94	85.22	2.46	3.71	3.56	2.28	2.96	3	-4.46	0.0125	3.44e-05	Moderately soluble	-5.19	0.00234	6.45e-06	Moderately soluble	-3.48	0.121	0.000335	Soluble	High	No	Yes	No	No	No	Yes	No	-5.88	0	0	0	0	0	0.56	0
		885	NPA013893	Verrucosidinol	C[C@@H]1[C@@]2([C@@H](O2)[C@](O1)(C)/C=C(\C)/C=C(\C)/[C@@H](C(C)(C3=C(C(=C(C(=O)O3)C)OC)C)O)O)C	C24H34O7	434.52	31	6	0.62	6	7	2	117.75	101.66	4.47	1.89	2.95	1.24	4.96	3.1	-3.47	0.147	0.000337	Soluble	-3.65	0.0979	0.000225	Soluble	-4.28	0.0229	5.27e-05	Moderately soluble	High	No	Yes	No	No	No	Yes	Yes	-7.61	0	0	0	0	0	0.55	0
		886	NPA013937	Penifulvin A	C[C@@]12CC(=O)O[C@@H]3[C@@]14[C@@H](CC[C@H]4C(C2)(C)C)C(=O)O3	C15H20O4	264.32	19	0	0.87	0	4	0	67.55	52.6	2.11	2.82	2.27	2.93	2.67	2.56	-3.26	0.147	0.000555	Soluble	-3.58	0.0692	0.000262	Soluble	-2.9	0.335	0.00127	Soluble	High	Yes	No	Yes	No	No	No	No	-5.91	0	0	0	0	0	0.55	0
		887	NPA013944	Pyrenocine E	CC1=C(C(=CC(=O)O1)OC)C(=O)CC(C)OC	C12H16O5	240.25	17	6	0.5	5	5	0	62.14	65.74	2.63	0.47	1.56	0.09	2.65	1.48	-1.56	6.67	0.0277	Very soluble	-1.42	9.15	0.0381	Very soluble	-3.37	0.102	0.000423	Soluble	High	Yes	No	No	Yes	No	No	No	-7.43	0	0	0	0	0	0.55	0
		888	NPA013951	Rugulotrosin B	CC1=CC(=C2C(=C3C(=O)CC[C@H]([C@@]3(OC2=C1C4=C(C5=C(C=C4C)O[C@]6([C@@H](CCC(=O)C6=C5O)O)C(=O)OC)O)C(=O)OC)O)O)O	C32H30O14	638.57	46	12	0.38	5	14	6	156.76	226.58	3.07	2.94	1.98	-1.36	2.69	1.86	-5.51	0.00195	3.06e-06	Moderately soluble	-7.36	2.79e-05	4.36e-08	Poorly soluble	-4.63	0.0149	2.34e-05	Moderately soluble	Low	No	No	No	No	Yes	No	No	-8.11	3	3	1	1	4	0.11	0
		889	NPA013952	Dihydrophomopsolide B	C/C=C(\C)/C(=O)OC1C=CC(=O)OC1CCC(C(C)O)O	C15H22O6	298.33	21	0	0.6	7	6	2	76.05	93.06	2.64	1.25	0.87	0.7	1.37	1.36	-2.02	2.88	0.00966	Soluble	-2.8	0.47	0.00158	Soluble	-0.66	65.9	0.221	Soluble	High	No	No	No	No	No	No	No	-7.23	0	0	0	0	0	0.55	0
		890	NPA013964	2,6,7-trihydroxy-3-methylnaphthalene-1,4-dione	CC1=C(C2=CC(=C(C=C2C(=O)C1=O)O)O)O	C11H8O5	220.18	16	6	0.09	0	5	3	55.24	94.83	0.62	0.51	1.15	-0.82	1.22	0.54	-1.8	3.46	0.0157	Very soluble	-2.07	1.87	0.00848	Soluble	-1.92	2.62	0.0119	Soluble	High	No	No	No	No	No	No	No	-7.28	0	0	0	0	0	0.56	3
		891	NPA013965	A26771C	CN1C(=O)C2(N(C(=O)C1(SSSS2)CC3=CC=CC=C3)C)CO	C14H16N2O3S4	388.55	23	6	0.43	3	3	1	106.45	162.05	2.75	2.12	1.47	0.35	1.86	1.71	-3.58	0.102	0.000263	Soluble	-5.15	0.00272	7.01e-06	Moderately soluble	-3.31	0.19	0.00049	Soluble	Low	No	No	No	Yes	Yes	No	No	-7.16	0	0	1	1	1	0.55	0
		892	NPA013997	Penicitrinol A	C[C@@H]1[C@H](O[C@@H]2C3=C1C(=C(C=C3OC4=C5C(=C(C(=C24)O)C)[C@@H]([C@H](O5)C)C)O)C)C	C23H26O5	382.45	28	12	0.48	0	5	2	107.26	68.15	3.66	4.46	4.99	2.9	4.55	4.11	-5.34	0.00176	4.59e-06	Moderately soluble	-5.61	0.000938	2.45e-06	Moderately soluble	-5.47	0.0013	3.41e-06	Moderately soluble	High	No	Yes	No	No	No	No	No	-5.47	0	0	0	0	0	0.55	0
		893	NPA013998	Vinaxanthone	CC(=O)C1=C(C(=C2C(=C1)C(=O)C3=C(C(=C(C=C3O2)O)O)C(=O)O)C(=O)C)C4=COC5=CC(=C(C(=C5C4=O)C(=O)O)O)O	C28H16O14	576.42	42	24	0.07	5	14	6	143.87	250.08	1.53	2.32	3.34	-1.56	3.42	1.81	-4.97	0.0062	1.08e-05	Moderately soluble	-7.21	3.55e-05	6.16e-08	Poorly soluble	-5.87	0.000783	1.36e-06	Moderately soluble	Low	No	No	No	No	Yes	No	No	-8.17	3	2	1	1	3	0.11	1
		894	NPA014005	Xestodecalactone A	C[C@@H]1CCCC(=O)C2=C(C=C(C=C2CC(=O)O1)O)O	C14H16O5	264.27	19	6	0.43	0	5	2	68.85	83.83	1.63	2.18	1.94	0.89	2.09	1.75	-3.09	0.217	0.000821	Soluble	-3.57	0.0705	0.000267	Soluble	-2.87	0.356	0.00135	Soluble	High	No	No	No	No	No	No	No	-6.36	0	0	0	0	0	0.55	0
		895	NPA014013	2′′-epihydroxydihydrovermistatin	C[C@@H](CC1=CC(=O)C(=CO1)[C@H]2C3=C(C=C(C=C3C(=O)O2)OC)OC)O	C18H18O7	346.33	25	12	0.33	5	7	1	87.52	95.2	2.79	1.22	1.52	0.29	3.29	1.82	-2.78	0.573	0.00166	Soluble	-2.82	0.529	0.00153	Soluble	-4.89	0.00449	1.3e-05	Moderately soluble	High	No	No	No	No	No	No	Yes	-7.55	0	0	0	0	0	0.55	0
		896	NPA014040	Arigsugacin I	C[C@]12CC[C@H](C([C@@]1(CC[C@@]3([C@@]2(CC4=C(O3)C=C(OC4=O)C5=CC=C(C=C5)OC)O)C)O)(C)C)O	C27H34O7	470.55	34	12	0.59	2	7	3	127.59	109.36	3.02	2.97	3.45	2.04	4.49	3.19	-4.76	0.00822	1.75e-05	Moderately soluble	-4.93	0.00553	1.18e-05	Moderately soluble	-6.76	8.18e-05	1.74e-07	Poorly soluble	High	No	Yes	No	No	No	No	Yes	-7.06	0	0	0	0	0	0.55	0
		897	NPA014077	(2E,4E)-1-(2,6-dihydroxy-3,5-dimethyl-phenyl)hexa-2,4-dien-1-one	C/C=C/C=C/C(=O)C1=C(C(=CC(=C1O)C)C)O	C14H16O3	232.28	17	6	0.21	3	3	2	68.89	57.53	2.36	3.64	3.03	2.07	3.33	2.88	-3.64	0.0536	0.000231	Soluble	-4.54	0.00675	2.91e-05	Moderately soluble	-2.54	0.662	0.00285	Soluble	High	Yes	No	Yes	No	No	No	Yes	-5.13	0	0	0	0	0	0.55	0
		898	NPA014079	Penialidin B	C[C@@]1(C2=C(CCO1)C(=O)C3=C(C(=C(C=C3O2)O)O)C(=O)O)OC	C15H14O8	322.27	23	10	0.33	2	8	3	77.78	126.43	1.7	0.79	1.19	-0.24	1.71	1.03	-2.53	0.961	0.00298	Soluble	-3.03	0.304	0.000942	Soluble	-2.89	0.417	0.00129	Soluble	High	No	Yes	No	No	No	No	No	-7.7	0	0	0	0	0	0.56	1
		899	NPA014101	Viticolin A	COC1=C(C(=CC(=CC1=O)C(=O)O)O)O	C9H8O6	212.16	15	7	0.11	2	6	3	50.21	104.06	1.02	-0.25	0.16	-0.84	0.39	0.1	-1.21	13	0.0615	Very soluble	-1.48	7.07	0.0333	Very soluble	-1.08	17.6	0.083	Soluble	High	No	No	No	No	No	No	No	-7.77	0	0	0	0	0	0.56	0
		900	NPA014110	Brefeldin A formylate	C[C@H]1CCC/C=C\[C@@H]2C[C@@H](C[C@H]2[C@@H](/C=C\C(=O)O1)O)OC=O	C17H24O5	308.37	22	0	0.65	2	5	1	82.78	72.83	1.02	-0.25	2.14	-0.84	0.39	0.1	-1.21	13	0.0615	Very soluble	-1.48	7.07	0.0333	Very soluble	-1.08	17.6	0.083	Soluble	High	No	No	No	No	No	No	No	-7.77	0	0	0	0	0	0.56	0
		901	NPA014125	5-Chloroisorotiorin	CC[C@H](C)/C=C(\C)/C=C/C1=CC2=C(C(=O)[C@]3(C(=C(C(=O)O3)C(=O)C)C2=CO1)C)Cl	C23H23ClO5	414.88	29	0	0.35	5	5	0	111.09	69.67	3.71	4.26	4.61	2.35	5.4	4.07	-4.77	0.00711	1.71e-05	Moderately soluble	-5.43	0.00152	3.67e-06	Moderately soluble	-4.66	0.00906	2.18e-05	Moderately soluble	High	Yes	No	No	Yes	Yes	No	Yes	-5.81	0	0	0	0	0	0.55	1
		902	NPA014139	Arisugacin C	C[C@]12CCC(=O)C([C@@]1(CC[C@@]3([C@@H]2CC4=C(O3)C=C(OC4=O)C5=CC=C(C=C5)OC)C)O)(C)C	C27H32O6	452.54	33	12	0.56	2	6	1	125.43	85.97	3.85	3.71	4.55	2.77	5.58	4.09	-5.12	0.00343	7.58e-06	Moderately soluble	-5.21	0.00281	6.22e-06	Moderately soluble	-7.83	6.72e-06	1.49e-08	Poorly soluble	High	No	Yes	No	No	No	No	Yes	-6.43	0	0	0	0	0	0.55	0
		903	NPA014163	Cyclo-(L-Val-L-Leu)	CC(C)C[C@H]1C(=O)N[C@@H](C(=O)N1)C(C)C	C11H20N2O2	212.29	15	0	0.82	3	2	2	66.71	58.2	2.2	1.78	-0.09	0.64	1.42	1.19	-2.08	1.77	0.00833	Soluble	-2.62	0.509	0.0024	Soluble	-2.47	0.724	0.00341	Soluble	High	No	No	No	No	No	No	No	-6.33	0	0	0	0	0	0.55	0
		904	NPA014169	Penicillenol C2	C/C=C/CCCC(C)/C(=C/1\C(=O)[C@H](N(C1=O)C)C(C)O)/O	C16H25NO4	295.37	21	0	0.62	6	4	2	85.91	77.84	2.91	3.12	1.59	0.54	2.23	2.08	-3.24	0.17	0.000574	Soluble	-4.42	0.0111	3.77e-05	Moderately soluble	-1.7	5.96	0.0202	Soluble	High	No	No	No	No	No	No	No	-5.89	0	0	0	0	0	0.56	0
		905	NPA014198	(7S,11S)-(+)-12-acetoxysydonic acid	C[C@@H](CCC[C@@](C)(C1=C(C=C(C=C1)C(=O)O)O)O)COC(=O)C	C17H24O6	324.37	23	6	0.53	9	6	3	85.98	104.06	2.68	2.74	2.56	2.03	2.7	2.54	-3.18	0.216	0.000666	Soluble	-4.58	0.00854	2.63e-05	Moderately soluble	-3.17	0.222	0.000684	Soluble	High	No	Yes	No	No	No	No	No	-6.33	0	0	0	0	0	0.56	0
		906	NPA014211	Dihydroxyneogrifolic acid	CC1=C(C(=CC(=C1C/C=C(\C)/CC/C=C(\C)/CC[C@@H](C(C)(C)O)O)O)O)C(=O)O	C23H34O6	406.51	29	6	0.52	10	6	5	116.09	118.22	2.68	2.74	4.23	2.03	2.7	2.54	-3.18	0.216	0.000666	Soluble	-4.58	0.00854	2.63e-05	Moderately soluble	-3.17	0.222	0.000684	Soluble	High	No	Yes	No	No	No	No	No	-6.33	0	0	0	0	0	0.56	0
		907	NPA014212	Penicamedine A	CC(=O)[C@]1(C(=O)N2[C@]3([C@@]1(O[C@]45[C@H]3[C@H](C2(C)C)CC6=C4C(=CC=C6)N(C5=O)C)O)O)O	C21H22N2O7	414.41	30	6	0.57	1	7	3	107.84	127.61	1.9	-0.99	-1.86	-0.16	0.33	-0.16	-1.87	5.62	0.0136	Very soluble	-1.2	25.9	0.0626	Very soluble	-2.51	1.29	0.0031	Soluble	Low	No	Yes	No	No	No	No	No	-9.53	0	1	0	0	0	0.55	0
		908	NPA014216	Penicillenol D2	C/C=C/CCCC(C)C(=O)C1=C(/C(=C\C)/N(C1=O)C)O	C16H23NO3	277.36	20	0	0.5	6	3	1	84.27	57.61	2.98	3.24	2.75	1.28	3.08	2.67	-3.2	0.173	0.000624	Soluble	-4.12	0.0209	7.53e-05	Moderately soluble	-2.49	0.9	0.00324	Soluble	High	Yes	No	Yes	Yes	Yes	No	No	-5.69	0	0	0	0	0	0.85	0
		909	NPA014250	Epicitreodiol	C[C@@H]([C@@](C)(/C=C/C=C(\C)/C(=O)OC)O)O	C11H18O4	214.26	15	0	0.55	5	4	2	57.69	66.76	2.55	0.68	0.79	0.94	1.12	1.22	-1.27	11.6	0.0541	Very soluble	-1.66	4.7	0.0219	Very soluble	-0.25	120	0.558	Soluble	High	No	No	No	No	No	No	No	-7.12	0	0	0	0	0	0.55	0
		910	NPA014251	Tanzawaic acid N	C[C@@H]1C[C@@H](C[C@H]2[C@H]1[C@H]([C@H](C=C2)C)/C=C/C=C/C(=O)O)COC(=O)C	C20H28O4	332.43	24	0	0.6	6	4	1	95.66	63.6	3.37	3.91	3.85	3.44	2.85	3.49	-3.97	0.0358	0.000108	Soluble	-4.94	0.00378	1.14e-05	Moderately soluble	-1.59	8.62	0.0259	Soluble	High	Yes	No	No	No	Yes	No	Yes	-5.55	0	0	0	0	0	0.85	0
		911	NPA014252	4-(5,7-dimethoxy-4-oxo-4H-chromen-2-yl)butanoic acid	COC1=CC(=C2C(=C1)OC(=CC2=O)CCCC(=O)O)OC	C15H16O6	292.28	21	10	0.33	6	6	1	76.63	85.97	2.23	1.61	2.22	0.4	2.99	1.89	-2.62	0.697	0.00238	Soluble	-3.03	0.274	0.000939	Soluble	-4.45	0.0104	3.56e-05	Moderately soluble	High	No	No	Yes	No	No	No	No	-6.94	0	0	0	0	0	0.56	0
		912	NPA014294	Communesin D	C/C=C/C=C/C(=O)N1CC[C@@]23[C@@H]1N4CC[C@@]25[C@@H](NC6=CC=CC=C36)N(C7=CC=CC(=C57)[C@@H]4[C@H]8C(O8)(C)C)C=O	C32H34N4O3	522.64	39	12	0.44	5	4	1	164.02	68.42	4.19	4.15	2.18	4	3.81	3.67	-5.59	0.00134	2.56e-06	Moderately soluble	-5.29	0.00265	5.08e-06	Moderately soluble	-5.82	0.000789	1.51e-06	Moderately soluble	High	Yes	Yes	No	No	No	No	Yes	-6.54	1	3	0	0	1	0.55	0
		913	NPA014339	Peneciraistin A	C[C@H]1CC[C@@H]([C@]2(O1)CC3=CC(=C(C(=C3CO2)O)C)O)O	C15H20O5	280.32	20	6	0.6	0	5	3	73.37	79.15	2.33	1.4	1.58	0.92	1.92	1.63	-2.68	0.583	0.00208	Soluble	-2.67	0.605	0.00216	Soluble	-2.39	1.14	0.00406	Soluble	High	No	Yes	No	No	No	No	No	-7.02	0	0	0	0	0	0.55	0
		914	NPA014353	Citrinalin B	CC1(CC(=O)C2=C(O1)C=CC3=C2NC(=O)[C@]34C[C@]5(CN6CCC[C@@H]6C[C@@H]5C4(C)C)[N+](=O)[O-])C	C25H31N3O5	453.53	33	6	0.68	1	6	1	131.88	104.46	3.39	2.66	2.6	1.81	1.85	2.46	-4.4	0.0182	4.02e-05	Moderately soluble	-4.51	0.0142	3.13e-05	Moderately soluble	-5.75	0.000812	1.79e-06	Moderately soluble	High	No	Yes	No	No	Yes	Yes	No	-7.18	0	1	0	0	0	0.55	0
		915	NPA014375	Arohynapene B	CC1CC(C2=C(C1)C=CC(=C2/C=C/C=C/C(=O)O)CO)C	C18H22O3	286.37	21	6	0.39	4	3	2	85.43	57.53	2.79	3.59	3.26	2.94	3.89	3.29	-3.82	0.0429	0.00015	Soluble	-4.48	0.00938	3.28e-05	Moderately soluble	-3.2	0.182	0.000634	Soluble	High	Yes	No	No	Yes	Yes	No	No	-5.5	0	0	0	0	0	0.85	0
		916	NPA014389	Citreohybriddione C	CC(=O)O[C@@H]1CC[C@@]23[C@H](C1(C)C)[C@@H](C[C@@]4(C2=C[C@]5([C@]6([C@@]4(C(=O)[C@](C6=O)(O5)C)C(=O)OC)C)C)C)OC3=O	C28H34O9	514.56	37	0	0.75	4	9	0	127.67	122.27	3.3	2.22	2.48	1.84	4.11	2.79	-4.16	0.0352	6.84e-05	Moderately soluble	-4.42	0.0194	3.78e-05	Moderately soluble	-5.27	0.00277	5.38e-06	Moderately soluble	High	No	Yes	No	No	No	No	No	-7.86	1	2	0	0	0	0.55	0
		917	NPA014392	Chermesinone C	CC[C@H](C)C(=O)[C@@H]1[C@H]2[C@@H]3[C@H](OC(=CC3=CC(=O)[C@@]2(OC1=O)C)C)O	C18H22O6	334.36	24	0	0.61	3	6	1	85.32	89.9	2.03	1.51	1.53	0.93	2.02	1.6	-2.67	0.721	0.00216	Soluble	-3.01	0.33	0.000986	Soluble	-2.1	2.64	0.00791	Soluble	High	No	No	No	No	No	No	No	-7.27	0	0	0	0	0	0.55	0
		918	NPA014401	Methylenolactocin	CCCCCC1C(C(=C)C(=O)O1)C(=O)O	C11H16O4	212.24	15	0	0.64	5	4	1	55.46	63.6	2.01	2.39	1.75	1.36	1.98	1.9	-2.33	0.989	0.00466	Soluble	-3.37	0.0912	0.00043	Soluble	-1.93	2.49	0.0117	Soluble	High	Yes	No	No	No	No	No	No	-5.9	0	0	0	0	0	0.85	0
		919	NPA014405	Dinapinone A1	CCCCC[C@H](C[C@H](C[C@@H]1CC2=C(C(=C3C(=C2)C=C(C(=C3O)C4=C(C5=C(C6=C(C[C@H](OC6=O)C[C@@H](C[C@@H](CCCCC)O)O)C=C5C=C4OC)O)O)OC)O)C(=O)O1)O)O	C46H58O14	834.94	60	20	0.52	19	14	8	227.4	232.9	6.18	9.2	6.83	1.8	8.4	6.48	-9.81	1.31e-07	1.57e-10	Poorly soluble	-13.99	8.56e-12	1.03e-14	Insoluble	-9.55	2.36e-07	2.82e-10	Poorly soluble	Low	No	No	No	No	No	No	No	-4.86	3	4	2	2	6	0.17	0
		920	NPA014416	Cyclopiamide H	CC1([C@@H]2CC3=C4C(=CC=C3)N(C(=O)[C@@]4([C@@H]2C(=O)N1)O)C)C	C16H18N2O3	286.33	21	6	0.5	0	3	2	84.22	69.64	1.82	0.19	-0.32	1.13	1.54	0.87	-1.95	3.24	0.0113	Very soluble	-1.21	17.6	0.0615	Very soluble	-3.59	0.0731	0.000255	Soluble	High	No	Yes	No	No	No	Yes	No	-7.91	0	0	0	0	0	0.55	0
		921	NPA014440	3‘-Demethoxy-6‘-desmethyl-5‘-methoxycandidusin B	COC1=C(C2=C(C=C1C3=CC(=C(C=C3)O)O)OC4=CC(=C(C=C42)O)O)O	C19H14O7	354.31	26	19	0.05	2	7	5	95.76	123.52	2.15	3.48	3.79	0.87	2.54	2.57	-4.64	0.00816	2.3e-05	Moderately soluble	-5.76	0.000621	1.75e-06	Moderately soluble	-4.69	0.00723	2.04e-05	Moderately soluble	High	No	No	Yes	No	Yes	Yes	Yes	-5.99	0	0	0	0	0	0.55	1
		922	NPA014447	5,5′-epoxy-MKN-349A	CC[C@H](C)[C@H]1C(=O)N2[C@H]3CC[C@@H]2O[C@H]4CC[C@H](N4C(=O)[C@@H](NC3=O)CC(C)C)C(=O)N1	C22H34N4O5	434.53	31	0	0.82	4	5	2	128.35	108.05	3.4	2.19	-0.8	0.77	0.46	1.21	-3.65	0.0973	0.000224	Soluble	-4.09	0.0351	8.08e-05	Moderately soluble	-2.79	0.7	0.00161	Soluble	High	No	Yes	No	No	No	No	No	-7.4	0	1	0	0	0	0.55	0
		923	NPA014457	6‘-Desmethylcandidusin B	COC1=C2C(=C(C=C1C3=CC(=C(C=C3)O)O)O)C4=CC(=C(C=C4O2)O)O	C19H14O7	354.31	26	19	0.05	2	7	5	95.76	123.52	1.81	3.48	3.79	0.87	2.54	2.5	-4.64	0.00816	2.3e-05	Moderately soluble	-5.76	0.000621	1.75e-06	Moderately soluble	-4.69	0.00723	2.04e-05	Moderately soluble	High	No	No	Yes	No	No	Yes	Yes	-5.99	0	0	0	0	0	0.55	1
		924	NPA014464	Yaequinolone B	CC(=O)/C=C/C1=C(C2=C(C=C1)NC(=O)[C@@H]([C@]2(C3=CC=C(C=C3)OC)O)OC)O	C21H21NO6	383.39	28	12	0.24	5	6	3	106.39	105.09	2.8	1.15	1.42	0.49	2.91	1.75	-2.93	0.452	0.00118	Soluble	-2.95	0.429	0.00112	Soluble	-4.91	0.00472	1.23e-05	Moderately soluble	High	No	Yes	No	No	No	No	No	-7.82	0	0	0	0	0	0.55	0
		925	NPA014478	Shearinine K	CC(=CCC1=C(C=C2C(=C1)C3=C(N2)[C@]4([C@H](C3)CC[C@@]5([C@@]4(CC[C@]67C5=CC(=O)[C@H](O6)C(O7)(C)C)C)O)C)CC=C(C)C)C	C37H47NO4	569.77	42	9	0.59	4	4	2	169.61	71.55	5.31	7.01	7.34	4.7	8.8	6.63	-7.68	1.18e-05	2.07e-08	Poorly soluble	-8.33	2.68e-06	4.7e-09	Poorly soluble	-9.29	2.95e-07	5.18e-10	Poorly soluble	Low	No	No	No	No	No	No	Yes	-4.8	2	4	0	1	1	0.17	0
		926	NPA014513	(3R,4S)-6,8-Dihydroxy-3,4,5,7-tetramethylisochroman	C[C@@H]1[C@H](OCC2=C1C(=C(C(=C2O)C)O)C)C	C13H18O3	222.28	16	6	0.54	0	3	2	63.74	49.69	2.37	2.39	2.58	1.67	2.8	2.36	-3	0.222	0.000997	Soluble	-3.07	0.187	0.000842	Soluble	-2.91	0.272	0.00122	Soluble	High	Yes	No	No	No	No	No	No	-5.96	0	0	0	0	0	0.55	0
		927	NPA014518	Citreohybriddione A	CC1=CC2[C@](C[C@H]3C4[C@]2(CC[C@@H](C4(C)C)OC(=O)C)C(=O)O3)([C@]5([C@@]1(C(=O)[C@](C5=O)(C)O)C)C(=O)OC)C	C28H36O9	516.58	37	0	0.75	4	9	1	129.82	133.27	3.07	2.36	2.32	1.84	3.64	2.65	-4.27	0.028	5.43e-05	Moderately soluble	-4.8	0.00821	1.59e-05	Moderately soluble	-4.74	0.00942	1.82e-05	Moderately soluble	High	No	Yes	No	No	No	No	No	-7.78	1	2	0	1	0	0.55	0
		928	NPA014559	3-o-methylfunicone	C/C=C/C1=C(C(=O)C(=CO1)C(=O)C2=C(C=C(C=C2C(=O)OC)OC)OC)OC	C20H20O8	388.37	28	12	0.25	8	8	0	100.51	101.27	3.29	2.67	2.61	0.08	4.12	2.55	-3.72	0.0742	0.000191	Soluble	-4.45	0.0138	3.56e-05	Moderately soluble	-5.27	0.00209	5.37e-06	Moderately soluble	High	No	No	Yes	Yes	Yes	No	Yes	-6.77	0	0	0	0	0	0.55	0
		929	NPA014560	JBIR-59	C/C=C/C=C/C(=C/1\[C@@H]2[C@@]3(C(=O)C=C([C@@]([C@@]3(O[C@@]2(C(=O)C(=C1O)C)C)O)(C)O)C)C)/O	C23H28O7	416.46	30	0	0.48	2	7	4	110.77	124.29	2.23	0.92	2.73	0.28	2.84	1.8	-2.87	0.562	0.00135	Soluble	-3.12	0.319	0.000766	Soluble	-2.31	2.03	0.00488	Soluble	High	No	Yes	No	No	No	No	No	-8.19	0	0	0	0	0	0.56	0
		930	NPA014580	Fellutamide B	CCCCCCCCC[C@H](CC(=O)N[C@@H](CC(=O)N)C(=O)N[C@@H](CCC(=O)N)C(=O)N[C@@H](CC(C)C)C=O)O	C27H49N5O7	555.71	39	0	0.78	26	7	6	148.08	210.78	2.34	1.42	0.72	-0.66	3.46	1.46	-2.46	1.91	0.00344	Soluble	-5.45	0.00197	3.54e-06	Moderately soluble	-4.86	0.00772	1.39e-05	Moderately soluble	Low	No	Yes	No	No	No	No	No	-8.68	3	3	2	1	3	0.17	0
		931	NPA014581	Citrinin	C[C@H]1[C@@H](OC=C2C1=C(C(=C(C2=O)C(=O)O)O)C)C	C13H14O5	250.25	18	0	0.38	1	5	2	63.58	83.83	0.55	1.75	1.72	0.09	1.1	1.04	-2.43	0.934	0.00373	Soluble	-3.13	0.187	0.000745	Soluble	-1.2	15.7	0.0627	Soluble	High	No	No	No	No	No	No	No	-6.58	0	0	0	0	0	0.56	0
		932	NPA014582	Ukulactone A	C[C@@H]1[C@H]2[C@@]([C@@](C1=O)(C(=O)O2)C)(C)/C=C(\C)/C=C/C=C/C=C/C=C(\C)/[C@H]3C(=C[C@@]([C@H](O3)C)(C)O)C	C29H38O5	466.61	34	0	0.52	6	5	1	135.58	72.83	0.55	1.75	5.19	0.09	1.1	1.04	-2.43	0.934	0.00373	Soluble	-3.13	0.187	0.000745	Soluble	-1.2	15.7	0.0627	Soluble	High	No	No	No	No	No	No	No	-6.58	0	0	0	0	0	0.56	0
		933	NPA014587	Peniciketal A	C[C@H]1C[C@H]2C[C@@](O1)(OC3=C(C(=C4CO[C@]5(C[C@H](C[C@@H](O5)C)O)CC4=C23)O)C)CC6=CC(=C(C(=C6C=O)O)C)O	C30H36O9	540.6	39	12	0.57	3	9	4	142.62	134.91	3.97	3.93	4.02	1.6	4.63	3.63	-5.7	0.00109	2.01e-06	Moderately soluble	-6.46	0.000186	3.45e-07	Poorly soluble	-5.63	0.00127	2.36e-06	Moderately soluble	Low	No	No	No	No	No	No	No	-6.81	1	3	0	1	0	0.55	0
		934	NPA014591	Penicacid B	CC1=C(C(=C(C2=C1COC2=O)O)CC=C(C)[C@H](CC(=O)O)O[C@@H]3[C@@H]([C@H]([C@@H]([C@H](O3)CO)O)O)O)OC	C23H30O12	498.48	35	6	0.57	9	12	6	117.9	192.44	2.38	0.49	-0.62	-1.07	0.82	0.4	-2.77	0.842	0.00169	Soluble	-4.1	0.0395	7.93e-05	Moderately soluble	-0.87	66.9	0.134	Soluble	Low	No	Yes	No	No	No	No	No	-8.99	2	2	1	1	3	0.11	0
		935	NPA014620	22-acetylisocyclocitrinol A	C/C=C/[C@@H](C(C)([C@H]1CC[C@@H]2[C@@]1(CC[C@H]3C2=CC(=O)[C@@H]4C[C@H](CC=C3C4)O)C)O)OC(=O)C	C27H38O5	442.59	32	0	0.7	5	5	2	125.61	83.83	3.69	3.18	4.28	3.28	3.97	3.68	-4.26	0.0245	5.53e-05	Moderately soluble	-4.61	0.0108	2.45e-05	Moderately soluble	-3.26	0.244	0.000551	Soluble	High	No	Yes	No	No	No	No	Yes	-6.74	0	0	0	0	0	0.55	0
		936	NPA014637	Alantrypinone	CC12C3=NC4=CC=CC=C4C(=O)N3C(C[C@@]15C6=CC=CC=C6NC5=O)C(=O)N2	C21H16N4O3	372.38	28	16	0.24	0	4	2	108.73	93.09	2.01	0.82	0.52	1.94	2.07	1.47	-3.09	0.304	0.000816	Soluble	-2.36	1.64	0.0044	Soluble	-6.54	0.000108	2.89e-07	Poorly soluble	High	No	Yes	No	Yes	No	No	No	-7.99	0	0	0	0	0	0.55	0
		937	NPA014641	Conidiogenone F	C[C@@H]1C=CC(=O)[C@@]2([C@]13C[C@@]4(C[C@H](C([C@@H]4[C@H]3CC2)(C)C)O)C)C	C20H30O2	302.45	22	0	0.85	0	2	1	89.65	37.3	3.14	4.23	3.98	3.82	3.77	3.79	-4.38	0.0126	4.17e-05	Moderately soluble	-4.72	0.00571	1.89e-05	Moderately soluble	-3.84	0.0438	0.000145	Soluble	High	Yes	No	No	No	Yes	No	No	-5.14	0	0	0	0	0	0.55	0
		938	NPA014643	Penicifuran B	CC1=C(C2=CC(=CC(=C2O1)OC)O)COC(=O)C	C13H14O5	250.25	18	9	0.31	4	5	1	65.56	68.9	2.45	2.03	2.37	0.81	2.63	2.06	-2.78	0.419	0.00167	Soluble	-3.1	0.197	0.000786	Soluble	-3.71	0.0483	0.000193	Soluble	High	Yes	No	Yes	No	No	No	No	-6.39	0	0	0	0	0	0.55	0
		939	NPA014677	(3R*,4S*)-6,8-Dihydroxy-3,4,7-trimethylisocoumarin	C[C@@H]1[C@H](OC(=O)C2=C(C(=C(C=C12)O)C)O)C	C12H14O4	222.24	16	6	0.42	0	4	2	59.2	66.76	2.14	2.78	2.07	1.54	2	2.1	-3.25	0.126	0.000567	Soluble	-3.84	0.0323	0.000145	Soluble	-2.42	0.855	0.00385	Soluble	High	Yes	No	No	No	No	No	No	-5.68	0	0	0	0	0	0.55	0
		940	NPA014688	Thiersindole C	C[C@H]1CCC2=C([C@]1(C)CC3=CNC4=CC=CC=C43)CC[C@@H]([C@@]2(C)CCC=C(C)C)O	C28H39NO	405.62	30	9	0.57	5	1	2	130.06	36.02	4.33	6.93	7.35	5.33	7.38	6.27	-6.61	9.89e-05	2.44e-07	Poorly soluble	-7.5	1.29e-05	3.17e-08	Poorly soluble	-8.13	3.02e-06	7.45e-09	Poorly soluble	Low	No	Yes	No	No	No	Yes	Yes	-3.85	1	2	0	1	1	0.55	0
		941	NPA014707	Citrinamide A	CC(=O)N[C@@H](CCC(=O)NCCC(=O)C1=CC=CC=C1NC(=O)C(C)(C)C=C)C(=O)O	C22H29N3O6	431.48	31	6	0.41	15	6	4	115.67	141.67	2.52	1.49	1.7	0.63	2.72	1.81	-2.61	1.07	0.00247	Soluble	-4.07	0.0365	8.46e-05	Moderately soluble	-4.94	0.00497	1.15e-05	Moderately soluble	Low	No	Yes	No	Yes	No	No	No	-7.87	0	0	2	1	0	0.56	0
		942	NPA014719	methyl 2-(2-acetyl-3,5-dihydroxy-4,6-dimethylphenyl)acetate	CC1=C(C(=C(C(=C1CC(=O)OC)C(=O)C)O)C)O	C13H16O5	252.26	18	6	0.38	4	5	2	66.48	83.83	1.97	1.97	1.63	1.02	2.55	1.83	-2.63	0.594	0.00236	Soluble	-3.36	0.111	0.000441	Soluble	-2.84	0.361	0.00143	Soluble	High	No	No	Yes	No	No	No	No	-6.44	0	0	0	0	0	0.55	0
		943	NPA014730	Dipodazine	C1C(=O)N/C(=C\C2=CNC3=CC=CC=C32)/C(=O)N1	C13H11N3O2	241.25	18	9	0.08	1	2	3	74.53	73.99	1.36	0.94	-0.12	0.12	2.13	0.89	-2.23	1.41	0.00586	Soluble	-2.08	2	0.00831	Soluble	-4.31	0.0118	4.9e-05	Moderately soluble	High	No	No	Yes	No	No	No	No	-7.1	0	0	0	0	0	0.55	0
		944	NPA014790	13-O-prenyl-26-hydroxyverruculogen	CC(=CCO[C@H]1C2=C3[C@H]([C@@H](C(OO[C@@H](N3C4=C2C=CC(=C4)OC)C=C(C)C)(C)C)O)N5[C@@]1(C(=O)N6CCC[C@H]6C5=O)O)C	C32H41N3O8	595.68	43	9	0.56	5	8	2	166.04	122.93	4.27	2.83	2.08	0.97	1.86	2.4	-5.14	0.00431	7.23e-06	Moderately soluble	-5.07	0.00508	8.52e-06	Moderately soluble	-3.86	0.0815	0.000137	Soluble	High	No	No	No	No	No	Yes	No	-7.92	2	3	0	0	0	0.17	0
		945	NPA014830	4-Hydroxyphenethyl 2-(4-hydroxyphenyl)acetate	C1=CC(=CC=C1CCOC(=O)CC2=CC=C(C=C2)O)O	C16H16O4	272.3	20	12	0.19	6	4	2	75.65	66.76	1.89	2.96	2.43	2.46	3.05	2.56	-3.44	0.0986	0.000362	Soluble	-4.02	0.0257	9.45e-05	Moderately soluble	-4.67	0.00585	2.15e-05	Moderately soluble	High	Yes	No	No	No	No	Yes	No	-5.86	0	0	0	0	0	0.55	0
		946	NPA014836	Citreoviripyrone A	C[C@H]1[C@@H]([C@@H]2[C@]1(C=C(C=C2C)C)C)/C=C/C=C/C3=C(C(=CC(=O)O3)OC)C	C23H28O3	352.47	26	6	0.43	4	3	0	107.92	39.44	4.53	4.21	5.21	4.17	5.62	4.75	-4.58	0.00918	2.6e-05	Moderately soluble	-4.75	0.00629	1.79e-05	Moderately soluble	-5.16	0.00247	7e-06	Moderately soluble	High	Yes	No	Yes	Yes	Yes	No	Yes	-5.46	1	0	0	0	0	0.55	0
		947	NPA014852	Hesseltin A photoisomer C	C/C=C\C=C\C1=CC(=O)C2=C(O1)O[C@@]3(CC[C@@]4([C@@]5([C@H]3[C@H]2O)CC[C@@](C4(C)C)(OC5)O)O)C	C25H32O7	444.52	32	6	0.64	2	7	3	118.67	109.36	4.53	4.21	2.65	4.17	5.62	4.75	-4.58	0.00918	2.6e-05	Moderately soluble	-4.75	0.00629	1.79e-05	Moderately soluble	-5.16	0.00247	7e-06	Moderately soluble	High	Yes	No	Yes	Yes	Yes	No	Yes	-5.46	1	0	0	0	0	0.55	0
		948	NPA014874	Sohirnone C	C/C=C/CCC(=O)C1=C(C(=C(C(=C1O)C)O)O)C	C14H18O4	250.29	18	6	0.36	4	4	3	71.39	77.76	1.6	3.09	2.96	1.57	3.05	2.45	-3.32	0.119	0.000477	Soluble	-4.39	0.0102	4.07e-05	Moderately soluble	-2.69	0.513	0.00205	Soluble	High	Yes	No	Yes	No	No	No	No	-5.63	0	0	0	0	0	0.55	1
		949	NPA014890	Berkeleyamide B	CC(C)CC(=O)NC(=O)C1=COC(=CC1=O)C(C2=CC=CC=C2)OC(=O)C	C20H21NO6	371.38	27	12	0.3	9	6	1	97.75	102.68	2.79	2.6	2.27	1.29	3.56	2.5	-3.52	0.113	0.000305	Soluble	-4.41	0.0146	3.93e-05	Moderately soluble	-5.7	0.000741	2e-06	Moderately soluble	High	No	No	No	Yes	Yes	No	No	-6.72	0	0	0	0	0	0.55	0
		950	NPA014958	(-)-2,3,4-Trihydroxybutanamide	C(C(C(C(=O)N)O)O)O	C4H9NO4	135.12	9	0	0.75	3	4	4	27.73	103.78	0.44	-2.78	-2.81	-2.48	-1.82	-1.89	1.27	2530	18.7	Highly soluble	1.15	1930	14.3	Highly soluble	1.78	8240	61	Soluble	Low	No	No	No	No	No	No	No	-9.1	0	4	0	0	3	0.55	0
		951	NPA014976	Coruscol A	CCC[C@@H]1OC[C@H]([C@@H](O1)CO)O	C8H16O4	176.21	12	0	1	3	4	2	42.95	58.92	1.85	0.43	-0.12	-0.42	0.43	0.43	-1.01	17.4	0.0988	Very soluble	-1.23	10.3	0.0582	Very soluble	-0.23	104	0.593	Soluble	High	No	No	No	No	No	No	No	-7.07	0	0	0	0	1	0.55	0
		952	NPA015011	Penisporolide B	CCCC(=O)CC[C@@H]1CC[C@]2(O1)C[C@H]3[C@@H](O2)C(C(=O)O3)(C)C	C17H26O5	310.39	22	0	0.88	5	5	0	80.92	61.83	3.36	2.1	2.75	1.78	3.3	2.66	-2.76	0.543	0.00175	Soluble	-3.03	0.29	0.000936	Soluble	-3.48	0.103	0.000331	Soluble	High	Yes	No	No	No	No	No	No	-6.7	0	0	0	0	0	0.55	0
		953	NPA015015	Stevastelin-C3	CCCCCCCCCCCCCC(C(C)C1C(C(=O)NC(C(=O)NC(C(=O)NC(C(=O)O1)CO)C(C)O)C(C)C)C)O	C32H59N3O8	613.83	43	0	0.88	17	8	6	179.34	174.29	4.5	6.94	1.59	0.84	4.73	3.72	-6.9	7.8e-05	1.27e-07	Poorly soluble	-10.41	2.37e-08	3.86e-11	Insoluble	-6.42	0.000235	3.83e-07	Poorly soluble	Low	No	No	No	No	No	No	Yes	-5.12	3	3	2	1	5	0.17	0
		954	NPA015065	Not named	C[C@@H]1CCC[C@H](CC(=O)CC2=CC(=CC(=C2C(=O)O1)O)O)O	C16H20O6	308.33	22	6	0.5	0	6	3	79.63	104.06	1.89	1.92	1.69	0.85	1.67	1.6	-3.16	0.212	0.000687	Soluble	-3.73	0.0576	0.000187	Soluble	-2.61	0.764	0.00248	Soluble	High	No	No	No	No	No	No	No	-6.82	0	0	0	0	0	0.55	0
		955	NPA015090	NG-061	COC1=C(C=CC(=C1)O)N=NC(=O)CC2=CC=CC=C2	C15H14N2O3	270.28	20	12	0.13	5	5	1	74.83	71.25	2.48	3.13	3.25	2.38	3.47	2.94	-3.6	0.0676	0.00025	Soluble	-4.3	0.0137	5.06e-05	Moderately soluble	-4.92	0.00326	1.21e-05	Moderately soluble	High	Yes	No	Yes	Yes	No	No	No	-5.73	0	0	0	0	0	0.55	1
		956	NPA015112	Paxinorol	C[C@]12CC[C@@H]3[C@H](C(=O)C=C3[C@@]1(CC[C@@H]4[C@@]2(C5=C(C4)C6=CC=CC=C6N5)C)O)O	C24H27NO3	377.48	28	9	0.54	0	3	3	108.78	73.32	2.58	2.68	3.41	2.79	4.22	3.14	-4.11	0.0295	7.82e-05	Moderately soluble	-3.87	0.0507	0.000134	Soluble	-5.64	0.000865	2.29e-06	Moderately soluble	High	Yes	Yes	Yes	No	No	Yes	No	-6.7	0	0	0	0	0	0.55	0
		957	NPA015128	Dictyophaeric acid A	C[C@H]1CCC[C@H]([C@]2([C@@H]3[C@H](C=CC2=O)OC(=C3C(=O)O1)/C=C/C=C/C=C/C(=O)O)O)O	C22H24O8	416.42	30	0	0.41	4	8	3	105.86	130.36	2.54	1.23	1.36	0.41	1.6	1.43	-2.93	0.486	0.00117	Soluble	-3.57	0.113	0.000272	Soluble	-0.38	173	0.416	Soluble	High	No	No	No	No	No	No	No	-7.97	0	0	0	0	0	0.56	0
		958	NPA015129	Tenuifolioside B	CC(C)CC[C@H](C(C)([C@H]1CC[C@@]2([C@@]1(CC[C@H]3[C@H]2CC(=O)[C@@H]4[C@@]3(CC[C@@H](C4)O[C@H]5[C@@H]([C@@H]([C@@H]([C@H](O5)CO)O)O)O)C)C)O)O)O	C33H56O10	612.79	43	0	0.97	8	10	7	160.23	177.14	3.72	1.78	1.67	0.46	2.06	1.94	-4.23	0.0359	5.85e-05	Moderately soluble	-5.12	0.00467	7.62e-06	Moderately soluble	-1.97	6.63	0.0108	Soluble	Low	No	Yes	No	No	No	No	No	-8.77	2	3	1	1	3	0.17	0
		959	NPA015164	(8S,8a-R)-7-Deacetyl-5-dechloro-1,O8,8,8a-tetrahydro-7-epi-sclerotiorin	CC[C@H](C)/C=C(\C)/C=C/C1=CC2=CC(=O)[C@@]([C@H]([C@@H]2CO1)O)(C)O	C19H26O4	318.41	23	0	0.53	4	4	2	90.97	66.76	2.84	2.73	2.69	1.59	3.11	2.59	-3.27	0.171	0.000537	Soluble	-3.79	0.0521	0.000164	Soluble	-2.05	2.85	0.00895	Soluble	High	Yes	No	No	No	No	No	No	-6.3	0	0	0	0	0	0.55	0
		960	NPA015180	Dhilirolide C	C[C@H]1C23[C@@]4([C@@]5(C[C@]6(C7=CC(=O)OC([C@@]78[C@H](O8)C[C@@]6(C2(C5=C)C(=O)O1)C)(C)C)[C@](O4)(O3)C)C)O	C25H28O8	456.49	33	0	0.76	0	8	1	110.57	103.82	2.84	2.73	1.9	1.59	3.11	2.59	-3.27	0.171	0.000537	Soluble	-3.79	0.0521	0.000164	Soluble	-2.05	2.85	0.00895	Soluble	High	Yes	No	No	No	No	No	No	-6.3	0	0	0	0	0	0.55	0
		961	NPA015194	Penicitrinol B	C[C@@H]1[C@H](O[C@@H]2C3=C1C(=C(C=C3OC4=C2C(=O)C(=C5[C@]4(O[C@@H]([C@H]5C)C)OC)C)O)C)C	C24H28O6	412.48	30	6	0.54	1	6	1	111.24	74.22	3.92	2.51	3.88	1.9	3.97	3.24	-4.06	0.0359	8.7e-05	Moderately soluble	-3.71	0.0796	0.000193	Soluble	-5.11	0.00319	7.73e-06	Moderately soluble	High	Yes	Yes	No	No	No	No	Yes	-7.03	0	0	0	0	0	0.85	0
		962	NPA015229	Deoxyakanthomycin	C[C@@H]1C[C@@H]([C@H]([C@@H]([C@@](C1)(C)O)C)C2=C(C=CNC2=O)O)C	C16H25NO3	279.37	20	6	0.69	1	3	3	81.21	73.32	2.24	2.25	2.62	2.04	2.75	2.38	-3.15	0.2	0.000715	Soluble	-3.43	0.105	0.000375	Soluble	-3.34	0.127	0.000456	Soluble	High	Yes	Yes	No	Yes	No	Yes	No	-6.41	0	0	0	0	0	0.55	0
		963	NPA015253	Dicitrinone B	C[C@@H]1[C@H](OC=C2C1=C(C(=C(C2=O)C(C)C3=C(C(=C4[C@@H]([C@H](OC=C4C3=O)C)C)C)O)O)C)C	C26H30O6	438.51	32	0	0.46	2	6	2	121.51	93.06	4	2.17	4.92	1.22	3.83	3.23	-3.79	0.0705	0.000161	Soluble	-3.76	0.0767	0.000175	Soluble	-4.09	0.0356	8.13e-05	Moderately soluble	High	No	Yes	No	No	Yes	No	Yes	-7.43	0	0	0	0	0	0.56	0
		964	NPA015264	Cyclopenin	CN1C(=O)C2=CC=CC=C2NC(=O)C13C(O3)C4=CC=CC=C4	C17H14N2O3	294.3	22	12	0.18	1	3	1	86.88	61.94	2.1	1.47	0.9	1.4	2.18	1.61	-2.93	0.347	0.00118	Soluble	-2.38	1.23	0.00419	Soluble	-5.06	0.00256	8.71e-06	Moderately soluble	High	Yes	Yes	No	No	Yes	Yes	Yes	-7.05	0	0	0	0	0	0.55	0
		965	NPA015276	Peniciadametizine B	CN1/C(=C\C2=C(C(=C(C=C2)OC)OC)O)/C(=O)N3[C@](C1=O)(C[C@@]4([C@@H](C=C[C@H]([C@@H]4O3)O)O)O)SC	C22H26N2O9S	494.51	34	6	0.45	4	9	4	128.67	174.53	2.29	-0.25	-1.03	-1.01	-0.68	-0.14	-2.62	1.2	0.00243	Soluble	-2.96	0.546	0.0011	Soluble	-1.15	34.8	0.0703	Soluble	Low	No	Yes	No	No	No	No	No	-9.49	1	2	1	1	1	0.55	0
		966	NPA015305	Austalide Q acid	CC1=C2C(=C(C3=C1COC3=O)OC)C[C@H]4[C@@](O2)(C[C@H]([C@H]([C@]4(C)CCC(=O)O)C(=C)C)O)C	C25H32O7	444.52	32	6	0.6	5	7	2	119.18	102.29	2.92	3.74	3.66	2.8	4.61	3.55	-4.76	0.00771	1.73e-05	Moderately soluble	-5.58	0.00117	2.63e-06	Moderately soluble	-5.16	0.00311	7e-06	Moderately soluble	High	No	Yes	No	No	No	No	Yes	-6.36	0	0	0	0	0	0.56	0
		967	NPA015308	Penicitide A	C[C@H](CCC(C)CC(C)CCCC[C@H]1C[C@@H](CC(=O)O1)O)O	C18H34O4	314.46	22	0	0.94	10	4	2	90.13	66.76	3.51	4.02	3.44	2.55	4.03	3.51	-3.66	0.0684	0.000218	Soluble	-5.12	0.00236	7.5e-06	Moderately soluble	-3.41	0.123	0.00039	Soluble	High	Yes	No	No	No	No	Yes	No	-5.36	0	0	0	0	0	0.55	0
		968	NPA015318	Quinolactacin A	CCC(C)C1C2=C(C(=O)C3=CC=CC=C3N2C)C(=O)N1	C16H18N2O2	270.33	20	10	0.38	2	2	1	83.65	51.1	2.09	2.49	1.66	1.62	2.88	2.15	-3.32	0.129	0.000476	Soluble	-3.21	0.167	0.000619	Soluble	-4.66	0.00593	2.19e-05	Moderately soluble	High	Yes	No	Yes	Yes	No	Yes	No	-6.18	0	0	0	0	0	0.55	0
		969	NPA015395	Purpurquinone B	C/C=C/C1=CC2=CC(=O)[C@@](C(=O)[C@]2([C@H](O1)O)O)(C)OC(=O)C3=C(C(=C(C=C3O)O)O)C	C21H20O10	432.38	31	6	0.29	4	10	5	104.68	170.82	2.09	1.47	0.65	-0.76	1.21	0.93	-3.33	0.204	0.000472	Soluble	-4.66	0.00938	2.17e-05	Moderately soluble	-1.62	10.3	0.0239	Soluble	Low	No	Yes	No	No	No	No	No	-7.89	0	0	1	1	1	0.55	1
		970	NPA015398	Geumsanol D	CC[C@H](C)[C@H]([C@@](C)(/C=C/C1=CC2=CC(=O)[C@]([C@@H]([C@H]2CO1)OC(=O)C)(C)O)O)O	C21H30O7	394.46	28	0	0.62	7	7	3	103.54	113.29	3.06	0.78	1.42	0.41	2.29	1.59	-2.32	1.91	0.00484	Soluble	-2.74	0.718	0.00182	Soluble	-1.5	12.4	0.0313	Soluble	High	No	Yes	No	No	No	No	No	-8.15	0	0	0	0	0	0.55	0
		971	NPA015400	Sclerotinin B	CC1=C(C(=C(C2=C1CC(OC2=O)(C)O)O)C)O	C12H14O5	238.24	17	6	0.42	0	5	3	60.56	86.99	1.83	2.04	1.14	0.71	1.91	1.53	-2.86	0.326	0.00137	Soluble	-3.49	0.0762	0.00032	Soluble	-2.29	1.22	0.00514	Soluble	High	No	No	No	No	No	No	No	-6.3	0	0	0	0	0	0.55	0
		972	NPA015435	7a-Hydroxypaxilline	C[C@]12CC[C@]3(C(=CC(=O)[C@H](O3)C(C)(C)O)[C@@]1(CC[C@@H]4[C@@]2(C5=C(C4)C6=CC=CC=C6N5)C)O)O	C27H33NO5	451.55	33	9	0.59	1	5	4	125.53	102.78	2.55	2.71	3.28	2.17	4.17	2.97	-4.48	0.0149	3.29e-05	Moderately soluble	-4.52	0.0136	3.01e-05	Moderately soluble	-5.78	0.000748	1.66e-06	Moderately soluble	High	No	Yes	No	No	No	No	No	-7.13	0	0	0	0	0	0.55	0
		973	NPA015458	Peniciginseng B	CCCCC[C@H]([C@@H]1CC=C[C@@H](O1)CCCCCCC(=O)O)O	C18H32O4	312.44	22	0	0.83	12	4	2	90.07	66.76	3.67	4.24	4.07	2.44	3.81	3.65	-3.66	0.0689	0.000221	Soluble	-5.35	0.00139	4.44e-06	Moderately soluble	-3.35	0.141	0.000452	Soluble	High	Yes	No	No	No	No	Yes	No	-5.2	0	0	1	0	0	0.85	0
		974	NPA015475	Dhilirolide G	CC(=O)O[C@H]1C(=O)[C@@]2(C[C@@H]3[C@@]([C@]1(C2=C)C(=O)OC)(CC=C4C(=CC(=O)OC4(C)C)[C@]3(C)O)C)C	C26H32O8	472.53	34	0	0.62	4	8	1	121.73	116.2	2.95	1.06	2.59	2.14	3.71	2.49	-3.17	0.317	0.000671	Soluble	-3.09	0.383	0.00081	Soluble	-4.57	0.0127	2.69e-05	Moderately soluble	High	No	Yes	No	No	No	No	No	-8.43	0	0	0	0	0	0.55	0
		975	NPA015477	Duclauxamide A1	CC(=O)O[C@H]1[C@@H]2C(=O)C3=C(C)C=C(O)C4=C3[C@@]1(COC4=O)C1=C2C2=C3C(=CN(CCO)C(O)=C3C(=O)C=C2C)C1=O	C30H23NO10	557.5	41	19	0.3	4	10	3	144.71	169.43	2.34	0.72	1.65	0.67	4.4	1.96	-3.83	0.0826	0.000148	Soluble	-3.86	0.0776	0.000139	Soluble	-6.85	7.95e-05	1.43e-07	Poorly soluble	Low	No	No	No	No	Yes	No	No	-9.19	2	2	1	1	1	0.17	0
		976	NPA015496	Monapinone D	CC(CC(CC(C[C@@H]1CC2=C(C(=C3C(=C2)C=C(C=C3O)OC)O)C(=O)O1)O)O)O	C21H26O8	406.43	29	10	0.48	7	8	5	105.75	136.68	2.97	2.52	1.61	0.57	2.54	2.04	-3.74	0.0739	0.000182	Soluble	-5.04	0.00374	9.19e-06	Moderately soluble	-3.22	0.245	0.000604	Soluble	High	No	Yes	No	No	No	No	No	-6.99	0	0	0	1	0	0.55	0
		977	NPA015507	Penicitrinol M	C[C@@H]1[C@H](O[C@@H]2[C@H]3CCCC[C@@]3(OC4=C(C(=C(C1=C24)C)O)C(=O)O)O)C	C19H24O6	348.39	25	6	0.63	1	6	3	91.21	96.22	2.63	3.18	2.91	2.06	2.42	2.64	-4.12	0.0267	7.67e-05	Moderately soluble	-4.87	0.00468	1.34e-05	Moderately soluble	-2.78	0.576	0.00165	Soluble	High	No	Yes	No	No	No	Yes	No	-6.17	0	0	0	0	0	0.56	0
		978	NPA015524	Citreoviral	C[C@@H]1[C@]([C@H]([C@](O1)(C)/C=C(\C)/C=O)O)(C)O	C11H18O4	214.26	15	0	0.73	2	4	2	56.09	66.76	1.81	-0.41	0.42	-0.17	1.16	0.56	-0.78	35.7	0.167	Very soluble	-0.53	63.6	0.297	Very soluble	-0.69	43.6	0.204	Soluble	High	No	No	No	No	No	No	No	-7.9	0	0	0	0	0	0.55	0
		979	NPA015526	Prenxanthone	CC1=CC(=C2C(=C1)OC3=C(C2=O)C(=C(C=C3)C/C=C(/C)\CO)O)CO	C20H20O5	340.37	25	14	0.25	4	5	3	97.99	90.9	2.94	3.31	2.78	1.4	4.43	2.97	-4.19	0.0222	6.52e-05	Moderately soluble	-4.89	0.00434	1.27e-05	Moderately soluble	-5.61	0.000839	2.47e-06	Moderately soluble	High	No	No	Yes	No	No	Yes	No	-6.03	0	0	0	0	0	0.55	0
		980	NPA015532	Phenopyrrozin	C1CC2C(=C(C(=O)N2C1)O)C3=CC=CC=C3	C13H13NO2	215.25	16	6	0.31	1	2	1	64.92	40.54	2.04	1.38	1.58	1.37	1.76	1.63	-2.26	1.2	0.00555	Soluble	-1.83	3.15	0.0146	Very soluble	-2.73	0.398	0.00185	Soluble	High	Yes	No	Yes	No	No	No	No	-6.63	0	0	0	0	0	0.55	0
		981	NPA015537	Erythro-23-O-methylneocyclocitrinol	C[C@H]([C@H](/C=C(\C)/C1CC[C@@H]2[C@@]1(CC[C@H]3C2=CC(=O)[C@@H]4C[C@H](CC=C3C4)O)C)OC)O	C26H38O4	414.58	30	0	0.73	4	4	2	120.57	66.76	3.8	3.57	4.37	3.18	4.01	3.79	-4.4	0.0167	4.02e-05	Moderately soluble	-4.66	0.00912	2.2e-05	Moderately soluble	-3.34	0.191	0.00046	Soluble	High	Yes	Yes	No	No	No	No	No	-6.29	0	0	0	0	0	0.55	0
		982	NPA015569	3-methoxy-2-methyl-4-pyrone	CC1=C(C(=O)C=CO1)OC	C7H8O3	140.14	10	6	0.29	1	3	0	36.44	39.44	1.86	0.68	0.96	-0.48	1.79	0.96	-1.52	4.28	0.0305	Very soluble	-1.09	11.5	0.0822	Very soluble	-2.42	0.529	0.00378	Soluble	High	Yes	No	No	No	No	No	No	-6.67	0	3	0	0	1	0.55	0
		983	NPA015574	Penostatin A	CCCCCCC/C=C/[C@H]1C(=C[C@H]2[C@@H]3C[C@H](CC3=CC(=O)[C@@H]2O1)O)C	C22H32O3	344.49	25	0	0.68	7	3	1	102.55	46.53	3.69	4.26	4.51	3.2	4.48	4.03	-4.2	0.0219	6.34e-05	Moderately soluble	-4.95	0.00387	1.12e-05	Moderately soluble	-3.87	0.0467	0.000136	Soluble	High	Yes	No	No	Yes	Yes	Yes	Yes	-5.38	0	0	0	0	0	0.55	0
		984	NPA015583	Expansol A	CC1=CC(=CC(=C1)OC2=CC(=C(C(=C2)C)CC3=CC(=C(C=C3)[C@](C)(CCCC(C)C)OC)O)O)O	C30H38O5	478.62	35	18	0.4	10	5	3	142.8	79.15	4.71	7.5	7.38	4.47	7.36	6.28	-7.25	2.67e-05	5.58e-08	Poorly soluble	-9	4.83e-07	1.01e-09	Poorly soluble	-9.07	4.05e-07	8.47e-10	Poorly soluble	Low	No	Yes	No	No	No	Yes	No	-3.89	1	3	0	1	1	0.55	0
		985	NPA015611	Tanzawaic acid J	C[C@H]1C[C@H]([C@H]2[C@H](C1)[C@H](C=C([C@@]2(/C=C/C=C/C(=O)O)O)C)O)C	C18H26O4	306.4	22	0	0.61	3	4	3	87.12	77.76	2.68	2.3	2.53	2.26	1.96	2.35	-2.99	0.313	0.00102	Soluble	-3.57	0.0823	0.000269	Soluble	-0.8	49.1	0.16	Soluble	High	Yes	Yes	No	No	No	No	No	-6.54	0	0	0	0	0	0.56	0
		986	NPA015637	Stevastelin B3	CCCCCCCCCCCCCC(C(C)C1C(C(=O)N[C@H](C(=O)N[C@H](C(=O)N[C@H](C(=O)O1)COC(=O)C)[C@@H](C)O)C(C)C)C)O	C18H26O4	306.4	22	0	0.61	3	4	3	87.12	77.76	2.68	2.3	2.53	2.26	1.96	2.35	-2.99	0.313	0.00102	Soluble	-3.57	0.0823	0.000269	Soluble	-0.8	49.1	0.16	Soluble	High	Yes	Yes	No	No	No	No	No	-6.54	0	0	0	0	0	0.56	0
		987	NPA015667	Paecilin C	C[C@H]1CC(=O)O[C@H]1C2(CC(=O)C3=C(C=CC(=C3O2)C4=C5C(=C(C=C4)O)C(=O)CC(O5)([C@@H]6[C@H](CC(=O)O6)C)C(=O)OC)O)C(=O)OC	C32H30O14	638.57	46	12	0.44	7	14	2	153.36	198.26	3.54	3.32	2.42	0.26	3.7	2.65	-5.62	0.00153	2.39e-06	Moderately soluble	-7.16	4.42e-05	6.92e-08	Poorly soluble	-5.79	0.00104	1.63e-06	Moderately soluble	Low	No	No	No	No	No	No	No	-7.84	2	3	1	1	3	0.17	0
		988	NPA015685	10,11-epoxycurvularin	C[C@H]1CCC[C@@H]2[C@@H](O2)C(=O)C3=C(C=C(C=C3CC(=O)O1)O)O	C16H18O6	306.31	22	6	0.5	0	6	2	77.44	96.36	1.14	2.36	1.71	0.58	2.02	1.56	-3.43	0.114	0.000373	Soluble	-4.02	0.029	9.47e-05	Moderately soluble	-2.69	0.633	0.00207	Soluble	High	No	Yes	No	No	No	No	No	-6.49	0	0	0	0	0	0.55	0
		989	NPA015689	Rezishanone B	CCCCOC1C[C@H]2/C(=C(/C=C/C=C/C)\O)/C(=O)[C@@]1(C(=O)[C@@]2(C)O)C	C20H28O5	348.43	25	0	0.6	6	5	2	96.6	83.83	3.46	3.18	3.05	0.99	3.71	2.88	-3.61	0.086	0.000247	Soluble	-4.61	0.00852	2.45e-05	Moderately soluble	-2.92	0.421	0.00121	Soluble	High	No	Yes	No	No	Yes	No	No	-6.17	0	0	0	0	0	0.56	0
		990	NPA015701	Sohirnone B	C/C=C/C=C/C(=O)C1=C(C(=C(C(=C1O)C)O)O)C	C14H16O4	248.27	18	6	0.21	3	4	3	70.92	77.76	2.28	3.29	2.74	1.49	2.88	2.53	-3.5	0.0784	0.000316	Soluble	-4.6	0.00626	2.52e-05	Moderately soluble	-1.97	2.67	0.0107	Soluble	High	Yes	No	Yes	No	Yes	No	Yes	-5.48	0	0	0	0	0	0.55	1
		991	NPA015734	Funiculosin	CCC(C)CC(C)/C=C(\C)/C1C(=CCC(O1)C2=C(C(=CN(C2=O)C)C3C(C(C(C3O)O)O)O)O)C	C27H41NO7	491.62	35	6	0.67	7	7	5	135.81	132.38	3.18	1.3	2.1	1.07	2.48	2.03	-3.37	0.209	0.000425	Soluble	-3.68	0.103	0.000209	Soluble	-2.04	4.51	0.00918	Soluble	High	No	Yes	No	No	No	No	Yes	-8.38	0	3	0	1	0	0.55	0
		992	NPA015742	(+)-viridicatumtoxin B	CC1=CCCC([C@@]12CC3=C4C(=C(C5=C3C2=C(C=C5O)OC)O)C(=O)[C@@]6(C(=C(C(=O)C[C@@]6(C4=O)O)C(=O)N)O)O)(C)C	C30H29NO10	563.55	41	10	0.4	2	10	6	144.6	204.68	1.46	2.89	1.93	-0.94	3.12	1.69	-5.2	0.00353	6.26e-06	Moderately soluble	-6.85	7.99e-05	1.42e-07	Poorly soluble	-5.32	0.00268	4.75e-06	Moderately soluble	Low	No	No	No	Yes	Yes	No	No	-7.69	3	2	1	1	2	0.11	1
		993	NPA015749	Roseopurpurin E	CC1=CC(=C(C(=C1C(=O)O)O[C@H]2C(=O)C(=C([C@@H]([C@]2(C)OC)O)O)C)C)O	C18H22O8	366.36	26	6	0.44	4	8	4	91.77	133.52	1.31	0.97	1.64	-0.34	1.61	1.04	-2.63	0.86	0.00235	Soluble	-3.36	0.159	0.000435	Soluble	-2.47	1.25	0.00341	Soluble	High	No	Yes	No	No	No	No	No	-7.85	0	0	0	1	0	0.56	0
		994	NPA015780	7-hydroxyjanthinone	CC1=CC2=C(C(=C1)O)C(=O)C3=C(C=CC(=C3OC)O)C(=O)O2	C16H12O6	300.26	22	15	0.12	1	6	2	81.76	96.97	1.94	3.02	2.03	0.96	3.05	2.2	-4.04	0.0272	9.06e-05	Moderately soluble	-4.72	0.0057	1.9e-05	Moderately soluble	-4.97	0.00325	1.08e-05	Moderately soluble	High	No	No	No	No	No	No	No	-5.99	0	0	0	0	0	0.55	0
		995	NPA015797	(S)-6-(2,9-dihydroxynonyl)-4-hydroxy-3-methyl-2H-pyran-2-one	CC1=C(C=C(OC1=O)C[C@H](CCCCCCCO)O)O	C15H24O5	284.35	20	6	0.67	9	5	3	77.71	90.9	2.66	2	1.89	0.96	3.4	2.18	-2.49	0.918	0.00323	Soluble	-3.54	0.0829	0.000291	Soluble	-3.88	0.0374	0.000132	Soluble	High	No	Yes	No	No	No	No	No	-6.61	0	0	0	0	0	0.55	0
		996	NPA015808	1-hydroxy-3-methoxy-6-sulfo-8-methylxanthone	CC1=CC(=CC2=C1C(=O)C3=C(C=C(C=C3O2)OC)O)OS(=O)(=O)O	C15H12O8S	352.32	24	14	0.13	3	8	2	85.69	131.65	1.88	2.55	3.23	0.31	1.37	1.87	-3.86	0.0481	0.000137	Soluble	-4.96	0.00385	1.09e-05	Moderately soluble	-4.28	0.0186	5.28e-05	Moderately soluble	High	No	No	No	No	No	No	No	-6.64	0	0	0	1	0	0.56	0
		997	NPA015820	7, 7-dimethoxybrefeldin C	C[C@H]1CCCC=C[C@@H]2CC(C[C@H]2[C@@H](/C=C/C(=O)O1)O)(OC)OC	C18H28O5	324.41	23	0	0.72	2	5	1	88.12	64.99	3.34	2.32	2.59	1.92	1.47	2.33	-3.18	0.214	0.000659	Soluble	-3.32	0.154	0.000475	Soluble	-1.85	4.53	0.014	Soluble	High	Yes	No	No	No	No	No	No	-6.63	0	0	0	0	0	0.55	0
		998	NPA015830	13-O-deacetylaustalide I	CC1=C2C(=C(C3=C1COC3=O)OC)C[C@H]4[C@@]5(CCC(=O)OC([C@H]5[C@H](C[C@]4(O2)C)O)(C)C)C	C25H32O7	444.52	32	6	0.68	1	7	1	117.09	91.29	3.25	3.19	3.33	2.88	4.47	3.43	-4.68	0.00932	2.1e-05	Moderately soluble	-4.78	0.0074	1.67e-05	Moderately soluble	-5.64	0.00102	2.29e-06	Moderately soluble	High	No	Yes	No	No	No	No	Yes	-6.75	0	0	0	0	0	0.55	0
		999	NPA015833	Auranomide B	COC(=O)C1=CC=CC=C1N2C(=NC3=CC=CC=C3C2=O)[C@@H]4CCC(=N4)N	C20H18N4O3	362.38	27	16	0.2	4	5	1	105.61	99.57	2.88	1.41	1.66	2.39	2.85	2.24	-3.15	0.257	0.000709	Soluble	-3.11	0.284	0.000785	Soluble	-5.51	0.00113	3.1e-06	Moderately soluble	High	No	No	No	No	Yes	No	No	-7.51	0	0	0	0	0	0.55	0
		1000	NPA015855	Penikellide A	CC1=CC(=C(C(=C1)O)OC2=C(C(=C(C=C2)/C=C/C(C)C)OC)C(=O)O)CO	C21H24O6	372.41	27	12	0.29	7	6	3	104.04	96.22	3.14	3.84	4.1	2.7	4.16	3.59	-4.44	0.0137	3.67e-05	Moderately soluble	-5.56	0.00103	2.78e-06	Moderately soluble	-4.66	0.00822	2.21e-05	Moderately soluble	High	No	No	No	No	Yes	No	No	-5.85	0	0	0	0	0	0.56	0
		1001	NPA015856	Mycochromenic acid	CC1=C(C2=C(C3=C1COC3=O)OC(C=C2)(C)CCC(=O)O)OC	C17H18O6	318.32	23	6	0.41	4	6	1	82.73	82.06	2.35	2.09	2.44	1.82	3.24	2.39	-3.06	0.278	0.000872	Soluble	-3.44	0.115	0.00036	Soluble	-3.73	0.0587	0.000185	Soluble	High	No	Yes	No	No	No	No	No	-6.76	0	0	0	0	0	0.56	0
		1002	NPA015874	Dhilirolide L	C[C@H]1[C@]23C(=O)[C@@]4(C[C@]5(C6=C([C@H](O2)C[C@@]5([C@@]3(C4=C)C(=O)O1)C)C(OC(=O)C6)(C)C)C(=O)C)C	C25H28O7	440.49	32	0	0.68	1	7	0	111.75	95.97	0	0.08	2.61	1.99	4.55	1.85	-2.56	1.23	0.00278	Soluble	-1.65	9.87	0.0224	Very soluble	-5.45	0.00155	3.52e-06	Moderately soluble	High	No	Yes	No	No	No	No	No	-8.93	0	0	0	0	0	0.55	0
		1003	NPA015881	Berkedrimane A	CC(C)[C@@H](C(=O)O[C@H]1CCC([C@H]2[C@]1([C@H]3COC(=O)C3=CC2)C)(C)C)NC(=O)C	C22H33NO5	391.5	28	0	0.77	6	5	1	106.1	81.7	3.37	3.77	3	2.73	3.32	3.24	-4.25	0.0222	5.67e-05	Moderately soluble	-5.18	0.00259	6.62e-06	Moderately soluble	-3.91	0.0478	0.000122	Soluble	High	No	No	No	No	Yes	No	Yes	-6.01	0	0	0	0	0	0.55	0
		1004	NPA015893	Penilactone B	CC1=C(C(=C(C(=C1)C(=O)C)O)C[C@@]23CC4=C(C(=CC(=C4O[C@@]2([C@@H](OC3=O)CC(=O)O)O)C)C(=O)C)O)O	C26H26O11	514.48	37	12	0.38	6	11	5	127.39	187.89	1.55	2.33	2.08	0.27	3.45	1.94	-4.34	0.0234	4.55e-05	Moderately soluble	-5.91	0.000626	1.22e-06	Moderately soluble	-4.55	0.0146	2.83e-05	Moderately soluble	Low	No	Yes	No	No	No	No	No	-7.78	2	1	1	1	2	0.11	0
		1005	NPA015898	Hydroxycyclochlorotine A	C[C@H]([C@H]1C(=O)N[C@H](C(=O)N[C@H](CC(=O)N[C@H](C(=O)N2C[C@H]([C@H]([C@H]2C(=O)N1)Cl)Cl)CO)C3=CC=CC=C3)CO)O	C24H31Cl2N5O8	588.44	39	6	0.54	4	8	7	156.65	197.4	1.47	-0.4	-4.74	-2.16	-1.07	-1.38	-3.09	0.483	0.00082	Soluble	-3.28	0.308	0.000523	Soluble	-4.13	0.0437	7.43e-05	Moderately soluble	Low	No	Yes	No	No	No	No	No	-10.17	3	3	1	1	2	0.17	0
		1006	NPA015909	Citrinadin A	C[C@H]1C[C@H](C[C@H]2N1C[C@@]3(C[C@@]4(C5=CC=CC(=C5NC4=O)C(=O)C6C(O6)(C)C)C([C@]3(C2)O)(C)C)NC)OC(=O)[C@H](C(C)C)N(C)C	C35H52N4O6	624.81	45	6	0.74	8	9	3	179.43	123.74	5.02	3.14	2.16	1.44	3.86	3.12	-5.26	0.00341	5.46e-06	Moderately soluble	-5.41	0.00244	3.91e-06	Moderately soluble	-6.67	0.000133	2.13e-07	Poorly soluble	High	No	Yes	No	No	No	No	Yes	-7.88	1	3	0	0	1	0.55	0
		1007	NPA015920	3-acetyl-13-deoxyphomenone	C[C@H]1[C@@H](CCC2=CC(=O)[C@]3([C@@H]([C@]12C)O3)C(=C)C)OC(=O)C	C17H22O4	290.35	21	0	0.65	3	4	0	78.89	55.9	2.6	2.65	2.58	2.02	3.25	2.62	-3.11	0.225	0.000773	Soluble	-3.48	0.0973	0.000335	Soluble	-2.99	0.295	0.00102	Soluble	High	Yes	No	No	No	No	No	No	-6.19	0	0	0	0	0	0.55	0
		1008	NPA015940	2-hydroxyemodic acid	C1=C(C=C2C(=C1O)C(=O)C3=C(C(=C(C=C3C2=O)O)O)O)C(=O)O	C15H8O8	316.22	23	12	0	1	8	5	74.8	152.36	1.03	1.52	0.98	-0.76	1.01	0.76	-3.08	0.264	0.000835	Soluble	-4.33	0.0149	4.7e-05	Moderately soluble	-2.3	1.59	0.00502	Soluble	Low	No	No	No	No	No	No	No	-7.15	0	0	1	1	1	0.11	2
		1009	NPA015949	Epolactaene	C/C=C(\C=C(/C)\C=C\CC/C=C(\C)/C(=O)C12C(O1)C(NC2=O)(C)O)/C(=O)OC	C21H27NO6	389.44	28	0	0.48	9	6	2	107.66	105.23	1.03	1.52	1.5	-0.76	1.01	0.76	-3.08	0.264	0.000835	Soluble	-4.33	0.0149	4.7e-05	Moderately soluble	-2.3	1.59	0.00502	Soluble	Low	No	No	No	No	No	No	No	-7.15	0	0	1	1	1	0.11	2
		1010	NPA015950	Eutypoid C	C1C(=C(C(=O)O1)C2=CC=C(C=C2)O)CC3=CC(=C(C=C3)O)O	C17H14O5	298.29	22	12	0.12	3	5	3	80.68	86.99	1.62	2.26	2.36	1.67	2.87	2.15	-3.32	0.143	0.00048	Soluble	-3.72	0.0564	0.000189	Soluble	-4.29	0.0152	5.09e-05	Moderately soluble	High	No	Yes	Yes	No	No	No	No	-6.51	0	0	0	0	0	0.55	1
		1011	NPA015954	(3S,4S)-3-hydroxytetradec-13-ene-1,3,4-tricarboxylic acid	C=CCCCCCCCC[C@H](C(=O)O)[C@@](O)(CCC(=O)O)C(=O)O	C17H28O7	344.4	24	0	0.71	15	7	4	89.87	132.13	1.3	3.09	2.67	1.59	2.69	2.27	-2.93	0.403	0.00117	Soluble	-5.53	0.00101	2.93e-06	Moderately soluble	-1.98	3.59	0.0104	Soluble	High	No	Yes	No	No	No	No	No	-6.21	0	0	1	1	0	0.56	0
		1012	NPA015980	Brevione A	CC1=CC[C@@H]2[C@@]([C@@]13CC4=C(O3)C(=C(OC4=O)C)C)(CC[C@H]5[C@]2(C=CC(=O)C5(C)C)C)C	C27H34O4	422.56	31	6	0.63	0	4	0	122.95	56.51	4	4.69	5.48	4.22	6.12	4.9	-5.56	0.00117	2.77e-06	Moderately soluble	-5.6	0.00105	2.48e-06	Moderately soluble	-7.11	3.27e-05	7.74e-08	Poorly soluble	High	Yes	No	No	No	Yes	No	Yes	-5.55	1	0	0	0	0	0.55	0
		1013	NPA015993	Chrysogeside C	CCCCCCCCCCCCCCC/C=C/[C@H](C(=O)N[C@@H](CO[C@H]1[C@@H]([C@H]([C@@H]([C@H](O1)CO)O)O)O)[C@@H](/C=C/CC/C=C(\C)/CCCCC)O)O	C27H34O4	422.56	31	6	0.63	0	4	0	122.95	56.51	4	4.69	5.48	4.22	6.12	4.9	-5.56	0.00117	2.77e-06	Moderately soluble	-5.6	0.00105	2.48e-06	Moderately soluble	-7.11	3.27e-05	7.74e-08	Poorly soluble	High	Yes	No	No	No	Yes	No	Yes	-5.55	1	0	0	0	0	0.55	0
		1014	NPA016008	6-aminopenicillanic acid	CC1([C@@H](N2[C@H](S1)[C@@H](C2=O)N)C(=O)O)C	C8H12N2O3S	216.26	14	0	0.75	1	4	2	55.46	108.93	1.3	-2.08	-0.92	0.08	-0.83	-0.49	0.2	339	1.57	Highly soluble	0.32	451	2.09	Highly soluble	0.31	441	2.04	Soluble	High	No	No	No	No	No	No	No	-9.1	0	1	0	0	1	0.55	0
		1015	NPA016014	ZG-1494α	CCC(C)/C=C(\C)/[C@@H]1[C@@H]([C@H]2CC[C@@H](C[C@@]2(C=C1C)C)C)C(=O)C3=CC(NC3=O)(CC4=CC=C(C=C4)O)O	C32H43NO4	505.69	37	6	0.56	7	4	3	153.9	86.63	3.72	7	5.5	3.87	5.95	5.21	-7.04	4.58e-05	9.05e-08	Poorly soluble	-8.63	1.17e-06	2.32e-09	Poorly soluble	-6.67	0.000109	2.16e-07	Poorly soluble	High	No	Yes	No	No	Yes	No	Yes	-4.41	1	3	0	0	1	0.55	0
		1016	NPA016021	Peniazaphilone A	CC[C@H](C)C=C(C)/C=C/C1=CC2=CC(=O)[C@@]3(C(=C(C(=O)O3)C(=O)C)C2=CN1CCO)C	C25H29NO5	423.5	31	6	0.4	7	5	1	120.91	85.6	3.44	2.9	2.68	1.67	4.95	3.13	-3.97	0.045	0.000106	Soluble	-4.36	0.0186	4.38e-05	Moderately soluble	-4.76	0.00736	1.74e-05	Moderately soluble	High	No	No	Yes	Yes	Yes	No	Yes	-6.82	0	0	0	0	0	0.55	0
		1017	NPA016070	Fellutamide C	CCCCCCCCC[C@H](CC(=O)N[C@@H](CC(=O)N)C(=O)N[C@@H](CCC(=O)N)C(=O)N[C@@H](CC(C)C)CO)O	C27H51N5O7	557.72	39	0	0.81	26	7	7	149.05	213.94	3.07	1.24	0.51	-0.57	3.15	1.48	-2.36	2.42	0.00433	Soluble	-5.33	0.0026	4.67e-06	Moderately soluble	-4.74	0.0103	1.84e-05	Moderately soluble	Low	No	Yes	No	No	No	No	No	-8.82	3	3	2	1	3	0.17	0
		1018	NPA016097	Penicyclone C	CC1=CC(=O)[C@@]([C@@H]([C@@H]1O)O)(CC[C@@H](C)C(=O)OC)O	C13H20O6	272.29	19	0	0.69	5	6	3	67.03	104.06	1.99	-0.9	-0.44	-0.55	0.64	0.15	-0.63	63.7	0.234	Very soluble	-0.8	42.9	0.158	Very soluble	-0.7	54.5	0.2	Soluble	High	No	Yes	No	No	No	No	No	-8.6	0	1	0	0	0	0.55	0
		1019	NPA016098	Penicyclone E	CC1=CC(=O)[C@]2([C@@H]([C@@H]1O)O2)C/C=C(\C)/CCC(=O)O	C14H18O5	266.29	19	0	0.57	5	5	2	68.49	87.13	1.86	0.34	1.22	0.44	1.96	1.16	-1.38	11.2	0.0422	Very soluble	-1.73	4.92	0.0185	Very soluble	-1.33	12.5	0.047	Soluble	High	No	No	No	No	No	No	No	-7.68	0	0	0	0	0	0.56	0
		1020	NPA016103	Decarestrictine B	C[C@@H]1C[C@H]2[C@H](O2)[C@@H](CC(=O)CC(=O)O1)O	C10H14O5	214.22	15	0	0.8	0	5	1	49.69	76.13	1.77	-0.3	-0.2	-0.48	0.79	0.32	-0.98	22.5	0.105	Very soluble	-0.84	31.1	0.145	Very soluble	-0.53	62.8	0.293	Soluble	High	No	No	No	No	No	No	No	-7.82	0	0	0	0	0	0.55	0
		1021	NPA016114	3S*,4R*-dihydroxy-4-(4′-methoxyphenyl)-3,4-dihydro-2(1H)-quinolinone	COC1=CC=C(C=C1)[C@]2([C@H](C(=O)NC3=CC=CC=C32)O)O	C16H15NO4	285.29	21	12	0.19	2	4	3	79.73	78.79	2.13	0.86	0.56	0.83	1.81	1.24	-2.44	1.03	0.00362	Soluble	-2.1	2.28	0.00798	Soluble	-4.42	0.0109	3.84e-05	Moderately soluble	High	No	Yes	No	No	No	No	No	-7.43	0	0	0	0	0	0.55	0
		1022	NPA016166	Sorbicillamine E	CC=CC=CC(=C1[C@H]2[C@H]([C@@H]([C@@](C1=O)(C(=O)[C@]2(C)O)C)C=CC)C(=O)C3=C([C@@]4([C@@H]5/C(=C(\C=CC=CC)/O)/C(=C(C(=O)[C@@]5(O[C@@]4([C@](C3=N)(C)O)O)C)C)O)C)O)O	C16H15NO4	285.29	21	12	0.19	2	4	3	79.73	78.79	2.13	0.86	0.56	0.83	1.81	1.24	-2.44	1.03	0.00362	Soluble	-2.1	2.28	0.00798	Soluble	-4.42	0.0109	3.84e-05	Moderately soluble	High	No	Yes	No	No	No	No	No	-7.43	0	0	0	0	0	0.55	0
		1023	NPA016179	6-methylcurvulinic acid	CC1=C(C=C(C(=C1O)C(=O)C)CC(=O)O)O	C11H12O5	224.21	16	6	0.27	3	5	3	57.19	94.83	0.97	1.27	1.24	0.47	1.5	1.09	-2.11	1.74	0.00777	Soluble	-2.86	0.309	0.00138	Soluble	-1.76	3.92	0.0175	Soluble	High	No	No	No	No	No	No	No	-6.77	0	0	0	0	0	0.56	0
		1024	NPA016193	Brevicompanine F	CCCC(=O)N1[C@@H]2[C@@](C[C@@H]3N2C(=O)[C@@H](NC3=O)CC(C)C)(C4=CC=CC=C41)C(C)(C)C=C	C26H35N3O3	437.57	32	6	0.58	7	3	1	137.2	69.72	3.94	4.62	2.61	3.19	3.76	3.62	-5.14	0.00317	7.24e-06	Moderately soluble	-5.81	0.000679	1.55e-06	Moderately soluble	-5.66	0.000962	2.2e-06	Moderately soluble	High	Yes	Yes	No	Yes	Yes	Yes	Yes	-5.69	0	1	0	0	0	0.55	0
		1025	NPA016207	8'-hydroxyzearalanone	C[C@H]1CC(CC(=O)CCCCCC2=CC(=CC(=C2C(=O)O1)O)O)O	C18H24O6	336.38	24	6	0.56	0	6	3	89.24	104.06	2.17	2.94	2.47	1.33	2.14	2.21	-3.96	0.0367	0.000109	Soluble	-4.79	0.00549	1.63e-05	Moderately soluble	-3.15	0.239	0.00071	Soluble	High	No	Yes	No	No	No	No	No	-6.26	0	0	0	0	0	0.55	0
		1026	NPA016209	(1R,2S,3R,4S,5S)-2,3-epoxy-5-methylcyclohexane-1,4-diol	C[C@H]1C[C@H]([C@H]2[C@@H]([C@H]1O)O2)O	C7H12O3	144.17	10	0	1	0	3	2	34.94	52.99	1.47	-0.33	-0.48	-0.31	0.15	0.1	-0.53	42.9	0.298	Very soluble	-0.32	68.8	0.477	Very soluble	0.66	656	4.55	Soluble	High	No	No	No	No	No	No	No	-7.41	0	3	0	0	1	0.55	0
		1027	NPA016212	Decarestrictine M	CC(CC1C2[C@H](CC(O2)CC(=O)O1)O)O	C10H16O5	216.23	15	0	0.9	2	5	2	50.65	75.99	1.73	-0.51	-0.41	-0.37	0.27	0.14	-0.73	40.5	0.187	Very soluble	-0.62	52.1	0.241	Very soluble	0.04	234	1.08	Soluble	High	No	No	No	No	No	No	No	-7.98	0	1	0	0	0	0.55	0
		1028	NPA016214	Hesseltin E	C/C=C/C=C/C1=CC(=O)C2=C(O1)O[C@@]3(CC[C@@H]4[C@@]([C@H]3C2)(CCC(=O)C4(C)C)C)C	C25H32O4	396.52	29	6	0.6	2	4	0	116.34	56.51	3.99	4.66	5.24	3.41	6.17	4.69	-5.26	0.0022	5.55e-06	Moderately soluble	-5.57	0.00106	2.67e-06	Moderately soluble	-6.16	0.000276	6.95e-07	Poorly soluble	High	Yes	No	No	No	Yes	No	Yes	-5.41	0	0	0	0	0	0.55	0
		1029	NPA016249	Fellutanine B	CC(C)(C=C)C1=C(C2=CC=CC=C2N1)C[C@H]3C(=O)N[C@@H](C(=O)N3)CC4=CNC5=CC=CC=C54	C27H28N4O2	440.54	33	18	0.26	6	2	4	138.97	89.78	2.71	4.91	3.12	2.4	5.79	3.79	-5.67	0.000937	2.13e-06	Moderately soluble	-6.53	0.00013	2.94e-07	Poorly soluble	-9.18	2.92e-07	6.62e-10	Poorly soluble	High	No	Yes	No	Yes	Yes	No	Yes	-5.5	0	1	0	0	0	0.55	0
		1030	NPA016283	Prugosene B2	C[C@@H]1C(=O)O[C@@H]([C@]1(C)/C=C/C=C/C=C/C=C/C=C(\C)/[C@@H]2C(=C[C@]([C@@H](O2)C)(C)O)C)[C@H](C)C(=O)OC	C29H40O6	484.62	35	0	0.52	9	6	1	139.04	82.06	4.93	5.33	5.02	3.44	5.86	4.91	-5.61	0.00119	2.46e-06	Moderately soluble	-6.81	7.59e-05	1.57e-07	Poorly soluble	-3.1	0.383	0.000791	Soluble	High	No	Yes	No	No	Yes	No	Yes	-5.47	0	3	0	0	1	0.55	0
		1031	NPA016312	Penicitrinol I	C[C@@H]1[C@H](O[C@H]2C[C@@](OC3=CC(=C(C1=C23)C)O)(C)O)C	C15H20O4	264.32	19	6	0.6	0	4	2	71.95	58.92	2.38	2.18	2.43	1.75	2.51	2.25	-3.09	0.217	0.000821	Soluble	-3.05	0.235	0.00089	Soluble	-2.96	0.291	0.0011	Soluble	High	Yes	Yes	No	No	No	Yes	No	-6.36	0	0	0	0	0	0.55	0
		1032	NPA016350	6-((2S,4R)-2,4-dihydroxyundec-1-yl)-4-hydroxy-3-methyl-2H-pyran-2-one	CCCCCCC[C@H](C[C@@H](CC1=CC(=C(C(=O)O1)C)O)O)O	C17H28O5	312.4	22	6	0.71	10	5	3	87.33	90.9	3.25	3.33	2.67	1.46	4.04	2.95	-3.42	0.12	0.000383	Soluble	-4.92	0.00379	1.21e-05	Moderately soluble	-4.3	0.0155	4.97e-05	Moderately soluble	High	No	No	No	No	No	Yes	No	-5.84	0	0	0	0	0	0.55	0
		1033	NPA016389	NK13650A	C1=CC(=C(C=C1C=C2C(=O)N[C@H](C(=O)N2)CCCN=C(N)N)OCC[C@@H](C(=O)O)NC(=O)C[C@](CC(=O)N[C@@H](CC(=O)O)C(=O)O)(C(=O)O)O)O	C29H37N7O15	723.64	51	6	0.41	22	16	12	176.3	379.69	0.11	-3.99	-4.49	-3.85	-1.83	-2.81	-0.45	258	0.357	Very soluble	-3.38	0.299	0.000413	Soluble	-1.55	20.2	0.0279	Soluble	Low	No	Yes	No	No	No	No	No	-13.55	3	4	2	1	6	0.11	0
		1034	NPA016430	WIN 67689	CC(C)[C@H]1C(=O)NCC(=O)N[C@H](C(=O)NCC(=O)N[C@H](C(=O)N2CCC[C@H]2C(=O)NCC(=O)N1)CC3=CNC4=CC=CC=C43)C(C5=CC(=C(C=C5)OC)CC=C(C)C)O	C29H37N7O15	723.64	51	6	0.41	22	16	12	176.3	379.69	0.11	-3.99	-4.49	-3.85	-1.83	-2.81	-0.45	258	0.357	Very soluble	-3.38	0.299	0.000413	Soluble	-1.55	20.2	0.0279	Soluble	Low	No	Yes	No	No	No	No	No	-13.55	3	4	2	1	6	0.11	0
		1035	NPA016441	Peneciraistin F	CO[C@@H]1[C@](C2=CC=CC=C2N1)(C3=CC=C(C=C3)OC)C(=O)O	C17H17NO4	299.32	22	12	0.24	4	4	2	84.87	67.79	2.25	2.65	1.89	1.88	2.32	2.2	-3.5	0.0936	0.000313	Soluble	-3.72	0.0564	0.000188	Soluble	-4.89	0.00382	1.28e-05	Moderately soluble	High	Yes	Yes	No	No	No	Yes	No	-6.24	0	0	0	0	0	0.85	0
		1036	NPA016454	Isocitreohybridone H	CCOC1=C(C(=O)[C@@]2([C@]1(C(=CC3[C@@]2(C[C@H]4C5[C@]3(CC[C@@H](C5(C)C)OC(=O)C)C(=O)O4)C)C)C)C(=O)OC)C	C30H40O8	528.63	38	0	0.73	6	8	0	138.65	105.2	3.77	4.01	4.31	3.01	4.9	4	-5.25	0.00299	5.65e-06	Moderately soluble	-5.92	0.000633	1.2e-06	Moderately soluble	-5.92	0.000628	1.19e-06	Moderately soluble	High	No	Yes	No	No	No	No	No	-6.68	1	3	0	0	0	0.56	0
		1037	NPA016459	Citreorosein-3-O-sulphate	C1=C(C=C2C(=C1O)C(=O)C3=C(C=C(C=C3C2=O)OS(=O)(=O)O)O)CO	C15H10O9S	366.3	25	12	0.07	3	9	4	82.14	166.81	0.44	0.87	1.48	-0.94	0.34	0.44	-2.82	0.559	0.00153	Soluble	-3.96	0.0404	0.00011	Soluble	-2.96	0.399	0.00109	Soluble	Low	No	No	No	No	No	No	No	-7.92	0	0	1	1	1	0.11	1
		1038	NPA016489	BK223 B	C[C@@H]1CC2=CC(=CC(=C2C(=O)O[C@@H](CC(=O)OC[C@H](CC(=O)O[C@@H](CC3=CC(=CC(=C3C(=O)O[C@@H](CC(=O)O1)C)OC(=O)C)OC(=O)C)C)OC(=O)C)C)OC(=O)C)OC(=O)C	C42H48O20	872.82	62	12	0.48	10	20	0	209.2	263	4.1	3.78	3.79	2.54	4.16	3.67	-7.12	6.68e-05	7.65e-08	Poorly soluble	-9	8.79e-07	1.01e-09	Poorly soluble	-7.58	2.31e-05	2.65e-08	Poorly soluble	Low	No	No	No	No	No	No	No	-8.94	2	3	1	1	3	0.17	0
		1039	NPA016554	Paraherquamide I	CC1=CC(=O)N2[C@]13C[C@@H]4[C@](C2)(C[C@@]5(C4(C)C)C6=C(C7=C(C=C6)OC(C=CO7)(C)C)NC5=O)N(C3=O)C	C28H31N3O5	489.56	36	6	0.54	0	5	1	143.49	88.18	3.46	1.6	1.79	2.05	2.86	2.35	-4.01	0.0482	9.85e-05	Moderately soluble	-3.06	0.423	0.000864	Soluble	-5.84	0.000701	1.43e-06	Moderately soluble	High	No	Yes	No	No	No	No	Yes	-8.15	0	2	0	0	0	0.55	0
		1040	NPA016557	Okaramine G	CC(C)(C=C)C1=C(C2=CC=CC=C2N1)/C=C\3/C(=O)N4[C@H](C[C@@]5([C@H]4N(C6=CC=CC=C65)C(C)(C)C=C)O)C(=O)N3	C32H34N4O3	522.64	39	15	0.31	5	3	3	165.08	88.67	4.23	5.23	3.34	2.97	4.9	4.14	-6.33	0.000245	4.68e-07	Poorly soluble	-6.84	7.55e-05	1.44e-07	Poorly soluble	-7.55	1.47e-05	2.81e-08	Poorly soluble	High	No	Yes	No	Yes	Yes	No	Yes	-5.77	1	3	0	0	1	0.55	0
		1041	NPA016574	(1R,2R,3S,8aR)-7-Acetyl-1,2,3,4,8,8a-hexahydro-3,6-dihydroxy-1,8a-dimethylnaphthalen-2-yl acetate	C[C@H]1[C@H]([C@H](CC2=CC(=C(C[C@]12C)C(=O)C)O)O)OC(=O)C	C16H22O5	294.34	21	0	0.62	3	5	2	77.81	83.83	2.07	1.54	2.06	0.95	1.61	1.64	-2.44	1.08	0.00365	Soluble	-2.91	0.362	0.00123	Soluble	-1.7	5.82	0.0198	Soluble	High	No	No	No	No	No	No	No	-7	0	0	0	0	0	0.56	0
		1042	NPA016580	Scalusamide B	CCC/C=C/CCC(=O)C(C)C(=O)N1CCC[C@@H]1CO	C16H27NO3	281.39	20	0	0.75	9	3	1	84.81	57.61	2.57	2.26	1.93	1.46	3.02	2.25	-2.41	1.08	0.00385	Soluble	-3.11	0.22	0.000783	Soluble	-2.35	1.25	0.00446	Soluble	High	Yes	No	No	No	No	No	No	-6.41	0	0	0	0	0	0.55	0
		1043	NPA016581	Dhilirolide I	C[C@]12CC=C3C(=CC(=O)OC3(C)C)[C@]([C@@H]1C[C@]4([C@H](C(=O)[C@@]2(C4=C)C(=O)OC)O)C)(C)O	C24H30O7	430.49	31	0	0.62	2	7	2	111.99	110.13	3.09	0.99	2.02	1.79	3.19	2.22	-3	0.43	0.000998	Soluble	-2.89	0.553	0.00128	Soluble	-3.96	0.047	0.000109	Soluble	High	No	Yes	No	No	No	No	No	-8.22	0	0	0	0	0	0.55	0
		1044	NPA016591	Sterolic acid	C[C@H](/C=C/[C@H](C)[C@H](C)C(=O)O)[C@H]1CC[C@@H]2[C@]13CC[C@@]4(C2=CC(=O)[C@]56[C@@]4([C@@H]7[C@@H](O7)[C@H]([C@H]5O6)O)C)OC3	C28H36O7	484.58	35	0	0.79	5	7	2	126.91	108.89	3.5	2.06	2.91	1.95	4.09	2.9	-3.81	0.0747	0.000154	Soluble	-3.98	0.0513	0.000106	Soluble	-2.71	0.949	0.00196	Soluble	High	No	Yes	No	No	No	No	No	-7.79	0	2	0	0	0	0.56	0
		1045	NPA016619	Peniginsengin A	CC1=CC(=O)[C@]2([C@@H]([C@@H]1O)O2)CC=C(C)CCC=C(C)CCC(=O)O	C19H26O5	334.41	24	0	0.58	8	5	2	92.05	87.13	2.95	2.2	2.94	1.57	3.66	2.67	-2.77	0.566	0.00169	Soluble	-3.66	0.0725	0.000217	Soluble	-2.58	0.874	0.00261	Soluble	High	No	Yes	No	No	No	No	No	-6.78	0	0	0	0	0	0.56	0
		1046	NPA016640	Okaramine Q	C[C@@H]1[C@]23[C@](C[C@@]4(N2C(=O)/C/5=C/C6=C(C(/C=C\N5C4=O)(C)C)NC7=CC=CC=C76)O)(C8=CC=CC=C8N3C1(C)C)O	C32H32N4O4	536.62	40	15	0.38	0	4	3	162.66	100.11	3.55	3.85	2.55	1.85	2.63	2.89	-5.87	0.000724	1.35e-06	Moderately soluble	-5.65	0.00121	2.25e-06	Moderately soluble	-6.74	9.76e-05	1.82e-07	Poorly soluble	High	No	Yes	No	Yes	Yes	No	No	-6.84	1	3	0	0	1	0.55	0
		1047	NPA016663	Rubralactone	CC1(CC(=O)C2=C1C3=CC(=CC(=C3C(=O)O2)O)OC)O	C14H12O6	276.24	20	10	0.29	1	6	2	69.9	96.97	1.69	0.66	1.19	0.14	2.34	1.2	-2.27	1.47	0.00534	Soluble	-2.27	1.48	0.00534	Soluble	-3.68	0.0573	0.000207	Soluble	High	No	No	No	No	No	No	No	-7.52	0	0	0	0	0	0.55	0
		1048	NPA016675	Terrestrol G	C1=CC(=C(C=C1O)CC2=C(C=C(C(=C2Cl)O)CO)O)O	C14H13ClO5	296.7	20	12	0.14	3	5	5	75.12	101.15	1.53	2.72	2.09	1.45	2.42	2.04	-3.64	0.0681	0.00023	Soluble	-4.5	0.00943	3.18e-05	Moderately soluble	-3.46	0.104	0.00035	Soluble	High	No	No	Yes	No	Yes	Yes	Yes	-6.18	0	0	0	0	0	0.55	0
		1049	NPA016693	Isominiolutelide A	C[C@H]1C(=O)[C@@H]2[C@H]3[C@@H](C[C@@]4([C@]2([C@H](O1)OC4=O)O)C)C(=C5CC(=O)OC(C5=C[C@H]3OC(=O)OC)(C)C)C	C25H30O10	490.5	35	0	0.68	3	10	1	118.36	134.66	3.55	0.38	1.98	1.28	1.82	1.8	-2.92	0.586	0.0012	Soluble	-2.77	0.827	0.00169	Soluble	-3.07	0.417	0.000851	Soluble	High	No	Yes	No	No	No	No	No	-9.02	0	1	0	1	0	0.55	0
		1050	NPA016702	3-acetyl-9, 7 (11)-dien-7α-hydroxy-8-oxoeremophilane	C[C@H]1[C@@H](CCC2=CC(=O)C(=C(C)C)[C@@H]([C@]12C)O)OC(=O)C	C17H24O4	292.37	21	0	0.65	2	4	1	81.04	63.6	2.32	2.24	2.56	2.02	2.61	2.35	-2.93	0.342	0.00117	Soluble	-3.21	0.18	0.000615	Soluble	-2.67	0.631	0.00216	Soluble	High	Yes	No	No	No	No	No	No	-6.49	0	0	0	0	0	0.55	0
		1051	NPA016724	Biverlactone D	CCCCCCC(C)/C=C(\C)/[C@@H]([C@H]1C/C(=C/CC(=O)O)/C(=O)O1)O	C19H30O5	338.44	24	0	0.68	10	5	2	94.6	83.83	2.32	2.24	3.62	2.02	2.61	2.35	-2.93	0.342	0.00117	Soluble	-3.21	0.18	0.000615	Soluble	-2.67	0.631	0.00216	Soluble	High	Yes	No	No	No	No	No	No	-6.49	0	0	0	0	0	0.55	0
		1052	NPA016742	Penidicitrinin B	C[C@@H]1[C@H](O[C@@H](C2=C1C(=C(C=C2O)O)C)C3=C(C=C(C(=C3O)C)[C@H](C)[C@@H](C)O)O)C	C23H30O6	402.48	29	12	0.48	3	6	5	112.83	110.38	3.26	3.71	3.9	1.82	3.85	3.31	-4.78	0.00667	1.66e-05	Moderately soluble	-5.72	0.000769	1.91e-06	Moderately soluble	-4.26	0.0222	5.51e-05	Moderately soluble	High	No	Yes	No	No	No	No	No	-6.12	0	0	0	0	0	0.55	0
		1053	NPA016743	Penicimutatin	CC(=CCN1C=C(C2=CC=CC=C21)C[C@H]3C(=O)N[C@H](C(=O)N3)CC4=CC=CC=C4)C	C25H27N3O2	401.5	30	15	0.28	6	2	2	127.16	63.13	3.43	4.35	2.61	2.68	4.21	3.46	-5.04	0.00363	9.04e-06	Moderately soluble	-5.39	0.00163	4.07e-06	Moderately soluble	-7.5	1.26e-05	3.14e-08	Poorly soluble	High	Yes	Yes	No	Yes	Yes	Yes	Yes	-5.66	0	0	0	0	0	0.55	0
		1054	NPA016746	Penicilisorin	COC1=CC(=C2C(=C1)C=C(OC2=O)C(=O)OC)O	C12H10O6	250.2	18	10	0.17	3	6	1	62.28	85.97	2.36	2.14	1.29	0.69	1.85	1.67	-2.95	0.279	0.00112	Soluble	-3.58	0.0662	0.000265	Soluble	-3.25	0.142	0.000568	Soluble	High	No	No	Yes	No	No	No	No	-6.31	0	0	0	0	0	0.55	0
		1055	NPA016758	Peniciketal B	C[C@H]1CCC[C@]2(O1)CC3=C4[C@H]5C[C@@H](O[C@](C5)(OC4=C(C(=C3CO2)O)C)CC6=CC(=C(C(=C6C=O)O)C)O)C	C30H36O8	524.6	38	12	0.57	3	8	3	141.46	114.68	4.27	4.9	5.05	2.38	5.52	4.43	-6.22	0.00032	6.09e-07	Poorly soluble	-7.04	4.74e-05	9.03e-08	Poorly soluble	-6.45	0.000185	3.52e-07	Poorly soluble	Low	No	No	No	No	No	No	No	-6.02	1	3	0	0	0	0.55	0
		1056	NPA016776	(2S,3R)-2,3,4-trimethyl-2,3-dihydrobenzofuran-5,7-diol	C[C@H]1[C@@H](OC2=C(C=C(C(=C12)C)O)O)C	C11H14O3	194.23	14	6	0.45	0	3	2	54.41	49.69	2.09	2.34	2.29	1.39	2.05	2.03	-2.84	0.284	0.00146	Soluble	-3.02	0.184	0.000949	Soluble	-2.24	1.11	0.00571	Soluble	High	Yes	No	Yes	No	No	No	No	-5.82	0	0	0	0	1	0.55	0
		1057	NPA016787	Penidienone	CCC/C=C/C=C/C1CC=CC(=O)C1=C	C14H18O	202.29	15	0	0.36	4	1	0	65.6	17.07	3.12	3.92	3.6	3.03	3.83	3.5	-3.3	0.101	0.000501	Soluble	-3.98	0.0213	0.000105	Soluble	-2.5	0.632	0.00313	Soluble	High	Yes	No	Yes	Yes	Yes	No	No	-4.75	0	0	0	0	1	0.55	0
		1058	NPA016789	Quinolactacide	C1=CC=C2C(=C1)C(=O)C3=C(N2)C4=CC=CN4C3=O	C14H8N2O2	236.23	18	16	0	0	2	1	70.49	54.34	1.65	1.8	1.73	1.76	2.82	1.95	-3.1	0.189	0.000801	Soluble	-2.56	0.65	0.00275	Soluble	-4.83	0.00346	1.47e-05	Moderately soluble	High	Yes	No	Yes	No	No	No	No	-6.46	0	0	0	0	0	0.55	0
		1059	NPA016809	(3S)-3-acetoxyeremophil-7(11),9(10)-dien-8-one	C[C@H]1[C@H](CCC2=CC(=O)C(=C(C)C)C[C@]12C)OC(=O)C	C17H24O3	276.37	20	0	0.65	2	3	0	79.88	43.37	3.01	3.35	3.59	2.87	3.49	3.26	-3.53	0.0812	0.000294	Soluble	-3.94	0.0319	0.000115	Soluble	-3.48	0.0919	0.000333	Soluble	High	Yes	No	No	Yes	Yes	No	No	-5.61	0	0	0	0	0	0.55	0
		1060	NPA016816	Oxalicine A	CC1=CC[C@H]2[C@]([C@]13[C@H](C4=C(O3)C=C(OC4=O)C5=CN=CC=C5)O)(CC[C@H]([C@]26CCC(=O)OC6)C(=C)C)C	C30H33NO6	503.59	37	12	0.5	2	7	1	138.75	98.86	3.46	3.61	4.82	2.95	5.17	4	-5.34	0.00228	4.52e-06	Moderately soluble	-5.37	0.00213	4.23e-06	Moderately soluble	-7.48	1.66e-05	3.29e-08	Poorly soluble	High	No	Yes	No	No	No	No	Yes	-6.81	1	2	0	0	0	0.55	0
		1061	NPA016819	9-demethyl FR-901235	CC1=CC(=C2C3=C1C(=CC(=C3C(=O)C(C2=O)(CC(=O)C)O)O)O)O	C17H14O7	330.29	24	10	0.24	2	7	4	84.27	132.13	1.9	2.51	1.35	-0.79	2.39	1.47	-3.65	0.0747	0.000226	Soluble	-4.93	0.00388	1.17e-05	Moderately soluble	-3.47	0.112	0.000338	Soluble	High	No	No	No	No	Yes	No	No	-6.53	0	0	0	1	0	0.55	0
		1062	NPA016820	Pinazaphilone A	CC1=CC(=CC(=C1C(=O)O[C@]2([C@@H](CC3=C(C2=O)COC(=C3)/C=C/C(=O)O)O)C)O)O	C21H20O9	416.38	30	6	0.29	5	9	4	103.02	150.59	2.13	1.56	1.51	0.15	1.81	1.43	-3.22	0.25	0.000599	Soluble	-4.33	0.0194	4.65e-05	Moderately soluble	-2.11	3.21	0.00771	Soluble	Low	No	Yes	No	No	No	No	No	-7.73	0	0	1	1	1	0.11	0
		1063	NPA016841	Structure II	CC1=C(C(=C(C2=C1COC2=O)O)CC(C3(CCC(=O)O3)C)O)OC	C17H20O7	336.34	24	6	0.53	4	7	2	83.43	102.29	2.28	1.73	1.23	1.11	3.13	1.89	-2.94	0.39	0.00116	Soluble	-3.49	0.108	0.00032	Soluble	-3.48	0.111	0.000331	Soluble	High	No	Yes	No	No	No	No	No	-7.12	0	0	0	0	0	0.55	0
		1064	NPA016862	Austalide H acid butyl ester	CCCCOC(=O)CC[C@@]1([C@H]2CC3=C(C4=C(COC4=O)C(=C3O[C@]2(C[C@H]([C@H]1C(C)(C)O)O)C)C)OC)C	C29H42O8	518.64	37	6	0.72	9	8	2	139.6	111.52	3.97	4.54	4.11	2.89	5.65	4.23	-5.44	0.00188	3.62e-06	Moderately soluble	-6.6	0.000129	2.49e-07	Poorly soluble	-6.41	0.000204	3.93e-07	Poorly soluble	High	No	Yes	No	No	No	No	Yes	-6.24	1	3	0	0	0	0.55	0
		1065	NPA016911	Gamma-Patchoulene	C[C@@H]1CC[C@@]23[C@@H]1C[C@H](C2(C)C)CCC3=C	C15H24	204.35	15	0	0.87	0	0	0	66.88	0	0	5	4.42	5.65	4.19	3.85	-4.26	0.0113	5.53e-05	Moderately soluble	-4.74	0.00372	1.82e-05	Moderately soluble	-3.77	0.0349	0.000171	Soluble	Low	No	Yes	No	Yes	Yes	No	No	-4	1	0	0	0	1	0.55	0
		1066	NPA016928	Prugosene A3	C[C@@H]1[C@@H]2[C@]([C@@](C1=O)(C(=O)O2)C)(C)/C=C/C=C/C=C/C=C/C=C(\C)/[C@@H]3[C@@](C=C([C@@H](O3)C)C)(C)O	C28H36O5	452.58	33	0	0.5	6	5	1	130.77	72.83	0	4.85	4.8	3.24	5.86	3.75	-5.31	0.00224	4.95e-06	Moderately soluble	-6.11	0.000349	7.7e-07	Poorly soluble	-3.44	0.164	0.000363	Soluble	High	No	Yes	No	No	No	No	No	-5.62	0	1	0	0	0	0.55	0
		1067	NPA016957	Brevicompanine G	CC(C)[C@H]1C(=O)N2[C@@H](C[C@@]3([C@H]2N(C4=CC=CC=C43)C(=O)C)C(C)(C)C=C)C(=O)N1	C23H29N3O3	395.49	29	6	0.52	4	3	1	122.78	69.72	3.17	3.44	1.44	2.56	2.53	2.63	-4.35	0.0177	4.48e-05	Moderately soluble	-4.59	0.0103	2.6e-05	Moderately soluble	-4.48	0.013	3.3e-05	Moderately soluble	High	Yes	No	No	Yes	Yes	Yes	Yes	-6.27	0	0	0	0	0	0.55	0
		1068	NPA016986	Dihydrotrichodimerol	C/C=C/CCC(=O)C1=C([C@]2(C3C(=C(/C=C/C=C/C)O)C(=O)[C@]4(C1[C@]5([C@@]2(O[C@@]3([C@@]4(O5)O)C)O)C)C)C)O	C28H34O8	498.56	36	0	0.57	6	8	4	131.44	133.52	3.35	2.3	3.48	0.92	4.18	2.85	-3.98	0.0517	0.000104	Soluble	-4.74	0.00903	1.81e-05	Moderately soluble	-2.91	0.615	0.00123	Soluble	Low	No	No	No	No	Yes	No	No	-7.71	0	2	0	1	0	0.56	0
		1069	NPA016996	Ro09-1545	CCC/C=C/C=C/C=C(\C)/C1C(C(C(CO1)C)OC)OC(=O)CNCCC(=O)C	C23H37NO5	407.54	29	0	0.65	13	6	1	115.6	73.86	4.27	3.57	3.38	1.64	4.35	3.44	-3.76	0.0712	0.000175	Soluble	-4.81	0.00636	1.56e-05	Moderately soluble	-3.66	0.0888	0.000218	Soluble	High	Yes	Yes	No	No	No	Yes	Yes	-6.25	0	0	1	0	0	0.55	0
		1070	NPA017026	3,7-dimethyl-8-hydroxy-6-methoxyisochroman	CC1CC2=CC(=C(C(=C2CO1)O)C)OC	C12H16O3	208.25	15	6	0.5	1	3	1	58.44	38.69	2.5	2.02	2.02	1.4	2.74	2.14	-2.63	0.484	0.00232	Soluble	-2.46	0.722	0.00347	Soluble	-3.07	0.177	0.000849	Soluble	High	Yes	No	Yes	No	No	No	No	-6.14	0	0	0	0	0	0.55	0
		1071	NPA017030	Brevigellin	CC1CC(=O)OC(C(C(=O)NC(C(=O)N2CCCC2C(=O)N3CCC(=C3)CCCC(=O)N1)C)NC(=O)C4=CC=CC=C4)C	C31H41N5O7	595.69	43	6	0.55	3	7	3	172.32	154.22	3.05	0.9	-0.12	0.5	0.57	0.98	-4.01	0.0588	9.87e-05	Moderately soluble	-3.72	0.113	0.000189	Soluble	-5.66	0.0013	2.18e-06	Moderately soluble	Low	No	Yes	No	No	No	No	No	-9.29	2	3	1	1	1	0.17	0
		1072	NPA017049	Psychrophilin A	C1C[C@H]2C(=O)NC3=CC=CC=C3C(=O)N4C=C(C[C@@H](C(=O)N2C1)[N+](=O)[O-])C5=CC=CC=C54	C23H20N4O5	432.43	32	15	0.26	1	5	1	125.25	117.23	2.38	2.83	1.51	1.65	-0.29	1.62	-4.58	0.0112	2.6e-05	Moderately soluble	-4.95	0.00486	1.12e-05	Moderately soluble	-5.34	0.00199	4.59e-06	Moderately soluble	High	No	Yes	No	No	Yes	No	No	-6.93	0	0	0	0	0	0.55	0
		1073	NPA017061	5-hydroxymaltol	CC1=C(C(=O)C(=CO1)O)O	C6H6O4	142.11	10	6	0.17	0	4	2	33.99	70.67	1.3	0.21	0.36	-1.42	0.87	0.26	-1.3	7.17	0.0504	Very soluble	-1.25	7.93	0.0558	Very soluble	-1.15	10.1	0.0713	Soluble	High	No	No	No	No	No	No	No	-7.02	0	3	0	0	1	0.55	0
		1074	NPA017062	Quinolactacin D1/D2	CC(C)CC1(C2=C(C(=O)C3=CC=CC=C3N2C)C(=O)N1)O	C16H18N2O3	286.33	21	10	0.38	2	3	2	84.7	71.33	1.99	1.72	0.98	1.46	2.38	1.71	-2.92	0.345	0.0012	Soluble	-2.83	0.42	0.00147	Soluble	-4.3	0.0144	5.04e-05	Moderately soluble	High	No	No	No	No	No	Yes	No	-6.83	0	0	0	0	0	0.55	0
		1075	NPA017063	Scalusamide A	C/C=C/CCCCC(=O)C(C)C(=O)N1CCC[C@@H]1CO	C16H27NO3	281.39	20	0	0.75	9	3	1	84.81	57.61	3.06	2.19	1.93	1.46	3.02	2.33	-2.37	1.2	0.00426	Soluble	-3.03	0.26	0.000926	Soluble	-2.35	1.25	0.00446	Soluble	High	Yes	No	No	No	No	No	No	-6.46	0	0	0	0	0	0.55	0
		1076	NPA017086	JBIR-28	C[C@H]1[C@@H](CCC2=CC(=O)[C@]3([C@@H]([C@]12CO)O3)C(=C)C)O	C15H20O4	264.32	19	0	0.67	2	4	2	70.32	70.06	2.1	0.85	0.98	0.8	2.17	1.38	-1.88	3.47	0.0131	Very soluble	-1.9	3.29	0.0125	Very soluble	-1.79	4.26	0.0161	Soluble	High	No	No	No	No	No	No	No	-7.31	0	0	0	0	0	0.55	0
		1077	NPA017100	Deoxybrevianamide E	CC(C)(C=C)C1=C(C2=CC=CC=C2N1)C[C@H]3C(=O)N4CCC[C@H]4C(=O)N3	C21H25N3O2	351.44	26	9	0.43	4	2	2	110.22	65.2	2.49	3.5	1.9	2.05	3.83	2.75	-4.22	0.0214	6.08e-05	Moderately soluble	-4.55	0.00985	2.8e-05	Moderately soluble	-5.56	0.000966	2.75e-06	Moderately soluble	High	Yes	Yes	No	Yes	Yes	Yes	Yes	-5.96	0	0	0	0	0	0.55	0
		1078	NPA017105	Viticolin C	COC1=C2C(=CC(=O)C(=C1)O)COC2=O	C10H8O5	208.17	15	7	0.2	1	5	1	50.55	72.83	1.46	-0.17	0.28	0.01	1.71	0.66	-1.3	10.4	0.0498	Very soluble	-0.9	26	0.125	Very soluble	-2.46	0.72	0.00346	Soluble	High	No	No	No	No	No	No	No	-7.69	0	0	0	0	0	0.55	0
		1079	NPA017136	Purpactin C	CC1=CC(=O)C2(C(=C1)C=O)C(=O)C3=C(O2)C=CC(=C3OC)C(CC(C)C)OC(=O)C	C23H24O7	412.43	30	6	0.39	7	7	0	108.82	95.97	3.29	2.88	2.99	1.07	4.5	2.94	-3.9	0.0522	0.000127	Soluble	-4.56	0.0115	2.79e-05	Moderately soluble	-5.07	0.00349	8.45e-06	Moderately soluble	High	No	No	Yes	No	Yes	Yes	Yes	-6.77	0	0	0	0	0	0.55	0
		1080	NPA017170	Arisugacin B	C[C@@]12CC[C@@]3([C@@]([C@]1(CC4=C(O2)C=C(OC4=O)C5=CC=C(C=C5)OC)O)(C(=O)C=CC3(C)C)C)O	C27H30O7	466.52	34	12	0.48	2	7	2	126.16	106.2	3.54	2.84	3.44	1.89	4.67	3.28	-4.65	0.0104	2.23e-05	Moderately soluble	-4.73	0.00872	1.87e-05	Moderately soluble	-6.99	4.77e-05	1.02e-07	Poorly soluble	High	No	Yes	No	No	No	No	Yes	-7.13	0	0	0	0	0	0.55	0
		1081	NPA017187	Andrastin B	CC1=C[C@@H]2[C@](CC[C@H]3[C@]2(CC[C@@H](C3(C)C)OC(=O)C)CO)([C@]4([C@@]1(C(=C(C4=O)C)O)C)C(=O)OC)C	C28H40O7	488.61	35	0	0.75	5	7	2	131.51	110.13	3.46	3.96	4.29	2.68	4.3	3.74	-5.03	0.00452	9.24e-06	Moderately soluble	-5.97	0.00052	1.06e-06	Moderately soluble	-5.02	0.00463	9.48e-06	Moderately soluble	High	No	Yes	No	No	No	No	Yes	-6.47	0	3	0	0	0	0.56	0
		1082	NPA017194	α-diversonolic ester	CC1=CC2=C(C(=C1)O)C(=O)C3=C(O2)CC[C@H]([C@]3(C(=O)OC)O)O	C16H16O7	320.29	23	10	0.38	2	7	3	80.01	117.2	2.69	1.51	0.37	-0.42	1.92	1.21	-2.97	0.346	0.00108	Soluble	-3.58	0.0844	0.000263	Soluble	-3.2	0.204	0.000637	Soluble	High	No	No	No	No	No	No	No	-7.18	0	0	0	0	0	0.55	0
		1083	NPA017258	WIN 68577	CC(C)[C@H]1C(=O)NCC(=O)N[C@H](C(=O)NCC(=O)N[C@H](C(=O)N2CCC[C@H]2C(=O)NCC(=O)N1)CC3=CNC4=CC=CC=C43)C(C5=CC=C(C=C5)O)O	C36H44N8O9	732.78	53	15	0.42	5	9	9	216.17	251.16	1.43	0.68	-4.38	-2.35	0.25	-0.87	-4.69	0.0149	2.04e-05	Moderately soluble	-5.53	0.00216	2.94e-06	Moderately soluble	-8.11	5.7e-06	7.78e-09	Poorly soluble	Low	No	Yes	No	No	No	No	No	-10.29	3	4	1	1	3	0.17	0
		1084	NPA017269	Peneciraistin D	CC1=C(C=C2C=C(OC(=O)C2=C1O)CC(=O)C[C@H](C)O)O	C15H16O6	292.28	21	10	0.33	4	6	3	77.05	107.97	2.11	1.43	1.4	0.4	2.65	1.6	-2.64	0.667	0.00228	Soluble	-3.3	0.146	0.000498	Soluble	-3.46	0.101	0.000346	Soluble	High	No	No	No	No	No	No	No	-7.07	0	0	0	0	0	0.55	0
		1085	NPA017322	Verrulactone C	CC1=CC(=O)[C@]2([C@@]13C4=CC(=CC(=C4C(=O)O3)O)OC)C5=C6C7=C(C=C(C(=O)C7=C2O)O)OC(=C6C(=O)C=C5OC)O	C29H18O12	558.45	41	20	0.17	2	12	4	140.74	190.03	2.11	1.1	1.56	-0.38	3.75	1.63	-4.22	0.0333	5.97e-05	Moderately soluble	-4.68	0.0116	2.07e-05	Moderately soluble	-6.97	6.04e-05	1.08e-07	Poorly soluble	Low	No	No	No	No	No	No	No	-8.93	2	2	1	1	2	0.17	0
		1086	NPA017328	3''-deoxy-6'-O-desmethylcandidusin B	COC1=C2C(=C(C=C1C3=CC=C(C=C3)O)O)C4=CC(=C(C=C4O2)O)O	C19H14O6	338.31	25	19	0.05	2	6	4	93.74	103.29	2.04	3.84	4.08	1.4	3.02	2.88	-4.79	0.00552	1.63e-05	Moderately soluble	-5.71	0.000667	1.97e-06	Moderately soluble	-5.28	0.00179	5.3e-06	Moderately soluble	High	No	No	Yes	Yes	No	Yes	Yes	-5.64	0	0	0	0	0	0.55	1
		1087	NPA017330	Pulvilloric acid	CCCCC[C@H]1CC2=CC(=O)C(=C(C2=CO1)O)C(=O)O	C15H18O5	278.3	20	0	0.47	5	5	2	73.2	83.83	2.07	3.01	2.65	0.61	2.04	2.08	-3.13	0.205	0.000738	Soluble	-4.44	0.0102	3.67e-05	Moderately soluble	-2.05	2.47	0.00887	Soluble	High	No	No	No	No	Yes	No	No	-5.86	0	0	0	0	0	0.56	0
		1088	NPA017335	2-chloroemodic acid	C1=C(C=C2C(=C1O)C(=O)C3=C(C(=C(C=C3C2=O)O)Cl)O)C(=O)O	C15H7ClO7	334.66	23	12	0	1	7	4	77.79	132.13	1.09	2.51	1.93	0.27	2.13	1.59	-3.82	0.0511	0.000153	Soluble	-4.93	0.00393	1.17e-05	Moderately soluble	-3.48	0.111	0.000332	Soluble	High	No	No	No	No	No	No	Yes	-6.56	0	0	0	1	0	0.56	1
		1089	NPA017388	Diclavatol	CC1=C(C(=C(C(=C1)C(=O)C)O)CC2=C(C(=CC(=C2O)C)C(=O)C)O)O	C19H20O6	344.36	25	12	0.26	4	6	4	94.31	115.06	2.38	3.62	3.12	1.17	3.82	2.82	-4.35	0.0155	4.5e-05	Moderately soluble	-5.72	0.00065	1.89e-06	Moderately soluble	-4.43	0.0128	3.71e-05	Moderately soluble	High	No	No	Yes	No	Yes	Yes	Yes	-5.83	0	0	0	0	0	0.55	0
		1090	NPA017423	Terrestrol K	C[C@@H]1[C@@H]([C@H](C=C(C1=O)Cl)O)O	C7H9ClO3	176.6	11	0	0.57	0	3	2	40.49	57.53	1.13	0.22	0.05	-0.23	0.5	0.33	-1.07	14.9	0.0844	Very soluble	-0.99	18.2	0.103	Very soluble	-0.35	79.6	0.451	Soluble	High	No	No	No	No	No	No	No	-7.22	0	0	0	0	1	0.55	1
		1091	NPA017447	7-oxobrefeldin A	C[C@H]1CCC/C=C/[C@@H]2CC(=O)C[C@H]2[C@@H](/C=C/C(=O)O1)O	C16H22O4	278.34	20	0	0.62	0	4	1	76.5	63.6	2.28	1.6	2.17	1.78	1.52	1.87	-2.57	0.743	0.00267	Soluble	-2.55	0.79	0.00284	Soluble	-1.52	8.39	0.0301	Soluble	High	Yes	No	No	No	No	No	No	-6.86	0	0	0	0	0	0.55	0
		1092	NPA017457	Penicimutanolone	CCCCCCC(C)CC(C)/C=C\C(=O)N[C@H]1CC2([C@H]3[C@H](O3)C([C@H]4[C@@H]2O4)(CC(=O)C)O)OC1O	C26H41NO7	479.61	34	0	0.85	13	7	3	127.02	120.92	3.84	3.28	2.4	0.86	4.16	2.91	-4.02	0.0456	9.51e-05	Moderately soluble	-5.49	0.00154	3.2e-06	Moderately soluble	-3.39	0.194	0.000406	Soluble	High	No	No	No	No	No	No	Yes	-6.9	0	1	1	0	0	0.55	0
		1093	NPA017474	Penicillenol A2	CCCCCCC(C)/C(=C/1\C(=O)[C@H](N(C1=O)C)C(C)O)/O	C16H27NO4	297.39	21	0	0.75	7	4	2	86.38	77.84	3.07	3.94	1.81	0.63	2.41	2.37	-3.7	0.0588	0.000198	Soluble	-5.27	0.00158	5.32e-06	Moderately soluble	-2.41	1.15	0.00386	Soluble	High	No	No	No	No	No	No	No	-5.32	0	0	0	0	0	0.56	0
		1094	NPA017490	Okaramine R	CC1(/C=C\N2/C(=C\C3=C1NC4=CC=CC=C43)/C(=O)N[C@H](C2=O)CC5(C6=CC=CC=C6N(C5=O)C(C)(C)C=C)O)C	C32H32N4O4	536.62	40	15	0.28	4	4	3	165.28	105.74	3.48	4.16	2.87	2.12	4.01	3.33	-5.8	0.000848	1.58e-06	Moderately soluble	-6.09	0.000438	8.16e-07	Poorly soluble	-7.64	1.22e-05	2.28e-08	Poorly soluble	High	No	Yes	No	Yes	Yes	No	Yes	-6.62	1	3	0	0	0	0.55	0
		1095	NPA017531	2-(hept-5-enyl)-3-methyl-4-oxo-6,7,8,8a-tetrahydro-4H-pyrrolo[2,1-b]-1,3-oxazine	CC=CCCCCC1=C(C(=O)N2CCCC2O1)C	C15H23NO2	249.35	18	0	0.67	5	2	0	77.14	29.54	3.52	3.24	2.99	2.47	3.22	3.09	-3.1	0.199	0.0008	Soluble	-3.53	0.073	0.000293	Soluble	-3.01	0.242	0.000971	Soluble	High	Yes	No	Yes	Yes	Yes	No	No	-5.52	0	0	0	0	0	0.85	0
		1096	NPA017536	Yaequinolone J2	CC(=CCC[C@@]1(C=CC2=C(O1)C3=C(C=C2)NC(=O)[C@@H]([C@]3(C4=CC=C(C=C4)OC)O)OC)C)C	C27H31NO5	449.54	33	12	0.37	6	5	2	132.14	77.02	3.77	4.27	4.02	2.55	4.94	3.91	-5.19	0.0029	6.45e-06	Moderately soluble	-5.6	0.00113	2.51e-06	Moderately soluble	-7.15	3.18e-05	7.06e-08	Poorly soluble	High	No	Yes	No	Yes	Yes	Yes	Yes	-6.01	0	1	0	0	0	0.55	0
		1097	NPA017540	Pesudocyclocitrinol A	CC(C(/C=C(/C)\[C@H]1CC[C@@H]2[C@@]1(CC[C@H]3C2=CC(=O)[C@@H]4C[C@H](CC=C3C4)O)C)O)O	C25H36O4	400.55	29	0	0.72	3	4	3	115.84	77.76	3.36	3.03	3.71	2.98	3.46	3.31	-4.03	0.037	9.24e-05	Moderately soluble	-4.33	0.0188	4.69e-05	Moderately soluble	-2.65	0.905	0.00226	Soluble	High	Yes	Yes	No	No	No	No	No	-6.59	0	0	0	0	0	0.55	0
		1098	NPA017572	Ro09-1544	C/C=C/C=C/C=C/C=C(\C)/C1C(C(C(CO1)C)OC)O	C17H26O3	278.39	20	0	0.53	5	3	1	83.15	38.69	3.78	3.41	3.03	2.06	3.12	3.08	-3.38	0.115	0.000413	Soluble	-3.9	0.0349	0.000125	Soluble	-1.16	19.3	0.0693	Soluble	High	Yes	No	No	No	Yes	No	No	-5.58	0	0	0	0	0	0.55	0
		1099	NPA017573	1α-chloro-2β-hydroxyeremophil-7(11),9-dien-8-one	C[C@H]1C[C@H]([C@@H](C2=CC(=O)C(=C(C)C)C[C@]12C)Cl)O	C15H21ClO2	268.78	18	0	0.67	0	2	1	74.94	37.3	2.7	2.94	3.24	2.79	3.25	2.98	-3.36	0.118	0.000438	Soluble	-3.39	0.111	0.000412	Soluble	-3.21	0.164	0.000611	Soluble	High	Yes	No	No	No	No	No	No	-5.85	0	0	0	0	0	0.55	0
		1100	NPA017581	Terrelactone A	CC(=CCC1=C(C(=CC(=C1)C[C@@]2(C(=C(C(=O)O2)O)C3=CC=C(C=C3)OC)C(=O)OC)OC)O)C	C26H28O8	468.5	34	12	0.31	9	8	2	125.85	111.52	3.58	4.67	3.9	1.91	4.84	3.78	-5.35	0.00207	4.43e-06	Moderately soluble	-6.74	8.54e-05	1.82e-07	Poorly soluble	-6.32	0.000222	4.74e-07	Poorly soluble	High	No	No	No	No	Yes	No	Yes	-5.84	0	0	0	0	0	0.55	0
		1101	NPA017598	Brocazine F	C1[C@@H]2[C@H](C=C[C@@H]([C@H]2N3[C@]14C(=O)N5[C@H]6[C@H](C[C@]5(C3=O)SS4)C(=O)C=C[C@@H]6O)O)O	C18H18N2O6S2	422.48	28	0	0.61	0	6	3	107.97	168.98	2.03	-1.76	-1.75	-1.06	-1.86	-0.88	-1.35	18.8	0.0446	Very soluble	-1.27	22.5	0.0533	Very soluble	0.97	3980	9.42	Soluble	Low	No	Yes	No	No	No	No	No	-10.13	0	1	1	1	1	0.55	0
		1102	NPA017609	Conidiogenone	C[C@H]1[C@@H](CC(=O)[C@]2([C@@]13C[C@]4(CCC([C@H]4[C@@H]3CC2)(C)C)C)C)O	C20H32O2	304.47	22	0	0.95	0	2	1	90.12	37.3	2.97	4.57	4.21	3.93	4.18	3.97	-4.61	0.00753	2.47e-05	Moderately soluble	-5.08	0.00255	8.38e-06	Moderately soluble	-4.31	0.015	4.93e-05	Moderately soluble	High	Yes	No	No	No	Yes	No	No	-4.91	0	0	0	0	0	0.55	0
		1103	NPA017611	Thomimarine B	CC1=CC(=O)C[C@]2([C@H]1CC(CC2)C(C)(CO)O)C	C15H24O3	252.35	18	0	0.8	2	3	2	71.82	57.53	2.13	1.07	2.07	1.75	2.42	1.89	-1.95	2.85	0.0113	Very soluble	-1.87	3.41	0.0135	Very soluble	-2.29	1.28	0.00508	Soluble	High	Yes	No	No	No	No	No	No	-7.08	0	0	0	0	0	0.55	0
		1104	NPA017615	Brevione K	CC1=CC(=O)C=C[C@]2([C@H]1CC[C@@]3([C@@H]2C(=O)C=C([C@@]34CC5=C(O4)C(=C(OC5=O)C)C)C)C)C	C27H30O5	434.52	32	6	0.52	0	5	0	122.93	73.58	3.61	3	4.58	3.23	5.53	3.99	-4.56	0.0119	2.74e-05	Moderately soluble	-4.21	0.0268	6.17e-05	Moderately soluble	-6.64	9.91e-05	2.28e-07	Poorly soluble	High	No	No	No	No	Yes	No	Yes	-6.82	0	0	0	0	0	0.55	0
		1105	NPA017626	5′-hydroxypenisimplicissin	CC1=C(C(=O)C(=CO1)[C@H]2C3=C(C=C(C=C3C(=O)O2)OC)OC)O	C16H14O7	318.28	23	12	0.25	3	7	1	78.76	95.2	2.55	1.43	1.61	0.08	2.82	1.7	-2.9	0.399	0.00125	Soluble	-3.03	0.294	0.000924	Soluble	-4.45	0.0113	3.55e-05	Moderately soluble	High	No	No	Yes	No	No	No	Yes	-7.23	0	0	0	0	0	0.55	0
		1106	NPA017638	Meso-erythritol	C([C@H]([C@H](CO)O)O)O	C4H10O4	122.12	8	0	1	3	4	4	25.99	80.92	0.94	-2.29	-2.31	-1.91	-1.27	-1.37	1.04	1350	11.1	Highly soluble	1.13	1630	13.4	Highly soluble	1.56	4430	36.3	Soluble	Low	No	No	No	No	No	No	No	-8.67	0	4	0	0	3	0.55	0
		1107	NPA017641	Penijanthine B	CC(=CCC1=C2C3=C([C@]4([C@H](C3)CC[C@@]5([C@@]4(CC[C@H]6C5=C[C@H]([C@H](O6)C(=C)C)O)C)O)C)NC2=CC=C1)C	C32H41NO3	487.67	36	9	0.56	3	3	3	147.34	65.48	4.43	5.82	6.06	4.29	6.67	5.46	-6.52	0.000148	3.04e-07	Poorly soluble	-6.97	5.28e-05	1.08e-07	Poorly soluble	-7.26	2.69e-05	5.51e-08	Poorly soluble	High	No	No	No	No	No	No	No	-5.14	1	4	0	1	1	0.55	0
		1108	NPA017652	(1S,3S)-1,6,8-trihydroxy-3-((R)-6-hydroxyhept-1-yl)isochroman-7-carboxylic acid	C[C@H](CCCCC[C@H]1CC2=CC(=C(C(=C2[C@H](O1)O)O)C(=O)O)O)O	C17H24O7	340.37	24	6	0.59	7	7	5	87.13	127.45	1.92	2.76	1.74	1.06	1.8	1.85	-3.41	0.132	0.000387	Soluble	-5.09	0.00276	8.1e-06	Moderately soluble	-2.01	3.34	0.00982	Soluble	High	No	Yes	No	No	No	No	No	-6.42	0	0	0	0	0	0.56	0
		1109	NPA017677	Ravynic acid	C/C=C/C#C/C=C(\C)/C=C/C(=C/1\C(=O)CNC1=O)/O	C15H15NO3	257.28	19	0	0.2	2	3	2	77.06	66.4	1.92	2.76	1.28	1.06	1.8	1.85	-3.41	0.132	0.000387	Soluble	-5.09	0.00276	8.1e-06	Moderately soluble	-2.01	3.34	0.00982	Soluble	High	No	Yes	No	No	No	No	No	-6.42	0	0	0	0	0	0.56	0
		1110	NPA017679	Brevicompanine C	CC(C)[C@@H]1C(=O)N2[C@@H](C[C@@]3([C@H]2NC4=CC=CC=C43)C(C)(C)C=C)C(=O)N1	C21H27N3O2	353.46	26	6	0.52	3	2	2	112.87	61.44	2.95	4.06	1.31	2.62	2.63	2.71	-4.56	0.00969	2.74e-05	Moderately soluble	-5.05	0.00312	8.82e-06	Moderately soluble	-4.89	0.00451	1.28e-05	Moderately soluble	High	Yes	Yes	No	Yes	Yes	Yes	Yes	-5.57	0	0	0	0	0	0.55	0
		1111	NPA017682	Puberulic acid	C1=C2C(=C(C(=C(C1=O)O)O)O)C(=O)OC2=O	C9H4O7	224.12	16	7	0	0	7	3	48.53	121.13	0.44	-0.47	-0.53	-0.64	0.45	-0.15	-1.26	12.4	0.0553	Very soluble	-1.61	5.54	0.0247	Very soluble	-1.07	18.9	0.0843	Soluble	High	No	No	No	No	No	No	No	-8	0	1	0	0	0	0.55	0
		1112	NPA017684	Peniciphenol	C1=CC(=C(C(=C1)O)CO)/C=C\CO	C10H12O3	180.2	13	6	0.2	3	3	3	50.65	60.69	1.51	0.99	0.63	0.86	1.56	1.11	-1.72	3.4	0.0189	Very soluble	-1.85	2.53	0.014	Very soluble	-1.57	4.84	0.0269	Soluble	High	No	No	No	No	No	No	No	-6.7	0	0	0	0	1	0.55	0
		1113	NPA017697	Citreopenin	CC1=C2C[C@@]3(C(=C(C(=O)C=C3C=C2NC1=O)O)C)C	C15H15NO3	257.28	19	0	0.33	0	3	2	74.41	66.4	1.97	0.64	1.69	0.95	2.18	1.49	-1.84	3.73	0.0145	Very soluble	-1.61	6.32	0.0246	Very soluble	-3.06	0.225	0.000873	Soluble	High	Yes	No	No	No	No	No	No	-7.42	0	0	0	0	0	0.55	0
		1114	NPA017698	4,6,4’,6’-Tetrabromo-3,3’-dihydroxy-5,5’-dimethyldiphenyl ether	CC1=C(C(=CC(=C1Br)OC2=C(C(=C(C(=C2)O)Br)C)Br)O)Br	C14H10Br4O3	545.84	21	12	0.14	2	3	2	97.74	49.69	3.76	6.23	6.56	5.12	5.74	5.48	-7.44	1.98e-05	3.63e-08	Poorly soluble	-7.06	4.76e-05	8.72e-08	Poorly soluble	-7.46	1.91e-05	3.51e-08	Poorly soluble	High	No	No	No	No	Yes	No	No	-5.21	2	2	0	1	1	0.17	0
		1115	NPA017709	Daldinin D	C[C@H]1CC[C@H]([C@]2(O1)[C@@H](C3=CC(=O)[C@](C(=O)C3=CO2)(C)OC(=O)C)OC(=O)C)OC(=O)C	C21H24O10	436.41	31	0	0.57	6	10	0	102.27	131.5	3.1	0.41	1.06	-0.06	1.56	1.22	-2.41	1.71	0.00391	Soluble	-2.74	0.798	0.00183	Soluble	-2.43	1.64	0.00375	Soluble	High	No	No	No	No	No	No	No	-8.67	0	0	0	0	0	0.56	0
		1116	NPA017724	Isocitreohybridone A	CC1=CC2[C@](C[C@H]3C4[C@]2(CC[C@@H](C4(C)C)OC(=O)C)C(=O)O3)([C@]5([C@@]1(C(=C(C5=O)C)OC(=O)C)C)C(=O)OC)C	C30H38O9	542.62	39	0	0.7	6	9	0	138.85	122.27	3.7	3.43	3.84	2.96	4.45	3.68	-4.97	0.00583	1.07e-05	Moderately soluble	-5.68	0.00114	2.1e-06	Moderately soluble	-5.45	0.00192	3.53e-06	Moderately soluble	High	No	Yes	No	No	No	No	No	-7.17	1	3	0	0	0	0.56	0
		1117	NPA017735	Citrinolactone A	CC1=CC(=C2C(=C1)C3=C(CC[C@]3(C(=O)OC)O)OC2=O)O	C15H14O6	290.27	21	10	0.33	2	6	2	74.04	96.97	2.49	1.48	1.01	0.94	2.56	1.7	-2.79	0.468	0.00161	Soluble	-3.12	0.218	0.000753	Soluble	-3.74	0.0532	0.000183	Soluble	High	No	No	No	No	No	No	No	-7.02	0	0	0	0	0	0.55	0
		1118	NPA017739	Dinapinone A2	CCCCC[C@@H](O)C[C@@H](O)C[C@@H]1CC2=C(C(=O)O1)C(O)=C1C(O)=C(C3=C(O)C4=C(O)C5=C(C=C4C=C3OC)C[C@@H](C[C@H](O)C[C@H](O)CCCCC)OC5=O)C(OC)=CC1=C2	C46H58O14	834.94	60	20	0.52	19	14	8	227.4	232.9	6.18	9.2	6.83	1.8	8.4	6.48	-9.81	1.31e-07	1.57e-10	Poorly soluble	-13.99	8.56e-12	1.03e-14	Insoluble	-9.55	2.36e-07	2.82e-10	Poorly soluble	Low	No	No	No	No	No	No	No	-4.86	3	4	2	2	6	0.17	0
		1119	NPA017741	Penioxalicin	C=C1C[C@@H]2OC(=O)[C@@H](C)[C@H]2[C@](C)(CC(=O)O)[C@H]1CC/C(C)=C(\C)C(=O)O	C20H28O6	364.43	26	0	0.65	6	6	2	97.65	100.9	2.11	3.25	3.42	2.61	3	2.88	-3.75	0.0647	0.000177	Soluble	-5.04	0.0033	9.07e-06	Moderately soluble	-2.73	0.675	0.00185	Soluble	High	No	Yes	No	No	No	No	No	-6.22	0	0	0	0	0	0.56	0
		1120	NPA017750	Berkeleyamide D	CC(C)CC1(C(C2(C(=O)C=C(O2)CC3=CC=CC=C3)C(=O)N1)O)O	C18H21NO5	331.36	24	6	0.44	4	5	3	90.18	95.86	2.16	1.5	0.3	0.45	2.1	1.3	-2.76	0.575	0.00174	Soluble	-3.12	0.251	0.000757	Soluble	-3.86	0.0458	0.000138	Soluble	High	No	Yes	No	No	No	No	No	-7.26	0	0	0	0	0	0.56	0
		1121	NPA017761	Ergochrome AB(4,4')	COC(=O)[C@]12OC3=C(C(O)=C1C(=O)C[C@@H](C)[C@@H]2O)C(O)=C(C1=C(O)C2=C(C=C1)O[C@]1(C(=O)OC)C(=C2O)C(=O)C[C@H](C)[C@@H]1O)C=C3	C32H30O14	638.57	46	12	0.38	5	14	6	156.45	226.58	3.81	3.08	1.85	-1.36	1.85	1.85	-5.6	0.00159	2.5e-06	Moderately soluble	-7.51	1.99e-05	3.12e-08	Poorly soluble	-4.17	0.0432	6.76e-05	Moderately soluble	Low	No	No	No	No	Yes	No	No	-8.01	3	3	1	1	4	0.11	0
		1122	NPA017773	Penicisochroman G	CC1=CC2=C(CO1)C3=C(C=C2)C(=O)[C@@H](O3)C(C)C	C15H16O3	244.29	18	6	0.4	1	3	0	69.46	35.53	2.98	3.25	2.92	1.75	3.58	2.89	-3.58	0.0638	0.000261	Soluble	-3.67	0.0522	0.000214	Soluble	-3.88	0.0318	0.00013	Soluble	High	Yes	No	Yes	Yes	Yes	No	Yes	-5.48	0	0	0	0	0	0.55	0
		1123	NPA017799	Penicacid C	CC1=C(C(=C(C2=C1COC2=O)O)CC(C(C)(C(CC(=O)O)O)O)O)OC	C17H22O9	370.35	26	6	0.53	7	9	5	88.35	153.75	1.6	-0.03	-0.28	-0.46	1.43	0.45	-1.83	5.53	0.0149	Very soluble	-2.75	0.66	0.00178	Soluble	-1.46	13	0.035	Soluble	Low	No	Yes	No	No	No	No	No	-8.58	0	0	1	1	1	0.11	0
		1124	NPA017802	Penigequinolone B	CC1(CCC(OC1)(C)/C=C/C2=C(C3=C(C=C2)NC(=O)[C@@H]([C@]3(C4=CC=C(C=C4)OC)O)OC)O)C	C27H33NO6	467.55	34	12	0.44	5	6	3	133.78	97.25	3.81	3.23	3.42	1.83	4.64	3.39	-4.7	0.00922	1.97e-05	Moderately soluble	-4.95	0.0053	1.13e-05	Moderately soluble	-6.76	8.07e-05	1.73e-07	Poorly soluble	High	No	Yes	No	No	No	No	Yes	-6.86	0	1	0	0	0	0.55	0
		1125	NPA017811	Roseopurpurin D	CC1=CC(=C(C2=C1C(=O)OC3=C(C(=O)[C@@H]([C@]([C@H]3O2)(C)OC)O)C)C)O	C18H20O7	348.35	25	6	0.44	1	7	2	87.6	102.29	2.5	1.28	1.55	0.45	2.41	1.64	-2.92	0.421	0.00121	Soluble	-3.03	0.327	0.000939	Soluble	-3.58	0.0912	0.000262	Soluble	High	No	Yes	No	No	No	No	No	-7.52	0	0	0	0	0	0.56	0
		1126	NPA017815	Tanzawaic acid G	C[C@@H]1C[C@@](CC2=C1C(=C(C=C2)CO)/C=C/C=C/C(=O)O)(C)O	C18H22O4	302.36	22	6	0.39	4	4	3	86.63	77.76	2.25	2.18	2.37	2.09	3.4	2.46	-3.03	0.285	0.000942	Soluble	-3.45	0.108	0.000358	Soluble	-2.84	0.441	0.00146	Soluble	High	Yes	Yes	No	No	No	No	No	-6.6	0	0	0	0	0	0.56	0
		1127	NPA017832	Citrinadin B	C[C@@H]1CCC[C@@H]2N1C[C@]3(C[C@]4(C5=CC=CC(=C5NC4=O)C(=O)[C@@H]6C(O6)(C)C)C([C@@]3(C2)O)(C)C)NC	C28H39N3O4	481.63	35	6	0.71	3	6	3	141.6	94.2	4.06	2.11	2.05	1.73	3.71	2.73	-4.08	0.0397	8.24e-05	Moderately soluble	-3.72	0.092	0.000191	Soluble	-6.41	0.000189	3.92e-07	Poorly soluble	High	No	Yes	No	No	No	Yes	No	-7.74	0	3	0	0	0	0.55	0
		1128	NPA017855	Penispirolloid A	CC(=CC[C@H]1[C@H]2C3=CC=CC=C3N(C1=O)C24N/C(=C/C5=CN=CN5)/C(=O)N4)C	C21H21N5O2	375.42	28	11	0.29	3	3	3	115.82	90.12	1.94	2.43	0.99	1.14	2.29	1.76	-3.79	0.0607	0.000162	Soluble	-3.97	0.0407	0.000108	Soluble	-5.39	0.00152	4.06e-06	Moderately soluble	High	No	Yes	No	No	Yes	No	No	-6.86	0	0	0	0	0	0.55	0
		1129	NPA017887	Brocazine A	CO[C@H]1CC(=O)[C@@H]2C[C@@]34C(=O)N5[C@H]6[C@H](C[C@]5(C(=O)N3[C@@H]2[C@H]1O)SS4)C(=O)C=C[C@@H]6O	C19H20N2O7S2	452.5	30	0	0.68	1	7	2	113.38	175.05	0.52	-2.16	-1.69	-1.61	-1.23	-1.23	-1.22	27.3	0.0604	Very soluble	-0.99	46.8	0.103	Very soluble	-0.06	398	0.879	Soluble	Low	No	Yes	No	No	No	No	No	-10.59	0	1	1	1	2	0.55	0
		1130	NPA017912	Ceramidastin	CCCCCCC(C1C(C2=C(CC(CC3=C1C(=O)OC3=O)C(C(C/C=C/CO)O)O)C(=O)OC2=O)O)O	C26H34O11	522.54	37	0	0.62	11	11	5	128.11	187.89	3.14	0.97	0.13	0.64	2.6	1.49	-2.96	0.567	0.00108	Soluble	-4.5	0.0164	3.14e-05	Moderately soluble	-2.15	3.71	0.0071	Soluble	Low	No	Yes	No	No	No	No	No	-8.8	2	2	2	1	2	0.17	0
		1131	NPA017924	Nidurufin	C[C@]12CC[C@@H]([C@H](O1)C3=C(O2)C=C4C(=C3O)C(=O)C5=C(C=C(C=C5C4=O)O)O)O	C20H16O8	384.34	28	12	0.3	0	8	4	94.56	133.52	2.16	2	1.58	-0.17	2.05	1.52	-3.8	0.0609	0.000158	Soluble	-4.43	0.0143	3.71e-05	Moderately soluble	-3.65	0.0851	0.000221	Soluble	High	No	Yes	No	No	No	No	No	-7.22	0	0	0	1	0	0.55	1
		1132	NPA017928	Sargassopenilline F	C[C@H]1CC[C@@H]([C@]2(O1)C(C3=C(CO2)C(=O)[C@]([C@@H](C3)O)(C)O)O)OC(=O)C	C17H24O8	356.37	25	0	0.76	2	8	3	84.23	122.52	2.13	-1.6	-0.41	-0.71	0.39	-0.04	-0.91	43.9	0.123	Very soluble	-0.46	122	0.344	Very soluble	-0.96	38.7	0.109	Soluble	High	No	Yes	No	No	No	No	No	-9.61	0	1	0	0	0	0.55	0
		1133	NPA017947	Peaurantiogriseol C	C[C@H]1C=C[C@H]2C[C@@](CC[C@@H]2[C@@]1(C)C(=O)CCO)(C)O	C16H26O3	266.38	19	0	0.81	3	3	2	76.63	57.53	2.57	1.47	2.32	2	2.42	2.16	-2.22	1.61	0.00603	Soluble	-2.28	1.38	0.00519	Soluble	-2.25	1.51	0.00568	Soluble	High	Yes	No	No	No	No	No	No	-6.88	0	0	0	0	0	0.55	0
		1134	NPA017969	Penitrem E	CC(=C)[C@@H]1[C@@H]([C@@H]2[C@@]3(O2)[C@@H](O1)CC[C@]4([C@]3(CC[C@@H]5[C@@]4(C6=C7[C@H]5OC([C@H]8C[C@H]9[C@@]8(C1=C(CC9=C)C=CC(=C71)N6)O)(C)C)C)O)C)O	C37H45NO6	599.76	44	9	0.68	1	6	4	166.84	107.47	4.24	3.45	4.58	2.83	6.07	4.23	-5.82	0.000913	1.52e-06	Moderately soluble	-5.39	0.00245	4.09e-06	Moderately soluble	-7.14	4.37e-05	7.29e-08	Poorly soluble	High	No	Yes	No	No	No	No	No	-7.51	1	3	0	0	1	0.55	0
		1135	NPA018028	Ro09-1547	CCC/C=C/C=C/C=C(\C)/C1C(C(C(CO1)C)O)O	C16H26O3	266.38	19	0	0.62	5	3	2	78.9	49.69	3.55	3.21	2.6	1.9	2.74	2.8	-3.18	0.174	0.000655	Soluble	-3.93	0.0316	0.000119	Soluble	-1.18	17.6	0.0662	Soluble	High	Yes	No	No	No	No	No	No	-5.65	0	0	0	0	0	0.55	0
		1136	NPA018036	Terrelactone B	CC(=O)CC1=C(C(=CC(=C1)C[C@@]2(C(=C(C(=O)O2)O)C3=CC=C(C=C3)OC)C(=O)OC)OC)O	C24H24O9	456.44	33	12	0.29	9	9	2	116.91	128.59	2.73	2.36	2.52	0.72	3.91	2.45	-3.83	0.0672	0.000147	Soluble	-4.7	0.0091	1.99e-05	Moderately soluble	-5.81	0.00071	1.56e-06	Moderately soluble	High	No	Yes	No	No	Yes	No	Yes	-7.41	0	0	0	0	0	0.55	0
		1137	NPA018054	AS-186c	CC1=CC(=C2C(=C1)C(C(OC(=O)C3=C(O2)C=CC(=C3OC)C(CC(C)C)OC(=O)C)C4=CC(=CC(=C4C(=O)C5=C(C=CC(=C5O)CC=C(C)C)O)O)C)O)O	C43H46O12	754.82	55	24	0.33	11	12	5	205.94	189.28	5.07	8.27	7.29	2.86	7.88	6.27	-9.33	3.56e-07	4.71e-10	Poorly soluble	-12.11	5.89e-10	7.8e-13	Insoluble	-9.76	1.32e-07	1.75e-10	Poorly soluble	Low	No	No	No	No	No	No	No	-5.03	2	4	2	2	4	0.17	0
		1138	NPA018062	Isocitreohybridone G	CC1=CC2[C@](CCC3[C@]2(CC[C@@H](C3(C)C)OC(=O)C)C=O)([C@]4([C@@]1(C(=C(C4=O)C)OC)C)C(=O)OC)C	C29H40O7	500.62	36	0	0.72	6	7	0	134.87	95.97	3.67	4.14	4.58	2.79	5.17	4.07	-5.16	0.00349	6.98e-06	Moderately soluble	-5.86	0.000687	1.37e-06	Moderately soluble	-5.83	0.000739	1.48e-06	Moderately soluble	High	No	Yes	No	No	No	No	No	-6.41	1	3	0	0	0	0.56	0
		1139	NPA018088	3R*,4R*-dihydroxy-4-(4′-methoxyphenyl)-3,4-dihydro-2(Lif)-quinolinone	COC1=CC=C(C=C1)[C@]2([C@@H](C(=O)NC3=CC=CC=C32)O)O	C16H15NO4	285.29	21	12	0.19	2	4	3	79.73	78.79	2.1	0.86	0.56	0.83	1.81	1.23	-2.44	1.03	0.00362	Soluble	-2.1	2.28	0.00798	Soluble	-4.42	0.0109	3.84e-05	Moderately soluble	High	No	Yes	No	No	No	No	No	-7.43	0	0	0	0	0	0.55	0
		1140	NPA018106	Citreobenzofuran B	C[C@H]1[C@@H](CCC2=C(C=C3C(=COC3=C12)CO)C)O	C15H18O3	246.3	18	9	0.47	1	3	2	70.71	53.6	2.48	2.17	2.49	1.75	3.27	2.43	-3.04	0.226	0.000916	Soluble	-2.93	0.29	0.00118	Soluble	-3.97	0.0264	0.000107	Soluble	High	Yes	Yes	Yes	No	No	Yes	No	-6.26	0	0	0	0	0	0.55	0
		1141	NPA018110	Penicibenzoxepinol	C1C=CC2=C(CO1)C(=CC=C2)O	C10H10O2	162.19	12	6	0.2	0	2	1	47.3	29.46	1.68	1.58	1.67	1.35	2.11	1.68	-2.21	0.998	0.00615	Soluble	-1.81	2.52	0.0155	Very soluble	-2.19	1.04	0.00641	Soluble	High	Yes	No	No	No	No	No	No	-6.17	0	0	0	0	1	0.55	0
		1142	NPA018149	Monomethyl-(S)-mitorubrin	C/C=C/C1=CC2=CC(=O)[C@](C(=O)C2=CO1)(C)OC(=O)C3=C(C=C(C=C3C)O)OC	C22H20O7	396.39	29	6	0.23	5	7	1	104.29	99.13	3.18	2.99	3.08	1.05	3.58	2.78	-4	0.0392	9.9e-05	Moderately soluble	-4.74	0.00729	1.84e-05	Moderately soluble	-4.07	0.0335	8.45e-05	Moderately soluble	High	No	No	Yes	No	Yes	No	Yes	-6.6	0	0	0	0	0	0.56	0
		1143	NPA018181	Penochalasin Gs	C[C@H]/1C/C=C\[C@H]2C=C([C@H]([C@@H]3[C@]2(C(=O)CCC(=O)[C@@H](/C(=C1)/C)O)C(=O)NC3CC4=CNC5=CC=CC=C54)C)C	C32H38N2O4	514.66	38	9	0.47	2	4	3	154.28	99.26	3.18	2.99	4.46	1.05	3.58	2.78	-4	0.0392	9.9e-05	Moderately soluble	-4.74	0.00729	1.84e-05	Moderately soluble	-4.07	0.0335	8.45e-05	Moderately soluble	High	No	No	Yes	No	Yes	No	Yes	-6.6	0	0	0	0	0	0.56	0
		1144	NPA018183	Verrucosidinol acetate	C[C@@H]1[C@@]2([C@@H](O2)[C@](O1)(C)/C=C(\C)/C=C(\C)/[C@@H](C(C)(C3=C(C(=C(C(=O)O3)C)OC)C)O)OC(=O)C)C	C26H36O8	476.56	34	6	0.62	8	8	1	127.49	107.73	4.72	2.46	3.52	1.6	5.5	3.56	-3.95	0.0538	0.000113	Soluble	-4.37	0.0205	4.3e-05	Moderately soluble	-4.89	0.00618	1.3e-05	Moderately soluble	High	No	Yes	No	No	No	Yes	Yes	-7.46	0	0	0	0	0	0.55	0
		1145	NPA018186	Penicilazaphilone B	CC[C@H](C)C(C(C)(/C=C/C1=CC2=CC(=O)[C@]([C@@H]([C@H]2CO1)O)(C)O)O)O	C19H28O6	352.42	25	0	0.63	5	6	4	93.81	107.22	2.77	0.2	0.85	0.03	1.76	1.12	-1.82	5.32	0.0151	Very soluble	-2.01	3.44	0.00976	Soluble	-0.89	45.9	0.13	Soluble	High	No	Yes	No	No	No	No	No	-8.31	0	0	0	0	0	0.55	0
		1146	NPA018188	Dhilirolide H	CC1=C2[C@H](C(=O)OC(C2=CC[C@]3([C@@H]1C[C@@]4(C(=C)[C@]3([C@H](C4=O)OC(=O)C)C(=O)OC)C)C)(C)C)O	C26H32O8	472.53	34	0	0.62	4	8	1	121.69	116.2	3.38	1.11	2.59	2.14	3.71	2.59	-3.2	0.295	0.000624	Soluble	-3.14	0.34	0.000719	Soluble	-4.57	0.0127	2.69e-05	Moderately soluble	High	No	Yes	No	No	No	No	No	-8.39	0	0	0	0	0	0.55	0
		1147	NPA018201	Penicillolide	CC1=C2C(=CO1)[C@@H]3C(=O)O[C@H]4C[C@]3(C2=O)OCC5=CC(=C(C(=C45)O)O)OC	C19H16O8	372.33	27	11	0.37	1	8	2	89.31	115.43	1.8	0.99	1.77	-0.22	2.45	1.36	-3.01	0.366	0.000983	Soluble	-3	0.37	0.000994	Soluble	-4.16	0.026	6.98e-05	Moderately soluble	High	No	Yes	No	No	No	No	Yes	-7.87	0	0	0	0	0	0.55	1
		1148	NPA018216	Penipanoid B	C1=CC=C2C(=C1)C(=O)N[C@@H]3N2C=N[C@H]3C4=CC=C(C=C4)O	C16H13N3O2	279.29	21	12	0.12	1	3	2	89.79	64.93	1.77	1.53	0.58	2.24	1.63	1.55	-2.89	0.358	0.00128	Soluble	-2.5	0.878	0.00314	Soluble	-4.07	0.0238	8.53e-05	Moderately soluble	High	No	Yes	No	No	No	No	No	-6.92	0	0	0	0	0	0.55	0
		1149	NPA018224	Marcfortine A	CC1(C=COC2=C(O1)C=CC3=C2NC(=O)[C@@]34C[C@@]56CN7CCCC[C@]7(C[C@H]5C4(C)C)C(=O)N6C)C	C28H35N3O4	477.6	35	6	0.64	0	5	1	143.76	71.11	3.75	2.8	2.49	2.59	3.29	2.98	-4.69	0.00971	2.03e-05	Moderately soluble	-3.95	0.0536	0.000112	Soluble	-6.11	0.000372	7.78e-07	Poorly soluble	High	Yes	No	No	No	No	No	Yes	-7.23	0	1	0	0	0	0.55	0
		1150	NPA018251	22-epoxyberkeleydione	CC1=C2CC(=O)OC(C2=CC[C@]3([C@H]1C[C@]4(C(=O)[C@](C(=O)[C@@]3([C@@]45CO5)C(=O)OC)(C)O)C)C)(C)C	C26H32O8	472.53	34	0	0.69	2	8	1	120.13	119.5	2.87	0.6	2.22	1.41	4.23	2.27	-3.02	0.456	0.000965	Soluble	-2.68	0.98	0.00207	Soluble	-5.11	0.00363	7.69e-06	Moderately soluble	High	No	Yes	No	No	No	No	No	-8.76	0	0	0	0	0	0.55	0
		1151	NPA018359	6-deoxy-5a,6-didehydrogliotoxin	CN1C(=O)[C@]23CC4=CC=CC=C4N2C(=O)[C@]1(SS3)CO	C13H12N2O3S2	308.38	20	6	0.38	1	3	1	85.07	111.45	2.18	0.88	0.07	0.36	1.05	0.91	-2.46	1.06	0.00345	Soluble	-2.8	0.483	0.00157	Soluble	-2.62	0.735	0.00238	Soluble	High	No	Yes	No	No	No	No	No	-7.56	0	0	0	0	0	0.55	0
		1152	NPA018360	Penicisteroid B	C[C@H](/C=C/[C@H](C)C(C)C)[C@H]1[C@H](C[C@@H]2[C@@]1(C[C@@H]([C@H]3[C@H]2CC=C4[C@@]3(CC[C@@H](C4)O)C)O)C)OC(=O)C	C30H48O4	472.7	34	0	0.83	6	4	2	140.01	66.76	4.63	5.9	5.92	4.87	5.2	5.31	-6.09	0.000383	8.1e-07	Poorly soluble	-7.08	3.97e-05	8.4e-08	Poorly soluble	-4.05	0.0424	8.97e-05	Moderately soluble	High	No	No	No	No	No	No	No	-4.99	1	3	0	1	1	0.55	0
		1153	NPA018375	Tetrahydrobisvertinolone	C/C=C/CCC(=O)C1=C(C(=C([C@@]2([C@H]1[C@@]3(C(=C(C(=O)[C@]([C@@]3(O2)O)(C)O)C(=O)CC/C=C/C)O)C)C)O)C)O	C28H36O9	516.58	37	0	0.54	8	9	5	136.58	161.59	3.26	1.88	3.74	-0.34	4	2.51	-3.7	0.103	0.0002	Soluble	-4.9	0.00657	1.27e-05	Moderately soluble	-3.42	0.197	0.000381	Soluble	Low	No	Yes	No	No	No	No	No	-8.12	1	3	1	1	1	0.11	0
		1154	NPA018391	Penicidone B	C/C=C/C1=CC(=O)C(=CN1)[C@H]2C3=C(C=C(C=C3C(=O)O2)O)OC	C17H15NO5	313.3	23	12	0.18	3	5	2	84.29	88.62	2.18	1.9	1.95	0.78	3.48	2.06	-3.17	0.213	0.00068	Soluble	-3.38	0.129	0.000413	Soluble	-4.41	0.0121	3.87e-05	Moderately soluble	High	No	No	No	No	No	No	No	-6.86	0	0	0	0	0	0.55	0
		1155	NPA018411	Conidiogenone B	C[C@@H]1C=CC(=O)[C@@]2([C@]13C[C@@]4(CCC([C@@H]4[C@H]3CC2)(C)C)C)C	C20H30O	286.45	21	0	0.85	0	1	0	88.48	17.07	3.28	5.58	5.01	4.75	4.67	4.66	-5.13	0.00212	7.39e-06	Moderately soluble	-5.7	0.000571	2e-06	Moderately soluble	-4.65	0.00638	2.23e-05	Moderately soluble	High	Yes	No	No	Yes	Yes	No	No	-4.09	1	0	0	0	2	0.55	0
		1156	NPA018421	Quinolonimide	CN1C2=CC=CC=C2C(=O)C3=C1C(=O)NC3=O	C12H8N2O3	228.2	17	13	0.08	0	3	1	65.05	71.93	1.05	0.91	0.18	1.01	2.37	1.1	-2.39	0.921	0.00404	Soluble	-2.01	2.25	0.00986	Soluble	-3.87	0.0307	0.000135	Soluble	High	No	No	Yes	No	No	No	No	-7.05	0	0	0	0	0	0.55	0
		1157	NPA018427	Cyclopiamide E	CC1=CC(=O)N2C(=N1)C3=C(C2(C)C)C=C4C=CC=C5C4=C3C(=O)N5C	C20H17N3O2	331.37	25	18	0.25	0	3	0	99.42	56.89	2.74	2	2.76	3.29	3.77	2.91	-3.69	0.0681	0.000205	Soluble	-2.82	0.5	0.00151	Soluble	-6.25	0.000185	5.58e-07	Poorly soluble	High	Yes	Yes	Yes	No	Yes	No	No	-6.9	0	0	0	0	0	0.55	0
		1158	NPA018430	Penicillar D	C[C@@H]1C[C@H]([C@H](O1)/C=C/C=C)O	C9H14O2	154.21	11	0	0.56	2	2	1	44.56	29.46	2.57	1.35	1.27	0.97	1.49	1.53	-1.51	4.72	0.0306	Very soluble	-1.57	4.14	0.0269	Very soluble	-0.37	65.6	0.426	Soluble	High	Yes	No	No	No	No	No	No	-6.28	0	1	0	0	1	0.55	0
		1159	NPA018431	Monapinone C	CC(CC(CC(CC(C[C@@H]1CC2=C(C(=C3C(=C2)C=C(C=C3O)OC)O)C(=O)O1)O)O)O)O	C23H30O9	450.48	32	10	0.52	9	9	6	116.53	156.91	2.98	2.26	1.37	0.23	2.59	1.88	-3.69	0.0911	0.000202	Soluble	-5.19	0.0029	6.43e-06	Moderately soluble	-3.06	0.397	0.000881	Soluble	Low	No	Yes	No	No	No	No	No	-7.44	1	0	1	1	2	0.55	0
		1160	NPA018438	Peaurantiogriseol A	C[C@H]1CC[C@H]2[C@H]([C@@H]1O)C=C[C@@H]([C@]2(C)C(=O)CCO)C	C16H26O3	266.38	19	0	0.81	3	3	2	76.59	57.53	2.58	1.91	2.17	2	2.02	2.14	-2.5	0.849	0.00319	Soluble	-2.74	0.483	0.00181	Soluble	-1.8	4.26	0.016	Soluble	High	Yes	No	No	No	No	No	No	-6.57	0	0	0	0	0	0.55	0
		1161	NPA018451	Penitrem D	CC(=C)[C@@H]1[C@@H](C=C2[C@@H](O1)CC[C@]3([C@]2(CC[C@@H]4[C@@]3(C5=C6[C@H]4OC([C@H]7C[C@H]8[C@@H]7C9=C(CC8=C)C=CC(=C96)N5)(C)C)C)O)C)O	C37H45NO4	567.76	42	9	0.62	1	4	3	166.31	74.71	4.5	4.67	6.37	4.37	6.74	5.33	-6.39	0.000229	4.03e-07	Poorly soluble	-5.97	0.000614	1.08e-06	Moderately soluble	-7.79	9.12e-06	1.61e-08	Poorly soluble	High	No	No	No	No	No	No	No	-6.45	2	4	0	1	1	0.17	0
		1162	NPA018452	Isochromophilone VII	CCC(C)/C=C(\C)/C=C/C1=CC2=C(C(=O)C(C(=O)C2(CO1)O)(C)OC(=O)C)Cl	C21H25ClO6	408.87	28	0	0.48	6	6	1	105.74	89.9	3.43	3.89	3.15	1.27	4.38	3.22	-4.43	0.0152	3.72e-05	Moderately soluble	-5.48	0.00137	3.34e-06	Moderately soluble	-3.81	0.0636	0.000156	Soluble	High	No	No	No	No	Yes	No	Yes	-6.03	0	0	0	0	0	0.55	1
		1163	NPA018469	Pennicitrinone D	C[C@@H]1[C@H](OC2=C3C1=C(C(=O)C=C3OC4=C2C(=C(C5=C4O[C@@H]([C@]5(C)O)C)C)O)C)C	C23H24O6	396.43	29	14	0.43	0	6	2	110.02	89.13	3.74	2.03	3.98	1.63	4.86	3.25	-3.93	0.0461	0.000116	Soluble	-3.53	0.117	0.000295	Soluble	-6.27	0.000215	5.42e-07	Poorly soluble	High	No	Yes	No	No	No	No	No	-7.28	0	0	0	0	0	0.55	0
		1164	NPA018479	Meleagrin C	CC(=O)CC(C)(C)N1C=C(N=C1)/C=C/2\C(=O)N[C@]34N2C(=O)C(=C[C@]3(C5=CC=CC=C5N4OC)C(C)(C)C=C)O	C29H33N5O5	531.6	39	11	0.38	7	6	2	156.35	117	3.17	3.16	2.29	1.12	2.26	2.4	-4.87	0.00711	1.34e-05	Moderately soluble	-5.29	0.00274	5.16e-06	Moderately soluble	-5.29	0.00273	5.13e-06	Moderately soluble	High	No	Yes	No	No	Yes	No	Yes	-7.3	1	3	0	0	0	0.55	0
		1165	NPA018486	(+)-formylanserinone B	CC1=C(C(=O)C(=CC1=O)OC)C[C@H](C)OC=O	C12H14O5	238.24	17	0	0.42	5	5	0	59.89	69.67	2.06	1.19	0.94	-0.18	2	1.2	-1.74	4.37	0.0183	Very soluble	-2.25	1.34	0.00563	Soluble	-2.1	1.9	0.00798	Soluble	High	No	No	No	No	No	No	No	-6.91	0	0	0	0	0	0.85	1
		1166	NPA018500	Solistatin	CC1=C(C2=CC=CC=C2C=C1)CC[C@@H]3C[C@H](CC(=O)O3)O	C18H20O3	284.35	21	10	0.39	3	3	1	83.05	46.53	2.6	3.56	3.15	2.9	4.04	3.25	-4	0.0284	0.0001	Moderately soluble	-4.22	0.017	5.99e-05	Moderately soluble	-5.25	0.00161	5.66e-06	Moderately soluble	High	Yes	No	No	No	Yes	Yes	No	-5.51	0	0	0	0	0	0.55	0
		1167	NPA018527	3-hydroxybenzyl 2-(4-oxo-5,6-dihydro-2H-pyran-3-yl) acetate	C1COC=C(C1=O)CC(=O)OCC2=CC(=CC=C2)O	C14H14O5	262.26	19	6	0.29	5	5	1	67.06	72.83	2.26	0.9	1.55	0.54	2.31	1.51	-1.94	3.03	0.0116	Very soluble	-2.01	2.54	0.00967	Soluble	-3.09	0.212	0.000809	Soluble	High	No	No	No	No	No	No	No	-7.26	0	0	0	0	0	0.85	0
		1168	NPA018583	Peneciraistin E	COC1=CC=C(C=C1)[C@@]2([C@H](NC3=CC=CC=C32)O)C(=O)O	C16H15NO4	285.29	21	12	0.19	3	4	3	80.14	78.79	2.11	2.66	1.24	1.64	1.79	1.89	-3.51	0.0883	0.000309	Soluble	-3.97	0.0308	0.000108	Soluble	-4.2	0.0181	6.35e-05	Moderately soluble	High	No	No	No	No	No	Yes	No	-6.15	0	0	0	0	0	0.56	0
		1169	NPA018585	(3R,4S)-6,8-dihydroxy-1,1-dimethyl-3,4,5-trimethylisochroman	C[C@@H]1[C@H](OC(C2=C1C(=C(C=C2O)O)C)(C)C)C	C14H20O3	236.31	17	6	0.57	0	3	2	68.28	49.69	2.41	2.61	3.06	1.94	2.87	2.58	-3.21	0.146	0.000616	Soluble	-3.3	0.118	0.000498	Soluble	-3.29	0.121	0.000514	Soluble	High	Yes	No	No	No	No	Yes	No	-5.89	0	0	0	0	0	0.55	0
		1170	NPA018601	Roquefortine F	CC(C)(C=C)[C@@]12C[C@H]3C(=O)N/C(=C/C4=CN=CN4)/C(=O)N3[C@@H]1N(C5=CC=CC=C25)OC	C23H25N5O3	419.48	31	11	0.35	4	4	2	126.2	90.56	1.88	3.18	1.09	1.6	2.02	1.95	-4.44	0.0151	3.61e-05	Moderately soluble	-4.75	0.00741	1.77e-05	Moderately soluble	-5.05	0.00377	8.99e-06	Moderately soluble	High	No	Yes	No	No	Yes	No	Yes	-6.6	0	0	0	0	0	0.55	0
		1171	NPA018616	Tawicyclamide B	CCC(C)[C@@H]1C2=NC(=CS2)C(=O)N[C@H](C(=O)N3CCC[C@H]3C(=O)N[C@H](C4=NC(=CS4)C(=O)N[C@H](C5=N[C@@H](CS5)C(=O)N1)CC(C)C)C(C)C)C(C)C	C36H52N8O5S3	773.04	52	10	0.67	6	8	4	230.34	256.63	4.88	5.61	1.8	0.05	5.66	3.6	-7.91	9.43e-06	1.22e-08	Poorly soluble	-10.76	1.34e-08	1.73e-11	Insoluble	-8.45	2.77e-06	3.59e-09	Poorly soluble	Low	No	Yes	No	No	No	No	Yes	-7.03	2	3	1	1	3	0.17	0
		1172	NPA018617	Chermesinone B	CC[C@H](C)C(=O)[C@@H]1[C@H]2C3=COC(=CC3=CC(=O)[C@@]2(OC1=O)C)C	C18H20O5	316.35	23	0	0.5	3	5	0	83.68	69.67	2.51	1.68	2.48	1.26	2.89	2.16	-2.66	0.689	0.00218	Soluble	-2.76	0.553	0.00175	Soluble	-2.9	0.398	0.00126	Soluble	High	Yes	No	No	No	No	No	No	-7.04	0	0	0	0	0	0.55	0
		1173	NPA018641	Penicillenone	CC\1=CC(=O)[C@@](C(=O)/C1=C(/C2=C(C=C(C=C2)OC)O)\O)(C)O	C16H16O6	304.29	22	6	0.25	2	6	3	79.28	104.06	1.38	1.47	1.52	-0.39	1.87	1.17	-2.72	0.576	0.00189	Soluble	-3.26	0.167	0.000547	Soluble	-2.78	0.509	0.00167	Soluble	High	No	No	No	No	No	No	No	-7.11	0	0	0	0	0	0.56	0
		1174	NPA018651	4-epi-15-epi-brefeldin A	C[C@@H]1CCCC=C[C@@H]2C[C@@H](C[C@H]2[C@H](/C=C/C(=O)O1)O)O	C16H24O4	280.36	20	0	0.69	0	4	2	77.46	66.76	2.76	2.02	1.96	1.87	0.93	1.91	-2.85	0.395	0.00141	Soluble	-3.05	0.25	0.000893	Soluble	-0.83	41.9	0.149	Soluble	High	Yes	No	No	No	No	No	No	-6.58	0	0	0	0	0	0.55	0
		1175	NPA018670	Chrysamide C	C[C@H]1[C@H](O[C@H](N1C(=O)[C@@]2([C@H](O2)C3=CC=C(C=C3)[N+](=O)[O-])C)C(=O)C)NC(=O)[C@@]4([C@H](O4)C5=CC=C(C=C5)[N+](=O)[O-])C	C26H26N4O10	554.51	40	12	0.42	10	10	1	143.23	192.41	2.75	1.62	1.44	-0.82	-0.98	0.8	-3.86	0.0764	0.000138	Soluble	-5.27	0.00296	5.33e-06	Moderately soluble	-4.19	0.0357	6.44e-05	Moderately soluble	Low	No	No	No	No	Yes	No	Yes	-8.53	2	2	1	1	1	0.17	0
		1176	NPA018688	12-R-hydroxycyclocitrinol	C[C@H](/C=C/[C@@](C)(C1CC[C@@H]2[C@@]1([C@@H](C[C@H]3C2=CC(=O)[C@@H]4C[C@H](CC=C3C4)O)O)C)O)O	C25H36O5	416.55	30	0	0.72	3	5	4	117.04	97.99	2.5	1.04	2.68	2.15	2.57	2.19	-2.88	0.549	0.00132	Soluble	-2.69	0.854	0.00205	Soluble	-1.83	6.2	0.0149	Soluble	High	No	Yes	No	No	No	No	No	-8.1	0	0	0	0	0	0.55	0
		1177	NPA018726	Not named	C[C@H]1C[C@H](C[C@H]2N1C[C@@]3(C[C@@]4(C5=CC=CC(=C5NC4=O)C(=O)[C@@H]6C(O6)(C)C)[C@]([C@H]3C2)(C)C=O)NC)OC(=O)C	C30H39N3O6	537.65	39	6	0.67	6	8	2	151.49	117.34	3.86	1.4	1.66	1.2	3.54	2.33	-3.77	0.0906	0.000169	Soluble	-3.47	0.183	0.00034	Soluble	-6.11	0.000421	7.83e-07	Poorly soluble	High	No	Yes	No	No	No	Yes	Yes	-8.59	1	3	0	0	0	0.55	0
		1178	NPA018735	Psychrophilin B	CC(C)[C@H]1C(=O)NC2=CC=CC=C2C(=O)N3C=C(C[C@@H](C(=O)N1)[N+](=O)[O-])C4=CC=CC=C43	C23H22N4O5	434.44	32	15	0.26	2	5	2	127.26	126.02	2.25	3.49	1.66	1.65	0.31	1.87	-4.95	0.00491	1.13e-05	Moderately soluble	-5.82	0.000659	1.52e-06	Moderately soluble	-6.04	0.000393	9.04e-07	Poorly soluble	High	No	Yes	No	No	Yes	No	No	-6.47	0	0	0	0	0	0.55	0
		1179	NPA018737	Arohynapene A	CC1CC(C2=C(C1O)C=CC(=C2/C=C/C=C/C(=O)O)C)C	C18H22O3	286.37	21	6	0.39	3	3	2	85.43	57.53	2.76	3.55	3.39	2.94	3.61	3.25	-3.87	0.039	0.000136	Soluble	-4.44	0.0103	3.6e-05	Moderately soluble	-2.95	0.321	0.00112	Soluble	High	Yes	No	No	No	Yes	No	No	-5.53	0	0	0	0	0	0.85	0
		1180	NPA018771	16-Hydroxyadipoyl-7-ADCA	CC1=C(N2[C@@H]([C@@H](C2=O)NC(=O)CCCC(C(=O)O)O)SC1)C(=O)O	C14H18N2O7S	358.37	24	0	0.57	8	7	4	87.02	169.54	1.12	-0.99	-1.02	-0.43	-0.59	-0.38	-0.91	44.1	0.123	Very soluble	-2.08	2.95	0.00824	Soluble	-0.16	246	0.685	Soluble	Low	No	No	No	No	No	No	No	-9.19	0	1	1	1	1	0.11	0
		1181	NPA018782	Citreospirosteroid	C[C@H](/C=C/C(C)C(C)C)[C@H]1CCC2[C@@]1(C[C@@]3(C2)[C@H]([C@@]4(C[C@H](CC[C@@]4(C3=O)C)O)O)C=O)C	C28H44O4	444.65	32	0	0.86	5	4	2	129.76	74.6	2.58	5.11	4.96	3.67	5.65	4.39	-5.49	0.00145	3.27e-06	Moderately soluble	-6.42	0.000169	3.8e-07	Poorly soluble	-4.47	0.0149	3.35e-05	Moderately soluble	High	No	Yes	No	No	No	No	No	-5.38	0	1	0	0	1	0.55	0
		1182	NPA018787	Dicerandrol C	C[C@@H]1CC(=O)C2=C(C3=C(C=CC(=C3O)C4=C(C5=C(C=C4)O[C@@]6([C@@H]([C@@H](CC(=O)C6=C5O)C)OC(=O)C)COC(=O)C)O)O[C@@]2([C@@H]1OC(=O)C)COC(=O)C)O	C38H38O16	750.7	54	12	0.42	11	16	4	185.53	238.72	2.97	2.73	3.77	-0.26	3.77	2.6	-5.65	0.00167	2.22e-06	Moderately soluble	-7.4	3.01e-05	4.01e-08	Poorly soluble	-6.12	0.000575	7.66e-07	Poorly soluble	Low	No	Yes	No	No	No	No	No	-8.94	2	3	2	1	3	0.11	0
		1183	NPA018807	4-(2',3'-dihydroxy-3'-methylbutanoxy)phenethanol	CC(C)(C(COC1=CC=C(C=C1)CCO)O)O	C13H20O4	240.3	17	6	0.54	6	4	3	65.46	69.92	2.01	0.78	0.73	0.95	1.81	1.26	-1.69	4.95	0.0206	Very soluble	-1.83	3.56	0.0148	Very soluble	-2.51	0.749	0.00312	Soluble	High	No	No	No	No	No	No	No	-7.21	0	0	0	0	0	0.55	0
		1184	NPA018811	Miniolutelide B	C[C@@H]1[C@@H]2C[C@]3(C(=O)O[C@@H]4[C@]3([C@@]5([C@]2([C@@H](C=C6C1=CC(=O)OC6(C)C)O[C@@]5([C@@H](O4)C)O)C)C(=O)OC)O)C	C26H32O10	504.53	36	0	0.73	2	10	2	121.15	137.82	3.02	0.51	1.14	1.57	1.79	1.61	-3.16	0.351	0.000696	Soluble	-2.97	0.535	0.00106	Soluble	-2.95	0.569	0.00113	Soluble	High	No	Yes	No	No	No	No	No	-9.02	1	1	0	1	0	0.55	0
		1185	NPA018854	1,2,3,11b-tetrahydroquinolactacide	C1CC2C3=C(C(=O)C4=CC=CC=C4N3)C(=O)N2C1	C14H12N2O2	240.26	18	10	0.29	0	2	1	71.93	53.17	1.58	1.33	1.11	1.11	2.58	1.54	-2.58	0.634	0.00264	Soluble	-2.05	2.15	0.00896	Soluble	-3.99	0.0246	0.000102	Soluble	High	Yes	Yes	Yes	No	No	No	No	-6.82	0	0	0	0	0	0.55	0
		1186	NPA018883	(3S)-6-hydroxy-8-methoxy-3-methyl-3,4-dihydroisocoumarin	C[C@H]1CC2=CC(=CC(=C2C(=O)O1)OC)O	C11H12O4	208.21	15	6	0.36	1	4	1	53.9	55.76	1.58	1.86	1.5	1.26	1.94	1.63	-2.53	0.611	0.00293	Soluble	-2.65	0.464	0.00223	Soluble	-2.57	0.558	0.00268	Soluble	High	Yes	No	No	No	No	No	No	-6.25	0	0	0	0	0	0.55	0
		1187	NPA018897	Vulculic acid	CC(=O)C1=C(C(=C(C=C1CC(=O)O)OC)O)O	C11H12O6	240.21	17	6	0.27	4	6	3	58.72	104.06	1.01	0.88	0.94	-0.08	1.07	0.76	-1.88	3.16	0.0132	Very soluble	-2.65	0.538	0.00224	Soluble	-1.5	7.65	0.0318	Soluble	High	No	No	No	No	No	No	No	-7.14	0	0	0	0	0	0.56	1
		1188	NPA018919	Arisugacin E	C[C@]12CC[C@H](C([C@@]1(CC[C@@]3([C@@H]2CC4=C(O3)C=C(OC4=O)C5=CC=C(C=C5)OC)C)O)(C)C)O	C27H34O6	454.56	33	12	0.59	2	6	2	126.39	89.13	4.04	4.03	4.34	2.84	4.99	4.05	-5.33	0.00211	4.63e-06	Moderately soluble	-5.6	0.00113	2.48e-06	Moderately soluble	-7.13	3.35e-05	7.38e-08	Poorly soluble	High	No	Yes	No	No	No	No	Yes	-6.21	0	0	0	0	0	0.55	0
		1189	NPA018952	Verruculide A	C[C@@H]1CC2=C3C[C@@H]4[C@](C)(CC[C@H]5C(C)(C)C(=O)C=C[C@]45C)OC3=CC(O)=C2C(=O)O1	C25H30O5	410.5	30	6	0.6	0	5	1	114.25	72.83	3.16	5.28	4.38	3.6	4.64	4.21	-5.86	0.000567	1.38e-06	Moderately soluble	-6.56	0.000113	2.76e-07	Poorly soluble	-5.61	0.000998	2.43e-06	Moderately soluble	High	Yes	No	No	No	Yes	No	Yes	-5.06	0	0	0	0	1	0.55	0
		1190	NPA018954	Verrucofortine	CC(C)C[C@H]1C(=O)N2[C@@H](C[C@@]3([C@H]2N(C4=CC=CC=C43)C(=O)C)C(C)(C)C=C)C(=O)N1	C24H31N3O3	409.52	30	6	0.54	5	3	1	127.59	69.72	3.34	3.8	1.83	2.77	2.94	2.94	-4.59	0.0105	2.56e-05	Moderately soluble	-4.96	0.00451	1.1e-05	Moderately soluble	-4.88	0.00546	1.33e-05	Moderately soluble	High	Yes	Yes	No	Yes	Yes	Yes	Yes	-6.1	0	0	0	0	0	0.55	0
		1191	NPA018961	Monapinone B	CCCCC[C@H](C[C@@H]1CC2=C(C(=C3C(=C2)C=C(C=C3O)OC)O)C(=O)O1)O	C21H26O6	374.43	27	10	0.48	7	6	3	103.43	96.22	3.64	5.01	3.67	2.16	4.07	3.71	-5.13	0.00278	7.42e-06	Moderately soluble	-6.77	6.35e-05	1.7e-07	Poorly soluble	-5.11	0.00293	7.82e-06	Moderately soluble	High	No	No	No	No	Yes	No	Yes	-5.03	0	0	0	0	1	0.55	0
		1192	NPA018972	Brevicompanine B	CC(C)C[C@@H]1C(=O)N2[C@@H](C[C@@]3([C@H]2NC4=CC=CC=C43)C(C)(C)C=C)C(=O)N1	C22H29N3O2	367.48	27	6	0.55	4	2	2	117.68	61.44	3.14	4.42	1.7	2.83	3.03	3.02	-4.8	0.00578	1.57e-05	Moderately soluble	-5.43	0.00137	3.73e-06	Moderately soluble	-5.29	0.00189	5.14e-06	Moderately soluble	High	Yes	Yes	No	Yes	Yes	Yes	Yes	-5.4	0	0	0	0	0	0.55	0
		1193	NPA018981	17S-dihydroaustalide K	CC1=C2C(=C(C3=C1COC3=O)OC)C[C@@H]4[C@]5(CC[C@@H](C([C@@H]5CC[C@@]4(O2)C)(C)C)O)C	C25H34O5	414.53	30	6	0.72	1	5	1	115.51	64.99	3.69	4.65	4.43	3.77	5.18	4.34	-5.42	0.00157	3.79e-06	Moderately soluble	-5.74	0.000752	1.81e-06	Moderately soluble	-6.04	0.000379	9.14e-07	Poorly soluble	High	Yes	No	No	No	No	No	Yes	-5.53	0	0	0	0	0	0.55	0
		1194	NPA019014	Peaurantiogriseol B	C[C@H]1C=C[C@H]2C[C@H](CC[C@@H]2[C@@]1(C)C(=O)CCO)CO	C16H26O3	266.38	19	0	0.81	4	3	2	76.59	57.53	2.45	1.66	2.17	2	2.31	2.12	-2.27	1.42	0.00533	Soluble	-2.48	0.878	0.0033	Soluble	-2.04	2.41	0.00904	Soluble	High	Yes	No	No	No	No	No	No	-6.75	0	0	0	0	0	0.55	0
		1195	NPA019031	Verrucine A	C1=CC=C(C=C1)C[C@H]2C3=NC4=CC=CC=C4C(=O)N3[C@H](C(=O)N2)CCC(=O)N	C21H20N4O3	376.41	28	16	0.24	5	4	2	108.46	107.08	1.77	1.25	0.91	1.67	2.1	1.54	-3.05	0.332	0.000883	Soluble	-3.1	0.301	0.0008	Soluble	-5.98	0.000392	1.04e-06	Moderately soluble	High	No	Yes	No	No	No	No	No	-7.71	0	0	0	0	0	0.55	0
		1196	NPA019035	13-deacetoxyaustalide I	CC1=C2C(=C(C3=C1COC3=O)OC)C[C@H]4[C@@]5(CCC(=O)OC([C@H]5CC[C@]4(O2)C)(C)C)C	C25H32O6	428.52	31	6	0.68	1	6	0	115.93	71.06	3.38	4.17	4.36	3.68	5.36	4.19	-5.2	0.0027	6.29e-06	Moderately soluble	-5.37	0.00183	4.26e-06	Moderately soluble	-6.46	0.000149	3.47e-07	Poorly soluble	High	Yes	Yes	No	No	Yes	No	Yes	-5.95	0	0	0	0	0	0.55	0
[truncated: 985 more rows]
[truncated: 4 more columns]
