# Supplementary material for: Penicillium-Derived Inhibitors of Plasmodium falciparum Lactate Dehydrogenase (PfLDH): A Computational Approach for Novel Antimalarial Therapy Development
Source: Scientifica (Cairo). 2025 Aug 4;2025:8838031. doi: 10.1155/sci5/8838031 (PMC12339158; doi:10.1155/sci5/8838031)
Supplement: Supporting Information 3 — Supporting File 3: Toxicity prediction. [file 8838031.f3.xlsx]

## Sheet: Toxicity predictions
		No.	NPAID	Compound names	Input SMILES	Formula																											Toxicity Prediction
							LogS	LogD	LogP	Pgp-inh	Pgp-sub	HIA	F(20%)	F(30%)	Caco-2	MDCK	BBB	PPB	VDss	Fu	CYP1A2-inh	CYP1A2-sub	CYP2C19-inh	CYP2C19-sub	CYP2C9-inh	CYP2C9-sub	CYP2D6-inh	CYP2D6-sub	CYP3A4-inh	CYP3A4-sub	CL	T12	hERG	H-HT	DILI	Ames	ROA	FDAMDD	SkinSen	Carcinogenicity	EC	EI	Respiratory	BCF	IGC50	LC50	LC50DM	NR-AR	NR-AR-LBD
		1	NPA000009	Viticolin B	COC1=CC(=CC(=O)C(=C1O)OC)C(=O)O	C10H10O6	-1.956	0.29	0.395	0.002	0.002	0.045	0.02	0.047	-5.339	9.82541e-06	0.436	0.426588	0.432	0.437424	0.035	0.9	0.025	0.055	0.014	0.105	0.01	0.129	0.014	0.053	2.76	0.941	0.082	0.148	0.837	0.014	0.013	0.014	0.185	0.024	0.02	0.721	0.039	0.394	2.46	2.668	3.273	0.014	0.058
		2	NPA000171	(+)-epoxyserinone B	CC1C[C@@]23[C@@](O2)(C(=O)C=C(C3(O1)O)OC)C	C11H14O5	-3.505	1.339	1.198	0.095	0.002	0.012	0.377	0.961	-5.041	1.57128e-05	0.928	0.271774	1.365	0.708149	0.017	0.988	0.032	0.908	0.013	0.012	0.002	0.149	0.012	0.94	6.994	0.704	0.01	0.862	0.955	0.984	0.69	0.235	0.781	0.968	0.005	0.279	0.101	-0.031	1.491	2.056	2.903	0.909	0.788
		3	NPA000290	Brocaenol A	CC1=COC(=O)C2=C(C3=C(C=CC=C3O)O[C@@]2([C@@H]1O)C(=O)OC)O	C16H14O8	-3.169	0.261	1.328	0.024	0.082	0.034	0.762	0.817	-5.364	1.88666e-05	0.918	0.550132	1.147	0.610824	0.131	0.632	0.071	0.12	0.057	0.091	0.045	0.151	0.324	0.264	5.646	0.153	0.025	0.902	0.942	0.258	0.83	0.628	0.323	0.677	0.004	0.03	0.922	0.56	4.843	5.352	7.549	0.001	0.018
		4	NPA000361	Citreodiol	C[C@H]([C@@](C)(/C=C/C=C(\C)/C(=O)OC)O)O	C11H18O4	-1.867	0.172	0.586	0	0.069	0.006	0.003	0.046	-4.273	2.43061e-05	0.959	0.398275	0.719	0.384747	0.356	0.872	0.153	0.855	0.03	0.891	0.162	0.337	0.037	0.25	4.36	0.778	0.023	0.062	0.191	0.045	0.195	0.045	0.396	0.021	0.1	0.935	0.105	0.509	2.8	3.679	4.345	0.047	0.018
		5	NPA000822	Bis(dethio)-10a-methylthio-3a-deoxy-3,3a-didehydrogliotoxin	CN1C(=C)C(=O)N2[C@@H]3[C@H](C=CC=C3C[C@]2(C1=O)SC)O	C14H16N2O3S	-2.748	1.028	0.474	0.001	0.003	0.029	0.003	0.003	-4.736	2.72094e-05	0.832	0.48591	0.679	0.498196	0.019	0.111	0.136	0.878	0.588	0.109	0.006	0.124	0.075	0.945	4.971	0.697	0.017	0.493	0.954	0.065	0.881	0.892	0.716	0.939	0.003	0.01	0.831	0.172	2.755	3.45	4.151	0.025	0.007
		6	NPA000980	LL-Z1640-6	CC(=O)CC(CC1=CC2=CC(=CC(=C2C(=O)O1)O)OC)O	C15H16O6	-2.096	0.755	1.009	0.002	0.987	0.054	0.054	0.618	-4.882	1.34932e-05	0.103	0.812259	0.758	0.181352	0.927	0.901	0.192	0.506	0.339	0.919	0.036	0.797	0.054	0.371	10.726	0.728	0.044	0.703	0.458	0.024	0.07	0.67	0.551	0.021	0.025	0.603	0.028	0.597	2.999	2.674	4.173	0.039	0.011
		7	NPA000993	Citreo-g-pyrone	CC1=CC(=O)C(=C(O1)C)/C(=C\C(=O)O)/OC	C11H12O5	-2.249	0.513	0.281	0	0.009	0.028	0.354	0.975	-4.916	1.84742e-05	0.096	0.773865	0.395	0.218328	0.105	0.769	0.047	0.105	0.059	0.436	0.059	0.164	0.01	0.231	2.569	0.742	0.007	0.841	0.943	0.017	0.314	0.02	0.597	0.425	0.045	0.845	0.087	0.159	2.58	3.29	3.48	0.06	0.005
		8	NPA001190	Penicimarin F	C1=C(C=C2C(=C(OC(=O)C2=C1O)CO)CO)O	C11H10O6	-2.912	-0.153	-0.42	0	0.888	0.126	0.511	0.996	-5.206	6.37674e-05	0.014	0.458497	0.816	0.450137	0.655	0.098	0.022	0.057	0.023	0.666	0.019	0.245	0.021	0.069	5.045	0.953	0.009	0.764	0.973	0.29	0.024	0.023	0.646	0.03	0.004	0.203	0.182	0.333	2.099	3.079	2.921	0.038	0.043
		9	NPA001613	Not named	C[C@@H]1CCCC=CC(=O)CC2=CC(=CC(=C2C(=O)O1)O)O	C16H18O5	-2.335	1.746	3.114	0.001	0.007	0.005	0.093	0.032	-4.674	1.80893e-05	0.131	0.92435	0.78	0.0586194	0.918	0.171	0.529	0.059	0.553	0.961	0.863	0.353	0.61	0.119	15.247	0.91	0.01	0.116	0.776	0.084	0.048	0.584	0.762	0.123	0.027	0.615	0.56	0.529	3.335	4.116	4.243	0.033	0.056
		10	NPA001653	Ukulactone B	C[C@@H]1[C@H]2[C@@]([C@@](C1=O)(C(=O)O2)C)(C)/C=C(\C)/C=C/C=C/C=C/C=C(\C)/[C@@H]3C(=C[C@@]([C@H](O3)C)(C)O)C	C29H38O5	-4.668	2.584	2.738	0.06	0.657	0.006	0.003	0.01	-4.854	1.26381e-05	0.485	0.881576	1.103	0.0652617	0.054	0.593	0.738	0.839	0.293	0.943	0.918	0.653	0.963	0.368	2.735	0.053	0.006	0.887	0.796	0.074	0.934	0.291	0.751	0.294	0.953	0.791	0.963	1.471	4.647	6.442	6.962	0	0.367
		11	NPA001687	2-formyl-3,5-dimethoxy-6-methylbenzoic acid	CC1=C(C=C(C(=C1C(=O)O)C=O)OC)OC	C11H12O5	-2.586	1.346	1.573	0	0.009	0.047	0.008	0.008	-5.011	5.13059e-06	0.721	0.791769	0.735	0.225364	0.05	0.83	0.028	0.074	0.012	0.3	0.008	0.159	0.012	0.106	5.457	0.827	0.019	0.059	0.894	0.083	0.051	0.019	0.251	0.019	0.438	0.99	0.901	0.296	2.738	3.799	3.693	0.081	0.064
		12	NPA001693	Oxosorbicillinol	C/C=C/C=C/C(=C\1/C(=C(C(=O)[C@@](C1=O)(C)O)C)O)/O	C14H16O5	-2.144	-0.991	1.469	0.018	0.62	0.01	0.001	0.001	-4.603	2.10505e-05	0.079	0.749074	1.21	0.262152	0.006	0.288	0.02	0.756	0.005	0.09	0.001	0.086	0.044	0.832	3.07	0.7	0.02	0.037	0.92	0.028	0.758	0.879	0.833	0.506	0.945	0.532	0.973	0.295	4.724	5.718	3.771	0.003	0.392
		13	NPA001964	Citreoisocoumarin	CC(=O)C[C@H](CC1=CC2=CC(=CC(=C2C(=O)O1)O)O)O	C14H14O6	-1.267	0.199	0.317	0.001	0.998	0.021	0.945	0.972	-4.873	8.54164e-06	0.059	0.676947	0.734	0.349102	0.816	0.752	0.075	0.063	0.27	0.922	0.032	0.461	0.081	0.162	12.464	0.877	0.046	0.145	0.409	0.026	0.029	0.925	0.764	0.032	0.131	0.868	0.154	0.559	2.521	2.669	4.207	0.022	0.041
		14	NPA002141	Lapidosin	CC(=O)/C=C(/C1=COC2=C(C1=O)C(=CC(=C2O)OC)C(=O)OC)\O	C16H14O8	-3.819	1.332	1.279	0.01	0.015	0.142	0.042	0.203	-4.671	1.38703e-05	0.103	0.77246	1.038	0.218011	0.473	0.963	0.181	0.069	0.553	0.573	0.092	0.19	0.151	0.153	6.494	0.893	0.071	0.089	0.936	0.124	0.521	0.023	0.49	0.061	0.235	0.701	0.842	0.634	3.798	4.745	5.135	0.006	0.022
		15	NPA002172	Penidilamine	CC1C=C(C(=O)O1)NC2=CC(OC2=O)C	C10H11NO4	-2.463	2.62	2.766	0	0.521	0.006	0.009	0.993	-5.038	1.71306e-05	0.022	0.942371	0.297	0.0972168	0.32	0.802	0.036	0.161	0.189	0.808	0.3	0.768	0.025	0.204	9.761	0.886	0.002	0.109	0.923	0.006	0.349	0.083	0.592	0.82	0.039	0.235	0.714	0.287	3.056	3.79	4.314	0.059	0.004
		16	NPA002248	Viridicatic acid	CCCCCC(=O)C1=C(C(OC1=O)CC(=O)O)O	C12H16O6	-3.027	1.331	2.926	0	0.006	0.047	0.006	0.009	-5.398	1.33041e-05	0.013	0.960797	0.32	0.040839	0.045	0.106	0.025	0.06	0.167	0.9	0.02	0.156	0.014	0.053	4.82	0.895	0.002	0.221	0.984	0.041	0.19	0.006	0.594	0.214	0.004	0.184	0.462	0.325	3.056	3.636	3.962	0.015	0.017
		17	NPA002634	Frequentin	CCC/C=C/C=C/[C@@H]1C[C@H]([C@H](C(=O)[C@H]1C=O)O)O	C14H20O4	-2.782	2.074	2.349	0.001	0.003	0.295	0.991	1	-4.856	1.95626e-05	0.041	0.964701	0.564	0.0230844	0.388	0.561	0.033	0.063	0.036	0.544	0.611	0.684	0.028	0.086	4.925	0.957	0.02	0.058	0.011	0.324	0.106	0.023	0.951	0.064	0.004	0.891	0.051	0.903	3.966	4.043	5.192	0.007	0.035
		18	NPA002889	6-demethylpenisimplicissin	CC1=CC(=O)C(=CO1)[C@H]2C3=C(C=C(C=C3C(=O)O2)O)OC	C15H12O6	-3.043	1.141	1.029	0.002	0.038	0.014	0.004	0.026	-4.689	1.14006e-05	0.222	0.871555	0.842	0.149426	0.572	0.738	0.697	0.437	0.807	0.92	0.181	0.552	0.603	0.271	3.649	0.78	0.039	0.158	0.403	0.051	0.812	0.969	0.147	0.285	0.003	0.422	0.901	0.672	4.01	7.224	7.413	0.006	0.046
		19	NPA003147	Panepoxydon	CC(=C[C@H](C1=C[C@H]([C@H]2[C@@H](C1=O)O2)O)O)C	C11H14O4	-3.353	1.237	2.332	0.001	0.004	0.015	0.006	0.003	-4.848	1.65109e-05	0.037	0.579214	1.529	0.222492	0.734	0.339	0.043	0.58	0.204	0.816	0.114	0.269	0.044	0.238	10.311	0.625	0.022	0.028	0.093	0.22	0.983	0.945	0.947	0.448	0.004	0.899	0.694	0.866	3.349	4.39	5.488	0.192	0.006
		20	NPA003174	Penicimarin A	C[C@@H]([C@H]1COC(=O)C2=C(C=C(C=C12)O)O)O	C11H12O5	-2.235	1.265	1.238	0.001	0.008	0.014	0.028	0.859	-4.885	8.73098e-06	0.188	0.728948	0.841	0.358733	0.798	0.402	0.067	0.11	0.046	0.783	0.299	0.262	0.169	0.185	14.681	0.876	0.032	0.07	0.32	0.2	0.037	0.049	0.622	0.243	0.026	0.819	0.274	0.611	3.707	4.14	4.963	0.013	0.128
		21	NPA003777	SPF-32629A	CC(C)CC(=O)OC(C1=CC=CC=C1)C2=CC(=CC(=O)N2)O	C17H19NO4	-3.34	2.252	2.353	0.001	0.004	0.008	0.001	0.003	-4.766	1.59259e-05	0.905	0.841716	0.764	0.134829	0.064	0.105	0.189	0.123	0.518	0.976	0.009	0.179	0.082	0.197	4.442	0.624	0.031	0.377	0.96	0.031	0.195	0.326	0.122	0.175	0.004	0.065	0.789	0.533	3.418	4.802	5.189	0.003	0.003
		22	NPA003823	Austdiol	CC1=CC2=C(C(=O)[C@]([C@H](C2=CO1)O)(C)O)C=O	C12H12O5	-1.913	0.785	0.681	0	0.009	0.205	0.007	0.003	-4.632	2.19027e-05	0.849	0.719651	1.868	0.260092	0.803	0.222	0.098	0.519	0.024	0.064	0.017	0.073	0.052	0.197	1.755	0.697	0.036	0.472	0.748	0.953	0.987	0.951	0.902	0.932	0.009	0.427	0.982	0.345	4.139	5.058	6.92	0.243	0.095
		23	NPA004089	Decumbenone B	C[C@H]1C[C@H]2C=C[C@]([C@@]([C@@H]2[C@@H](C1)O)(C)C(=O)CCO)(C)O	C16H26O4	-1.532	1.3	1	0.021	0.973	0.009	0.005	0.217	-5.004	0.000202816	0.862	0.101765	0.512	0.739831	0.018	0.775	0.015	0.805	0.007	0.097	0.002	0.025	0.472	0.262	6.189	0.867	0.021	0.323	0.074	0.015	0.605	0.477	0.472	0.752	0.417	0.704	0.932	0.214	1.667	2.324	2.192	0.539	0.066
		24	NPA004147	Penicillone A	C[C@@H]1[C@H]2CCC(=O)[C@@H]3[C@H]2[C@](C(=O)[C@]1(C3=O)C)(C)O	C14H18O4	-2.708	1.411	1.164	0.003	0.304	0.007	0.005	0.008	-4.803	3.54499e-05	0.881	0.532645	0.439	0.516882	0.012	0.856	0.019	0.829	0.006	0.121	0.002	0.075	0.781	0.768	5.548	0.797	0.004	0.143	0.535	0.009	0.8	0.096	0.049	0.24	0.979	0.573	0.23	0.111	1.914	2.454	2.337	0.469	0.846
		25	NPA004510	Not named	CC1=C(C(=O)[C@H](C1)O)C2=CC(=CC(=C2)O)O	C12H12O4	-2.54	1.109	1.43	0.001	0.004	0.007	0.051	0.014	-4.647	9.24009e-06	0.024	0.84467	0.521	0.183776	0.367	0.427	0.126	0.065	0.147	0.807	0.035	0.37	0.617	0.196	16.184	0.768	0.019	0.126	0.544	0.052	0.34	0.657	0.505	0.039	0.008	0.21	0.292	0.604	3.779	3.707	4.85	0.024	0.019
		26	NPA004562	Rubralide B	C1=C2C(=C(C(=C1O)C=O)O)C(OC2=O)O	C9H6O6	-2.854	1.01	1.759	0	0.004	0.031	0.18	0.934	-5.469	3.89278e-06	0.01	0.952154	0.742	0.0980588	0.21	0.07	0.018	0.05	0.197	0.247	0.043	0.152	0.042	0.026	9.631	0.891	0.001	0.062	0.703	0.139	0.049	0.038	0.58	0.285	0.74	0.851	0.817	0.287	3.352	4.534	5.125	0.008	0.041
		27	NPA004797	Penicipyranone	CCC1=C(C(=O)C(C(O1)C)(C)O)CO	C10H16O4	-0.622	0.082	0.43	0	0.008	0.007	0.007	0.008	-4.417	0.000127394	0.992	0.179174	0.83	0.763994	0.013	0.689	0.017	0.83	0.005	0.155	0.002	0.114	0.016	0.471	5.364	0.749	0.006	0.326	0.779	0.066	0.444	0.034	0.049	0.696	0.069	0.745	0.178	0.181	1.294	2.452	2.178	0.047	0.022
		28	NPA004848	Daldinin C	C/C=C(/C)\C(=O)O[C@@H]1C2=CC(=O)[C@](C(=O)C2=CO[C@]13C(CCC(O3)C)OC(=O)C)(C)OC(=O)C	C24H28O10	-3.549	1.681	2.22	0.997	0.005	0.115	0.999	0.987	-4.952	3.94769e-05	0.882	0.448574	1.293	0.344174	0.021	0.089	0.11	0.744	0.065	0.02	0.007	0.032	0.607	0.747	4.719	0.841	0.002	0.625	0.929	0.842	0.176	0.178	0.929	0.853	0.004	0.053	0.846	0.263	3.871	4.849	4.244	0.004	0.041
		29	NPA004876	2-formyl-3,5-dihydroxy-4-hydroxymethylbenzoic acid	C1=C(C(=C(C(=C1O)CO)O)C=O)C(=O)O	C9H8O6	-1.704	0.426	0.565	0	0.003	0.377	0.924	0.999	-5.816	2.93314e-06	0.08	0.551917	0.599	0.513407	0.029	0.041	0.02	0.044	0.024	0.067	0.005	0.12	0.023	0.027	3.774	0.968	0.009	0.071	0.499	0.094	0.005	0.004	0.33	0.011	0.005	0.515	0.897	0.102	2.633	4.085	3.784	0.005	0.035
		30	NPA005056	4-Hydroxyphenethyl methyl succinate	COC(=O)CCC(=O)OCCC1=CC=C(C=C1)O	C13H16O5	-2.023	1.519	1.489	0.005	0.001	0.011	0.008	0.979	-4.613	3.75863e-05	0.541	0.367028	0.506	0.457207	0.938	0.191	0.944	0.102	0.561	0.811	0.164	0.339	0.446	0.311	14.627	0.945	0.102	0.092	0.128	0.079	0.01	0.06	0.802	0.32	0.382	0.59	0.03	0.496	3.159	3.779	4.394	0.094	0.126
		31	NPA005072	Herqueioxazole	C[C@H]1C([C@@]2(C(=C3C(=CC(=C4C3=C(C2=O)C(=O)C5=C4OC(=N5)C)O)C)O1)O)(C)C	C21H19NO6	-4.107	2.456	4.168	0.002	0.009	0.015	0.004	0.003	-5.073	1.25951e-05	0.059	0.784316	1.286	0.150236	0.906	0.909	0.283	0.066	0.711	0.054	0.043	0.13	0.169	0.31	1.374	0.265	0.001	0.933	0.991	0.56	0.458	0.041	0.78	0.971	0.004	0.099	0.892	0.749	3.838	4.53	5.429	0.015	0.474
		32	NPA005210	Penicitrinol H	C[C@@H]1[C@H](OC=C2C1=C(C(=O)C(C2=O)(CC(=O)C)O)C)C	C15H18O5	-2.286	1.267	1.263	0.083	0.505	0.015	0.014	0.016	-4.575	1.61135e-05	0.376	0.701421	1.365	0.355712	0.055	0.319	0.075	0.837	0.032	0.042	0.006	0.065	0.291	0.836	2.199	0.693	0.01	0.682	0.946	0.093	0.744	0.295	0.471	0.956	0.003	0.017	0.911	0.042	3.223	3.779	2.657	0.007	0.017
		33	NPA005548	Decarestrictine J	C[C@@H]1C[C@@H](CCCC(=O)CC(=O)O1)O	C10H16O4	-1.323	-0.73	0.709	0.151	0.405	0.004	0.004	0.096	-4.637	9.31469e-05	0.45	0.277194	0.896	0.808905	0.031	0.089	0.038	0.163	0.042	0.713	0.005	0.121	0.045	0.193	6.815	0.896	0.014	0.157	0.617	0.212	0.033	0.941	0.922	0.442	0.978	0.99	0.751	0.503	2.734	3.851	3.18	0.691	0.078
		34	NPA005617	SPF32629B	CC(C)CC(=O)OC(C1=CC=CC=C1)C2=CC(=C(C(=O)N2)C(=O)O)O	C18H19NO6	-3.658	1.166	1.791	0	0.004	0.009	0.002	0.032	-5.818	7.75551e-06	0.09	0.909261	0.221	0.0608637	0.024	0.058	0.023	0.055	0.467	0.757	0.037	0.076	0.03	0.141	0.992	0.674	0.012	0.331	0.984	0.004	0.096	0.021	0.074	0.103	0.003	0.024	0.819	0.166	2.761	4.082	4.15	0.004	0.004
		35	NPA005852	Citrinolactone C	CC1=CC(=C2C(=C1)C3=C(CC[C@@H]3OC(=O)C)OC2=O)O	C15H14O5	-3.803	2.446	2.63	0.012	0.129	0.013	0.005	0.289	-4.749	4.57778e-05	0.113	0.892244	0.628	0.189024	0.863	0.829	0.192	0.436	0.437	0.945	0.053	0.44	0.35	0.213	0.833	0.38	0.016	0.978	0.976	0.236	0.66	0.775	0.685	0.812	0.097	0.149	0.958	0.781	4.662	6.009	5.434	0.009	0.353
		36	NPA005858	Trichodimerol	C/C=C/C=C/C(=C\1/C(=O)[C@@]2([C@]3(O[C@]4([C@H]2/C(=C(/O)\C=C\C=C\C)/C(=O)[C@@]5([C@]4(O[C@]3([C@@H]15)C)O)C)C)O)C)/O	C28H32O8	-4.551	1.239	3.001	0.972	0.047	0.028	0.002	0.044	-5.383	4.5621e-05	0.923	0.756472	2.114	0.115675	0.006	0.971	0.02	0.79	0.042	0.004	0	0.068	0.394	0.936	6.819	0.062	0.004	0.346	0.649	0.486	0.928	0.945	0.943	0.97	0.009	0.044	0.986	-0.084	5.352	6.608	6.256	0.783	0.985
		37	NPA006310	Penicillithiophenol B	COC(=O)CC1=CC(=C(C=C1)O)SC2=C(C=CC(=C2)CC(=O)OC)O	C18H18O6S	-3.669	3.527	2.934	0.005	0.007	0.246	0.005	0.96	-4.625	2.13412e-05	0.041	0.900178	0.465	0.064156	0.812	0.582	0.91	0.228	0.843	0.925	0.334	0.688	0.813	0.443	15.443	0.928	0.058	0.295	0.945	0.039	0.358	0.016	0.11	0.099	0.005	0.383	0.147	1.084	5.003	5.23	6.2	0.019	0.167
		38	NPA006526	Sargassopenilline G	C[C@H]1CC[C@@H]([C@]2(O1)[C@@H](C3=C(CO2)[C@@](C(=O)C3)(C)O)OC(=O)C)OC(=O)C	C18H24O8	-3.65	1.18	1.294	0.952	0.178	0.005	0.247	0.964	-4.894	6.81802e-05	0.526	0.292156	0.607	0.716361	0.006	0.061	0.016	0.452	0.002	0.026	0.006	0.078	0.061	0.428	3.002	0.732	0.001	0.135	0.862	0.683	0.077	0.101	0.931	0.387	0.884	0.382	0.488	0.24	3.389	4.1	2.847	0.911	0.887
		39	NPA006749	A26771A	CN1C(=O)[C@@]2(N(C(=O)[C@]1(SS2)CC3=CC=CC=C3)C)CO	C14H16N2O3S2	-4.11	1.855	1.776	0.033	0.001	0.069	0.147	0.041	-4.734	3.49066e-05	0.76	0.774234	0.835	0.464939	0.158	0.579	0.936	0.959	0.952	0.371	0.004	0.115	0.422	0.965	10.774	0.797	0.006	0.08	0.954	0.081	0.424	0.017	0.771	0.748	0.003	0.01	0.004	0.39	2.156	3.307	3.021	0.007	0.005
		40	NPA006929	(-)-epoxyserinone A	C[C@@H]1C[C@@]23[C@@](O2)(C(=O)C=C([C@@]3(O1)O)OC)C	C11H14O5	-3.759	1.36	1.471	0.018	0.003	0.006	0.098	0.969	-5.166	4.12689e-05	0.912	0.289389	1.342	0.695697	0.021	0.991	0.035	0.9	0.012	0.009	0.002	0.125	0.014	0.935	7.541	0.599	0.01	0.892	0.962	0.987	0.639	0.724	0.909	0.97	0.007	0.382	0.23	0.012	1.46	1.944	2.697	0.906	0.684
		41	NPA006966	Penipacid C	CC(=NC1=CC=CC=C1C(=O)O)NC(=O)O	C10H10N2O4	-2.013	0.791	1.237	0	0.019	0.01	0.003	0.361	-5.994	4.72845e-06	0.239	0.547691	0.203	0.506203	0.045	0.052	0.03	0.05	0.019	0.103	0.21	0.091	0.022	0.032	1.962	0.876	0.008	0.273	0.988	0.026	0.137	0.005	0.715	0.026	0.003	0.277	0.207	-0.104	2.49	2.855	2.874	0.072	0.006
		42	NPA006972	Sorbicillamine A	C/C=C/C=C/C(=C1[C@H]2[C@](C(=O)[C@@](C1=O)([C@@H]3N2CCC3)C)(C)O)O	C18H23NO4	-3.671	1.072	1.647	0.659	0.068	0.484	0.01	0.253	-4.808	2.59814e-05	0.752	0.58799	1.517	0.477901	0.006	0.157	0.026	0.805	0.011	0.168	0.004	0.172	0.335	0.781	6.772	0.523	0.009	0.222	0.552	0.027	0.664	0.941	0.537	0.922	0.6	0.025	0.959	0.083	4.628	4.712	3.443	0.008	0.006
		43	NPA007204	Oxalicumone C	CC1=CC2=C(C(=C1)O)C(=O)C(=C(O2)CCC(=O)OC)[C@@H](C(=O)OC)O	C17H18O8	-2.85	1.382	1.546	0.034	0.55	0.098	0.02	0.5	-4.874	3.77768e-05	0.163	0.866646	0.522	0.0753074	0.83	0.963	0.096	0.303	0.564	0.305	0.079	0.238	0.308	0.355	6.459	0.703	0.005	0.768	0.97	0.542	0.04	0.322	0.627	0.023	0.007	0.09	0.579	0.986	4.156	3.535	4.649	0.034	0.024
		44	NPA007288	Rubramin	COC(=O)C1=CC(=C(C(=C1C=O)O)C=O)O	C10H8O6	-3.119	1.304	1.768	0.001	0.001	0.626	0.36	0.969	-5.012	4.24674e-06	0.358	0.863255	1.024	0.113606	0.628	0.114	0.036	0.06	0.052	0.516	0.019	0.197	0.077	0.12	7.301	0.845	0.002	0.017	0.039	0.124	0.003	0.072	0.721	0.015	0.934	0.949	0.872	0.421	3.487	4.751	5.254	0.003	0.032
		45	NPA007372	2-(2,4-dihydroxy-6-methylbenzoyl)-glycerol	CC1=CC(=CC(=C1C(=O)OC(CO)CO)O)O	C11H14O6	-1.314	0.79	0.211	0	0.005	0.953	0.981	0.993	-5.018	0.00416178	0.138	0.317706	0.663	0.642566	0.574	0.069	0.022	0.062	0.011	0.302	0.061	0.176	0.283	0.153	11.889	0.954	0.026	0.06	0.598	0.075	0.005	0.01	0.252	0.02	0.004	0.642	0.15	0.568	2.229	2.929	3.318	0.079	0.016
		46	NPA007389	Penicitide B	C[C@H](CCC(C)(CC(C)CCCC[C@H]1C[C@@H](CC(=O)O1)O)O)O	C18H34O5	-2.82	1.626	2.611	0.283	0.979	0.007	0.006	0.335	-4.68	0.000224074	0.209	0.509578	1.479	0.262807	0.02	0.099	0.024	0.277	0.032	0.636	0.005	0.072	0.163	0.181	9.675	0.614	0.011	0.486	0.037	0.009	0.001	0.96	0.932	0.933	0.845	0.713	0.09	0.416	2.695	2.554	3.238	0.899	0.046
		47	NPA007525	Diaportinic acid	COC1=CC(=C2C(=C1)C=C(OC2=O)C[C@H](C(=O)O)O)O	C13H12O7	-1.598	-0.343	0.557	0.001	0.994	0.179	0.852	0.849	-5.054	0.000291017	0.209	0.80821	1.036	0.144726	0.103	0.58	0.03	0.096	0.077	0.841	0.012	0.324	0.018	0.129	5.086	0.931	0.033	0.421	0.951	0.084	0.16	0.034	0.735	0.107	0.008	0.345	0.319	0.514	2.474	4.221	3.182	0.059	0.048
		48	NPA007594	(3R,3′R/S)-isotalarone	CC1C=C(C(=O)O1)[C@H]2C3=CC(=CC(=C3C(=O)O2)O)OC	C14H12O6	-3.191	2.72	3.606	0.001	0.006	0.029	0.006	0.941	-4.902	1.38924e-05	0.008	0.909153	0.619	0.118409	0.9	0.797	0.026	0.061	0.421	0.692	0.477	0.474	0.096	0.105	9.333	0.724	0.002	0.205	0.972	0.177	0.415	0.369	0.239	0.326	0.01	0.422	0.414	0.549	3.823	4.705	4.942	0.045	0.032
		49	NPA007726	Brocaenol C	CC1=COC(=O)C2=C(C3=C(C=CC=C3O)O[C@@]2(C1=O)C(=O)OC)O	C16H12O8	-3.621	0.903	1.783	0.093	0.001	0.028	0.453	0.817	-5.054	2.11192e-05	0.845	0.588956	1.15	0.615128	0.394	0.674	0.123	0.105	0.149	0.078	0.025	0.111	0.512	0.348	4.382	0.085	0.054	0.621	0.952	0.121	0.456	0.022	0.416	0.771	0.006	0.074	0.193	0.564	4.964	5.434	6.697	0.001	0.025
		50	NPA008070	2-(2-hydroxypropanamido) benzoic acid	CC(C(=O)NC1=CC=CC=C1C(=O)O)O	C10H11NO4	-1.494	-0.003	-0.111	0	0.685	0.16	0.02	0.926	-5.019	0.000277662	0.936	0.218522	0.645	0.728212	0.05	0.097	0.038	0.359	0.01	0.854	0.004	0.271	0.008	0.115	2.842	0.856	0.012	0.275	0.743	0.206	0.014	0.325	0.826	0.053	0.003	0.77	0.827	0.426	1.426	2.667	1.469	0.2	0.011
		51	NPA008598	12-Methoxyanhydrofulvic acid	CC1=CC2=C(CO1)C(=O)C3=C(C(=C(C=C3O2)O)OC)C(=O)O	C15H12O7	-3.416	1.09	1.978	0.002	0.142	0.251	0.104	0.016	-5.186	1.52447e-05	0.043	0.834242	0.874	0.188424	0.068	0.943	0.035	0.057	0.296	0.198	0.051	0.139	0.049	0.048	1.455	0.879	0.008	0.927	0.993	0.303	0.905	0.574	0.544	0.822	0.006	0.274	0.267	0.36	3.014	4.334	3.861	0.027	0.047
		52	NPA008609	Penochalasin C	C[C@H]\1C/C=C/[C@H]2[C@@H](C(=C)[C@H]([C@@H]3[C@@]2(C4=CC=C(N4)C(=O)/C(=C1)/C)C(=O)N[C@H]3CC5=CNC6=CC=CC=C65)C)O	C32H35N3O3	-4.084	3.613	4.422	0.982	0.371	0.014	0.248	0.003	-5.137	6.27186e-06	0.075	0.984578	0.606	0.0237664	0.234	0.152	0.836	0.214	0.866	0.684	0.389	0.232	0.953	0.238	4.284	0.073	0.242	0.774	0.87	0.114	0.97	0.983	0.05	0.053	0.003	0.007	0.984	0.961	4.948	7.303	6.945	0.067	0.036
		53	NPA008611	CJ-12,373	CCCCCCC[C@H]1CC2=CC(=C(C(=C2[C@H](O1)O)O)C(=O)O)O	C17H24O6	-3.375	2.255	4.378	0.023	0.929	0.252	0.264	0.997	-5.172	1.80547e-05	0.033	0.973371	0.304	0.0406809	0.047	0.5	0.039	0.089	0.374	0.149	0.062	0.117	0.021	0.023	3.071	0.856	0.035	0.343	0.957	0.247	0.222	0.955	0.424	0.851	0.003	0.31	0.954	0.301	3.17	4.727	3.857	0.066	0.151
		54	NPA008888	Oxosorbicillinol (tautomer)	C/C=C/C=C/C(=C/1\C(=C(C(=O)[C@@](C1=O)(C)O)C)O)/O	C14H16O5	-2.144	-0.991	1.469	0.018	0.62	0.01	0.001	0.001	-4.603	2.10505e-05	0.079	0.749074	1.21	0.262152	0.006	0.288	0.02	0.756	0.005	0.09	0.001	0.086	0.044	0.832	3.07	0.7	0.02	0.037	0.92	0.028	0.758	0.879	0.833	0.506	0.945	0.532	0.973	0.295	4.724	5.718	3.771	0.003	0.392
		55	NPA009059	NBRI23477 B	CC(CC(C)C(=O)C1=C(C(=C(NC1=O)OC)OC)O)C=C	C15H21NO5	-3.143	1.435	2.241	0.077	0.001	0.034	0.003	0.009	-4.644	1.63017e-05	0.251	0.900613	0.825	0.0231768	0.527	0.923	0.128	0.665	0.208	0.896	0.465	0.746	0.892	0.567	2.17	0.43	0.018	0.377	0.933	0.01	0.65	0.03	0.13	0.138	0.003	0.259	0.894	0.596	3.296	4.199	5.756	0.049	0.012
		56	NPA009088	11-α-methoxycurvularin	C[C@H]1CCC[C@@H](CC(=O)C2=C(C=C(C=C2CC(=O)O1)O)O)OC	C17H22O6	-3.19	2.706	2.805	0.019	0.031	0.006	0.009	0.818	-4.667	3.83866e-05	0.258	0.557423	0.568	0.378733	0.269	0.114	0.075	0.107	0.165	0.77	0.389	0.224	0.565	0.229	14.589	0.855	0.02	0.213	0.899	0.164	0.149	0.891	0.787	0.685	0.044	0.094	0.769	0.665	4.561	4.373	4.523	0.192	0.81
		57	NPA009253	Quinolonic acid	CN1C2=CC=CC=C2C(=O)C(=C1C(=O)O)C(=O)N	C12H10N2O4	-2.993	-0.079	-0.204	0.002	0.601	0.012	0.004	0.203	-6.057	7.29189e-06	0.116	0.74431	1.081	0.248097	0.099	0.131	0.026	0.051	0.086	0.115	0.012	0.112	0.012	0.064	1.944	0.13	0.072	0.284	0.955	0.022	0.029	0.005	0.33	0.061	0.003	0.538	0.871	0.322	2.606	2.815	2.542	0.013	0.003
		58	NPA009370	Pinodiketopiperazine A	CN1C(=CC2=CC=CC=C2)C(=O)N[C@@H](C1=O)CCCO	C15H18N2O3	-1.433	0.662	0.548	0.007	0.002	0.01	0.005	0.003	-4.919	2.52895e-05	0.265	0.637407	0.816	0.308669	0.072	0.172	0.027	0.152	0.047	0.139	0.003	0.251	0.017	0.439	7.726	0.852	0.017	0.452	0.856	0.011	0.114	0.015	0.083	0.055	0.003	0.022	0.155	0.415	2.026	2.708	3.258	0.003	0.002
		59	NPA009650	Penicyclone A	C[C@@H]1CC[C@@]2([C@@H]([C@@H](C(=CC2=O)C)O)O)OC1=O	C12H16O5	-2.005	0.916	1.092	0.001	0.024	0.009	0.005	0.03	-4.691	2.02429e-05	0.754	0.501824	0.474	0.685264	0.011	0.578	0.02	0.856	0.004	0.254	0.003	0.155	0.014	0.489	6.627	0.92	0.014	0.164	0.922	0.018	0.587	0.089	0.069	0.059	0.005	0.139	0.03	0.349	2.414	3.521	3.088	0.093	0.194
		60	NPA009760	Rubralide C	CC1=C(C=C2C(=C1O)[C@@H](OC2=O)OC)O	C10H10O5	-1.871	1.883	1.732	0.001	0.005	0.034	0.004	0.011	-4.988	1.1772e-05	0.015	0.954831	0.638	0.110008	0.903	0.904	0.029	0.092	0.247	0.535	0.233	0.251	0.065	0.12	13.947	0.888	0.002	0.174	0.958	0.355	0.623	0.33	0.698	0.648	0.011	0.865	0.381	0.497	3.424	3.87	5.102	0.021	0.053
		61	NPA009783	PR-toxin	CC1C(C2C(O2)C3=CC(=O)C4(CC13C)C(O4)(C)C=O)OC(=O)C	C17H20O6	-3.648	1.495	1.216	0.32	0.016	0.088	0.92	0.846	-5.158	2.1659e-05	0.917	0.539276	1.126	0.599265	0.006	0.913	0.018	0.653	0.013	0.019	0.004	0.025	0.622	0.932	9.305	0.356	0.002	0.051	0.823	0.889	0.77	0.026	0.742	0.685	0.066	0.176	0.945	0.322	3.87	4.3	4.782	0.566	0.941
		62	NPA010149	Penipacid A	CC(=NCC(C)(C)O)NC1=CC=CC=C1C(=O)O	C13H18N2O3	-2.062	0.946	1.803	0	0.143	0.01	0.003	0.009	-5.282	1.84066e-05	0.679	0.216994	0.643	0.730638	0.032	0.092	0.029	0.062	0.013	0.084	0.16	0.127	0.009	0.12	7.556	0.825	0.043	0.12	0.929	0.009	0.242	0.009	0.371	0.032	0.004	0.738	0.805	-0.03	1.897	2.13	1.644	0.475	0.005
		63	NPA010189	Penicillenol A1	CCCCCCC(C)/C(=C/1\C(=O)[C@@H](N(C1=O)C)C(C)O)/O	C16H27NO4	-3.226	2.321	3.149	0.039	0.027	0.07	0.013	0.007	-4.723	2.38833e-05	0.431	0.967562	0.652	0.0197001	0.616	0.917	0.116	0.789	0.554	0.806	0.203	0.344	0.183	0.307	3.979	0.229	0.009	0.105	0.381	0.097	0.151	0.626	0.606	0.182	0.003	0.227	0.424	0.804	4.344	4.603	5.228	0.022	0.004
		64	NPA010379	Penicimarin E	CC1=C(C2=CC(=CC(=C2C(=O)O1)O)O)COC(=O)C	C13H12O6	-2.884	1.625	1.651	0.001	0.268	0.023	0.014	0.713	-4.785	1.53377e-05	0.032	0.729119	0.768	0.376848	0.934	0.714	0.133	0.064	0.244	0.92	0.303	0.287	0.178	0.143	5.128	0.915	0.032	0.463	0.961	0.133	0.104	0.301	0.591	0.042	0.326	0.891	0.126	0.595	4.004	4.743	4.708	0.009	0.077
		65	NPA010625	2,4-dihydroxy-6-(2-oxopropyl)-benzoic acid	CC(=O)CC1=CC(=CC(=C1C(=O)O)O)O	C10H10O5	-1.3	0.161	1.001	0.001	0.978	0.01	0.081	0.01	-5.754	4.29943e-06	0.063	0.560198	0.369	0.437445	0.041	0.088	0.029	0.047	0.169	0.224	0.026	0.143	0.042	0.069	9.306	0.946	0.023	0.371	0.955	0.015	0.018	0.009	0.698	0.015	0.007	0.647	0.577	0.032	2.215	2.874	2.929	0.007	0.01
		66	NPA011145	Not named	C[C@@H]1CCC[C@@H](CC(=O)CC2=CC(=CC(=C2C(=O)O1)O)O)OC	C17H22O6	-2.148	2.169	2.534	0.008	0.549	0.006	0.198	0.412	-4.687	2.05257e-05	0.117	0.707853	0.771	0.188466	0.66	0.31	0.141	0.102	0.362	0.859	0.62	0.236	0.485	0.169	14.634	0.891	0.022	0.224	0.885	0.075	0.213	0.91	0.846	0.037	0.017	0.164	0.802	0.523	3.472	3.353	4.149	0.033	0.103
		67	NPA011717	Patulodin	C/C=C/C=C/C=C/C1=CC2=CC(=O)C(C(=O)C23C(O1)O3)(C)OC(=O)CC(CC(C)O)O	C23H26O8	-4.367	1.509	1.325	0.27	0.991	0.088	0.427	0.984	-5.049	1.48178e-05	0.743	0.671296	0.834	0.193168	0.009	0.447	0.059	0.889	0.064	0.961	0.02	0.352	0.334	0.935	1.79	0.386	0.003	0.66	0.969	0.977	0.907	0.949	0.857	0.913	0.007	0.06	0.874	0.504	3.395	3.888	4.112	0.001	0.679
		68	NPA011930	(1'S)-7-hydroxy-3-(1'-hydroxy-3'-oxobutyl)chromone-5-carboxylic acid	CC(=O)C[C@@H](C1=COC2=C(C1=O)C(=CC(=C2)O)C(=O)O)O	C14H12O7	-2.534	0.477	0.66	0.001	0.997	0.027	0.059	0.071	-5.238	3.6895e-06	0.069	0.691343	0.725	0.420276	0.04	0.095	0.033	0.048	0.139	0.216	0.012	0.124	0.021	0.035	2.982	0.903	0.026	0.182	0.956	0.007	0.788	0.871	0.366	0.176	0.019	0.685	0.638	0.109	2.445	3.445	3.222	0.055	0.033
		69	NPA011994	8‐(methoxycarbonyl)‐1‐hydroxy‐9‐oxo‐9H‐xanthene‐3‐carboxylic acid	COC(=O)C1=C2C(=CC=C1)OC3=C(C2=O)C(=CC(=C3)C(=O)O)O	C16H10O7	-3.864	1.962	3.025	0.002	0.002	0.051	0.022	0.965	-5.026	1.2272e-05	0.168	0.833779	0.856	0.142427	0.27	0.491	0.046	0.047	0.452	0.156	0.58	0.103	0.067	0.03	1.167	0.917	0.024	0.083	0.985	0.036	0.005	0.02	0.467	0.023	0.005	0.892	0.247	0.422	3.247	4.28	4.3	0.005	0.011
		70	NPA012103	Not named	C[C@@H]1CCC/C=C/C(=O)CC2=CC(=CC(=C2C(=O)O1)O)O	C16H18O5	-2.335	1.746	3.114	0.001	0.007	0.005	0.093	0.032	-4.674	1.80893e-05	0.131	0.92435	0.78	0.0586194	0.918	0.171	0.529	0.059	0.553	0.961	0.863	0.353	0.61	0.119	15.247	0.91	0.01	0.116	0.776	0.084	0.048	0.584	0.762	0.123	0.027	0.615	0.56	0.529	3.335	4.116	4.243	0.033	0.056
		71	NPA012270	NI15501A	C[C@@H](C(=O)NC1=CC=CC=C1C(=O)N)NC(=O)C	C12H15N3O3	-2.248	0.171	-0.022	0.001	0.989	0.01	0.004	0.94	-5.727	1.68782e-05	0.996	0.176214	0.663	0.767215	0.031	0.1	0.038	0.061	0.055	0.085	0.006	0.173	0.011	0.197	2.046	0.384	0.012	0.24	0.733	0.02	0.025	0.012	0.269	0.019	0.003	0.019	0.027	0.301	1.481	2.455	2.531	0.056	0.002
		72	NPA012421	Stoloniferol A	CC1=C(C(=C(C2=C1CC(OC2=O)(C)OC)O)C)O	C13H16O5	-2.355	1.568	2.614	0.002	0.005	0.01	0.009	0.172	-4.74	2.2816e-05	0.285	0.956307	0.659	0.0296899	0.513	0.944	0.052	0.758	0.127	0.679	0.043	0.278	0.222	0.346	15.841	0.787	0.003	0.143	0.697	0.129	0.049	0.102	0.818	0.071	0.009	0.513	0.199	0.656	3.459	3.166	5.333	0.009	0.175
		73	NPA012478	Rubralide A	CO[C@H]1C2=C(C(=C(C=C2C(=O)O1)O)C=O)O	C10H8O6	-2.949	1.604	2.206	0	0.002	0.061	0.015	0.203	-5.181	8.67358e-06	0.012	0.936278	0.867	0.10674	0.802	0.546	0.021	0.061	0.109	0.46	0.103	0.19	0.073	0.064	10.294	0.851	0.001	0.063	0.955	0.192	0.188	0.184	0.722	0.531	0.075	0.858	0.791	0.389	3.366	4.555	5.171	0.011	0.052
		74	NPA012487	11-β-methoxycurvularin	C[C@H]1CCC[C@H](CC(=O)C2=C(C=C(C=C2CC(=O)O1)O)O)OC	C17H22O6	-3.402	2.595	2.882	0.011	0.024	0.006	0.005	0.26	-4.68	3.3277e-05	0.471	0.567485	0.605	0.387057	0.352	0.108	0.089	0.107	0.249	0.842	0.389	0.171	0.585	0.234	14.394	0.845	0.019	0.371	0.944	0.191	0.324	0.935	0.574	0.666	0.016	0.057	0.65	0.706	4.706	4.642	4.833	0.144	0.654
		75	NPA012625	F-390-C	COC(=O)[C@@]12[C@@H](C=CC=C1C(=O)C3=C(O2)C=C(C=C3O)CO)O	C16H14O7	-3.688	0.859	1.285	0.001	0.989	0.044	0.012	0.63	-5.573	4.13976e-05	0.956	0.574708	0.999	0.367209	0.042	0.202	0.025	0.349	0.029	0.173	0.002	0.135	0.082	0.414	5.241	0.491	0.004	0.09	0.967	0.756	0.172	0.292	0.717	0.84	0.012	0.544	0.84	0.412	2.79	4.95	4.153	0.003	0.229
		76	NPA012634	Sorbicillamine D	C/C=C/C=C/C(=C/1\[C@@H]2[C@@]3(C(=O)C(=C(/C=C/C=C/C)O)C(=N)[C@]([C@@]3(O[C@@]2(C(=O)C(=C1O)C)C)O)(C)O)C)/O	C28H33NO8	-3.189	0.653	2.87	0.636	0.994	0.022	0	0.002	-5.468	1.7564e-05	0.673	0.760349	1.735	0.111339	0.002	0.532	0.015	0.68	0.014	0.009	0	0.053	0.28	0.927	4.727	0.105	0.009	0.071	0.913	0.093	0.891	0.951	0.803	0.833	0.008	0.046	0.974	-0.091	5.39	7.157	5.889	0.067	0.978
		77	NPA012872	Penicyclone D	CC1=CC(=O)[C@]2([C@@H]([C@@H]1O)O2)CC/C(=C/CC(=O)O)/C	C14H18O5	-2.232	-0.018	1.647	0.002	0.002	0.007	0.791	0.002	-5.31	1.75314e-05	0.324	0.600826	0.304	0.439177	0.006	0.177	0.019	0.119	0.005	0.943	0.007	0.178	0.009	0.074	9.068	0.926	0.013	0.478	0.933	0.613	0.689	0.04	0.492	0.834	0.925	0.352	0.121	0.254	3.099	3.713	3.565	0.024	0.045
		78	NPA012959	Decumbenone A	C[C@@H]1C[C@H]([C@@H]2C(=C1)C=C[C@]([C@@]2(C)C(=O)CCO)(C)O)O	C16H24O4	-1.494	0.885	0.746	0.062	0.117	0.209	0.459	0.548	-4.775	2.2262e-05	0.927	0.45277	0.415	0.459627	0.008	0.45	0.014	0.753	0.009	0.081	0.001	0.021	0.355	0.712	6.092	0.82	0.039	0.917	0.042	0.122	0.915	0.961	0.929	0.806	0.115	0.705	0.925	0.119	1.576	3.539	3.512	0.745	0.775
		79	NPA013226	Not named	C[C@H]1[C@H]([C@H]([C@@H](C2=C[C@@]3([C@@]4(C[C@]12C)[C@](O4)(CO3)C)OC)Cl)O)OC(=O)C	C18H25ClO6	-4.195	1.394	1.728	0.001	0.968	0.212	0.949	0.47	-5.273	7.44482e-05	0.271	0.733256	1.417	0.130978	0.02	0.987	0.025	0.897	0.034	0.01	0.004	0.118	0.68	0.917	3.34	0.886	0.027	0.826	0.932	0.919	0.516	0.054	0.221	0.401	0.004	0.032	0.425	1.746	3.415	4.767	6.142	0.006	0.887
		80	NPA013276	CT2108A	C/C=C/C=C/C=C/C1=CC2=CC(=O)[C@](C(=O)C23C(O1)O3)(C)OC(=O)C[C@H](C)O	C21H22O7	-4.325	2.016	1.717	0.729	0.863	0.01	0.099	0.981	-4.843	1.62426e-05	0.937	0.695198	1.102	0.192044	0.02	0.733	0.108	0.856	0.118	0.871	0.114	0.331	0.533	0.913	1.84	0.245	0.004	0.803	0.965	0.987	0.949	0.951	0.924	0.91	0.278	0.24	0.886	0.485	3.831	4.37	3.417	0	0.895
		81	NPA013500	Palitantin	CCC/C=C/C=C/[C@@H]1C[C@H]([C@H](C(=O)[C@H]1CO)O)O	C14H22O4	-1.335	-0.522	-0.023	0	0.043	0.048	0.055	0.014	-4.386	0.00122396	0.63	0.318245	0.425	0.461025	0.044	0.249	0.021	0.461	0.003	0.957	0.007	0.866	0.012	0.104	3.13	0.796	0.063	0.218	0.273	0.086	0.192	0.015	0.111	0.283	0.004	0.137	0.237	0.522	2.844	2.641	3.489	0.005	0.005
		82	NPA013594	(R)-3-(3'-acetyl-2',6'-dihydroxy-5'-methylphenyl)-2-methylpropionic acid methyl ester	CC1=C(C(=C(C(=C1)C(=O)C)O)C[C@@H](C)C(=O)OC)O	C14H18O5	-2.583	1.491	2.666	0.006	0.002	0.013	0.006	0.005	-4.7	1.56298e-05	0.166	0.84304	0.815	0.216837	0.728	0.931	0.189	0.424	0.152	0.54	0.053	0.299	0.094	0.266	11.746	0.861	0.009	0.277	0.281	0.016	0.078	0.104	0.718	0.059	0.006	0.291	0.195	0.519	3.406	3.535	4.543	0.008	0.032
		83	NPA013689	Rezishanone C	CCOC1C[C@H]2/C(=C(/C=C/C=C/C)\O)/C(=O)[C@@]1(C(=O)[C@@]2(C)O)C	C18H24O5	-3.611	1.227	1.748	0.628	0.027	0.007	0.004	0.005	-4.689	2.90543e-05	0.961	0.732501	1.124	0.256493	0.006	0.315	0.018	0.819	0.005	0.06	0.001	0.07	0.454	0.785	7.39	0.465	0.021	0.169	0.26	0.12	0.634	0.895	0.782	0.914	0.48	0.257	0.964	0.242	4.779	4.882	4.033	0.451	0.868
		84	NPA013952	Dihydrophomopsolide B	C/C=C(\C)/C(=O)OC1C=CC(=O)OC1CCC(C(C)O)O	C15H22O6	-0.904	0.951	0.826	0.014	0.15	0.659	0.969	0.984	-4.584	3.73171e-05	0.799	0.348732	0.335	0.403862	0.033	0.111	0.024	0.614	0.017	0.699	0.004	0.107	0.037	0.292	7.3	0.902	0.003	0.097	0.073	0.023	0.009	0.891	0.539	0.728	0.06	0.14	0.065	0.291	1.917	4.036	3.223	0.083	0.089
		85	NPA014005	Xestodecalactone A	C[C@@H]1CCCC(=O)C2=C(C=C(C=C2CC(=O)O1)O)O	C14H16O5	-2.807	2.472	2.834	0.005	0.003	0.006	0.19	0.794	-4.681	1.85447e-05	0.156	0.606509	0.901	0.433523	0.931	0.123	0.643	0.063	0.648	0.913	0.834	0.323	0.686	0.175	13.142	0.887	0.017	0.142	0.88	0.196	0.111	0.695	0.583	0.436	0.012	0.273	0.385	0.637	4.313	4.517	4.548	0.027	0.089
		86	NPA014101	Viticolin A	COC1=C(C(=CC(=CC1=O)C(=O)O)O)O	C9H8O6	-1.649	0.029	0.182	0.002	0.003	0.04	0.331	0.712	-5.587	6.70556e-06	0.267	0.498081	0.435	0.405072	0.033	0.337	0.025	0.046	0.036	0.072	0.01	0.117	0.032	0.028	2.035	0.939	0.069	0.255	0.864	0.02	0.021	0.009	0.532	0.022	0.034	0.755	0.096	0.384	2.549	2.782	3.549	0.006	0.054
		87	NPA014110	Brefeldin A formylate	C[C@H]1CCC/C=C\[C@@H]2C[C@@H](C[C@H]2[C@@H](/C=C\C(=O)O1)O)OC=O	C17H24O5	-3.168	1.661	2.042	0.216	0.004	0.009	0.096	1	-4.601	6.41997e-05	0.966	0.442691	0.716	0.570434	0.024	0.063	0.025	0.064	0.021	0.724	0.037	0.46	0.753	0.239	10.153	0.899	0.016	0.591	0.318	0.481	0.211	0.964	0.946	0.953	0.863	0.12	0.165	0.34	3.638	3.877	3.64	0.87	0.87
		88	NPA014163	Cyclo-(L-Val-L-Leu)	CC(C)C[C@H]1C(=O)N[C@@H](C(=O)N1)C(C)C	C11H20N2O2	-1.952	1.977	1.585	0	0.154	0.012	0.012	0.005	-4.711	1.64688e-05	0.886	0.381828	0.722	0.479013	0.032	0.09	0.069	0.629	0.067	0.217	0.014	0.142	0.096	0.233	5.356	0.671	0.008	0.409	0.144	0.09	0.288	0.021	0.055	0.045	0.004	0.02	0.047	0.465	1.904	2.94	4.075	0.006	0.002
		89	NPA014169	Penicillenol C2	C/C=C/CCCC(C)/C(=C/1\C(=O)[C@H](N(C1=O)C)C(C)O)/O	C16H25NO4	-2.912	1.78	2.382	0.016	0.012	0.201	0.007	0.005	-4.764	2.40128e-05	0.068	0.996525	0.544	0.00876764	0.295	0.83	0.058	0.656	0.174	0.892	0.392	0.463	0.135	0.269	4.519	0.277	0.008	0.15	0.127	0.013	0.109	0.783	0.372	0.426	0.003	0.126	0.529	0.697	4.162	5.071	5.836	0.019	0.005
		90	NPA014250	Epicitreodiol	C[C@@H]([C@@](C)(/C=C/C=C(\C)/C(=O)OC)O)O	C11H18O4	-2.03	0.76	0.711	0.001	0.052	0.011	0.003	0.545	-4.233	2.88174e-05	0.941	0.39341	0.628	0.440023	0.255	0.845	0.086	0.835	0.021	0.729	0.067	0.295	0.032	0.243	6.087	0.821	0.019	0.117	0.14	0.033	0.533	0.051	0.348	0.028	0.156	0.779	0.296	0.499	2.597	3.435	3.648	0.045	0.2
		91	NPA014392	Chermesinone C	CC[C@H](C)C(=O)[C@@H]1[C@H]2[C@@H]3[C@H](OC(=CC3=CC(=O)[C@@]2(OC1=O)C)C)O	C18H22O6	-2.387	0.81	1.431	0.923	0.074	0.051	0.106	0.315	-4.798	1.47626e-05	0.604	0.701634	1.466	0.318987	0.017	0.454	0.026	0.876	0.014	0.05	0.004	0.077	0.112	0.536	8.757	0.821	0.054	0.874	0.893	0.069	0.596	0.766	0.58	0.371	0.289	0.034	0.809	0.508	4.492	5.814	7.071	0.011	0.605
		92	NPA014581	Citrinin	C[C@H]1[C@@H](OC=C2C1=C(C(=C(C2=O)C(=O)O)O)C)C	C13H14O5	-2.754	1.185	3.728	0.001	0.036	0.026	0.003	0.003	-5.4	3.08883e-06	0.044	0.920539	0.909	0.0778221	0.163	0.395	0.03	0.06	0.036	0.175	0.021	0.126	0.05	0.059	1.964	0.887	0.007	0.426	0.985	0.412	0.217	0.021	0.362	0.956	0.005	0.439	0.958	0.03	2.766	3.771	4.437	0.005	0.043
		93	NPA014582	Ukulactone A	C[C@@H]1[C@H]2[C@@]([C@@](C1=O)(C(=O)O2)C)(C)/C=C(\C)/C=C/C=C/C=C/C=C(\C)/[C@H]3C(=C[C@@]([C@H](O3)C)(C)O)C	C29H38O5	-4.611	2.635	2.841	0.125	0.534	0.006	0.002	0.005	-4.727	1.38872e-05	0.914	0.865007	1.115	0.0754949	0.065	0.567	0.662	0.834	0.281	0.889	0.908	0.624	0.964	0.352	4.9	0.033	0.005	0.804	0.798	0.063	0.954	0.408	0.796	0.571	0.967	0.797	0.971	1.171	4.606	6.047	6.8	0	0.73
		94	NPA015065	Not named	C[C@@H]1CCC[C@H](CC(=O)CC2=CC(=CC(=C2C(=O)O1)O)O)O	C16H20O6	-1.912	0.686	2.382	0.003	0.994	0.007	0.667	0.608	-5.208	7.30734e-06	0.13	0.571201	1.534	0.382977	0.784	0.123	0.253	0.067	0.466	0.958	0.615	0.159	0.362	0.126	14.359	0.91	0.018	0.196	0.782	0.047	0.318	0.954	0.561	0.032	0.006	0.264	0.661	0.534	3.26	3.643	4.046	0.13	0.05
		95	NPA015128	Dictyophaeric acid A	C[C@H]1CCC[C@H]([C@]2([C@@H]3[C@H](C=CC2=O)OC(=C3C(=O)O1)/C=C/C=C/C=C/C(=O)O)O)O	C22H24O8	-3.562	0.005	0.986	0	0.638	0.066	0.915	0.997	-5.203	2.06993e-05	0.259	0.764224	0.34	0.120281	0.568	0.046	0.118	0.051	0.59	0.99	0.649	0.337	0.456	0.087	1.132	0.166	0.006	0.542	0.942	0.071	0.453	0.957	0.931	0.889	0.057	0.097	0.977	0.334	3.934	4.174	4.603	0.54	0.914
		96	NPA015400	Sclerotinin B	CC1=C(C(=C(C2=C1CC(OC2=O)(C)O)O)C)O	C12H14O5	-1.81	1.16	2.197	0.001	0.008	0.033	0.014	0.029	-4.924	1.65084e-05	0.193	0.948263	0.599	0.0372868	0.595	0.824	0.06	0.441	0.098	0.595	0.057	0.221	0.102	0.201	16.315	0.78	0.006	0.086	0.606	0.071	0.034	0.042	0.835	0.051	0.008	0.61	0.168	0.574	3.06	2.784	4.893	0.009	0.043
		97	NPA015524	Citreoviral	C[C@@H]1[C@]([C@H]([C@](O1)(C)/C=C(\C)/C=O)O)(C)O	C11H18O4	-2.097	-0.056	0.659	0	0.022	0.007	0.003	0.005	-4.692	4.14527e-05	0.966	0.34978	1.051	0.651736	0.017	0.879	0.021	0.805	0.008	0.17	0.004	0.156	0.032	0.225	3.595	0.751	0.027	0.434	0.03	0.908	0.93	0.176	0.373	0.017	0.145	0.517	0.965	0.466	3.198	4.203	5.996	0.015	0.01
		98	NPA015780	7-hydroxyjanthinone	CC1=CC2=C(C(=C1)O)C(=O)C3=C(C=CC(=C3OC)O)C(=O)O2	C16H12O6	-3.822	1.839	2.63	0.01	0.836	0.034	0.007	0.521	-4.832	1.03388e-05	0.021	0.899284	0.611	0.114778	0.953	0.928	0.303	0.077	0.694	0.908	0.628	0.297	0.345	0.117	1.122	0.571	0.025	0.167	0.959	0.434	0.107	0.472	0.886	0.039	0.473	0.971	0.135	1.195	3.991	4.773	5.848	0.046	0.022
		99	NPA016098	Penicyclone E	CC1=CC(=O)[C@]2([C@@H]([C@@H]1O)O2)C/C=C(\C)/CCC(=O)O	C14H18O5	-2.163	-0.03	1.039	0.012	0.01	0.013	0.005	0.001	-5.434	1.9586e-05	0.11	0.634093	0.215	0.452712	0.006	0.135	0.021	0.119	0.004	0.96	0.015	0.237	0.01	0.071	7.181	0.918	0.011	0.403	0.922	0.746	0.636	0.041	0.515	0.563	0.869	0.394	0.056	0.267	3.241	4.118	4.169	0.013	0.025
		100	NPA016103	Decarestrictine B	C[C@@H]1C[C@H]2[C@H](O2)[C@@H](CC(=O)CC(=O)O1)O	C10H14O5	-1.205	-0.488	0.531	0.016	0.365	0.005	0.003	0.509	-4.875	6.12847e-05	0.188	0.196981	0.775	0.787577	0.035	0.069	0.023	0.171	0.012	0.278	0.006	0.159	0.023	0.226	6.553	0.854	0.033	0.104	0.768	0.315	0.264	0.191	0.853	0.634	0.955	0.961	0.785	0.484	2.998	3.623	2.897	0.532	0.221
		101	NPA016179	6-methylcurvulinic acid	CC1=C(C=C(C(=C1O)C(=O)C)CC(=O)O)O	C11H12O5	-1.289	0.542	1.221	0.003	0.023	0.01	0.031	0.004	-5.198	1.01456e-05	0.034	0.923601	0.365	0.060728	0.12	0.117	0.029	0.059	0.043	0.734	0.028	0.171	0.02	0.097	9.019	0.923	0.017	0.153	0.927	0.255	0.056	0.024	0.809	0.06	0.182	0.888	0.381	0.445	3.118	3.673	4.331	0.009	0.025
		102	NPA016574	(1R,2R,3S,8aR)-7-Acetyl-1,2,3,4,8,8a-hexahydro-3,6-dihydroxy-1,8a-dimethylnaphthalen-2-yl acetate	C[C@H]1[C@H]([C@H](CC2=CC(=C(C[C@]12C)C(=O)C)O)O)OC(=O)C	C16H22O5	-2.05	0.124	1.439	0.005	0.973	0.012	0.861	0.009	-4.649	6.11748e-05	0.273	0.538192	0.359	0.534096	0.032	0.27	0.02	0.755	0.029	0.375	0.006	0.174	0.106	0.32	4.477	0.937	0.013	0.533	0.897	0.012	0.35	0.073	0.265	0.311	0.488	0.236	0.902	0.322	3.75	4.676	4.49	0.032	0.025
		103	NPA016663	Rubralactone	CC1(CC(=O)C2=C1C3=CC(=CC(=C3C(=O)O2)O)OC)O	C14H12O6	-3.392	1.354	1.565	0.112	0.005	0.097	0.01	0.582	-4.887	2.10524e-05	0.112	0.790147	1.2	0.213581	0.943	0.892	0.093	0.139	0.208	0.886	0.098	0.376	0.148	0.127	4.014	0.646	0.008	0.57	0.948	0.171	0.206	0.335	0.447	0.036	0.03	0.179	0.552	0.648	4.269	3.762	4.391	0.012	0.158
		104	NPA017086	JBIR-28	C[C@H]1[C@@H](CCC2=CC(=O)[C@]3([C@@H]([C@]12CO)O3)C(=C)C)O	C15H20O4	-3.639	0.412	0.753	0.001	0.018	0.011	0.004	0.007	-4.919	1.77625e-05	0.629	0.515732	0.807	0.486375	0.009	0.954	0.015	0.873	0.009	0.036	0.001	0.155	0.009	0.453	1.609	0.906	0.036	0.507	0.047	0.812	0.777	0.847	0.882	0.459	0.051	0.559	0.492	0.625	2.288	4.123	5.014	0.639	0.591
		105	NPA017105	Viticolin C	COC1=C2C(=CC(=O)C(=C1)O)COC2=O	C10H8O5	-2.837	1.054	0.957	0.001	0.006	0.024	0.012	0.132	-4.804	8.30864e-06	0.068	0.863083	0.71	0.197115	0.799	0.798	0.03	0.06	0.107	0.414	0.111	0.26	0.034	0.081	11.51	0.893	0.012	0.119	0.386	0.03	0.531	0.208	0.675	0.785	0.023	0.878	0.338	0.556	3.502	3.888	4.897	0.026	0.028
		106	NPA017194	α-diversonolic ester	CC1=CC2=C(C(=C1)O)C(=O)C3=C(O2)CC[C@H]([C@]3(C(=O)OC)O)O	C16H16O7	-3.126	0.988	1.927	0.007	0.931	0.039	0.007	0.145	-4.913	9.8559e-06	0.241	0.832153	0.964	0.202142	0.64	0.949	0.115	0.557	0.124	0.43	0.01	0.287	0.154	0.312	2.182	0.721	0.015	0.801	0.903	0.701	0.322	0.907	0.314	0.023	0.003	0.049	0.036	0.597	3.611	3.598	4.818	0.041	0.053
		107	NPA017269	Peneciraistin D	CC1=C(C=C2C=C(OC(=O)C2=C1O)CC(=O)C[C@H](C)O)O	C15H16O6	-1.374	-0.103	0.834	0.002	0.996	0.016	0.307	0.428	-4.795	9.42351e-06	0.043	0.834646	0.711	0.13699	0.597	0.582	0.054	0.083	0.477	0.891	0.022	0.237	0.052	0.143	10.834	0.899	0.143	0.254	0.896	0.067	0.042	0.372	0.758	0.036	0.012	0.49	0.614	0.571	3.565	3.044	4.715	0.016	0.153
		108	NPA017474	Penicillenol A2	CCCCCCC(C)/C(=C/1\C(=O)[C@H](N(C1=O)C)C(C)O)/O	C16H27NO4	-3.226	2.321	3.149	0.039	0.027	0.07	0.013	0.007	-4.723	2.38833e-05	0.431	0.967562	0.652	0.0197001	0.616	0.917	0.116	0.789	0.554	0.806	0.203	0.344	0.183	0.307	3.979	0.229	0.009	0.105	0.381	0.097	0.151	0.626	0.606	0.182	0.003	0.227	0.424	0.804	4.344	4.603	5.228	0.022	0.004
		109	NPA017709	Daldinin D	C[C@H]1CC[C@H]([C@]2(O1)[C@@H](C3=CC(=O)[C@](C(=O)C3=CO2)(C)OC(=O)C)OC(=O)C)OC(=O)C	C21H24O10	-3.296	1.109	1.768	0.974	0.015	0.034	0.992	0.988	-5.14	6.73119e-05	0.734	0.368905	1.16	0.52289	0.011	0.069	0.031	0.35	0.013	0.012	0.008	0.034	0.113	0.538	3.234	0.883	0.003	0.842	0.936	0.973	0.248	0.115	0.942	0.884	0.015	0.101	0.898	0.221	4.327	4.768	3.375	0.003	0.022
		110	NPA017735	Citrinolactone A	CC1=CC(=C2C(=C1)C3=C(CC[C@]3(C(=O)OC)O)OC2=O)O	C15H14O6	-3.444	1.425	1.752	0.008	0.212	0.016	0.009	0.867	-4.733	1.90525e-05	0.319	0.841075	1.049	0.136138	0.96	0.967	0.248	0.451	0.227	0.56	0.026	0.34	0.179	0.279	3.697	0.439	0.009	0.918	0.96	0.243	0.358	0.877	0.598	0.039	0.009	0.078	0.257	0.602	3.45	3.141	4.376	0.024	0.133
		111	NPA018391	Penicidone B	C/C=C/C1=CC(=O)C(=CN1)[C@H]2C3=C(C=C(C=C3C(=O)O2)O)OC	C17H15NO5	-3.382	1.214	1.522	0.004	0.066	0.012	0.007	0.023	-4.885	1.17312e-05	0.627	0.88243	1.059	0.130853	0.7	0.786	0.681	0.4	0.77	0.973	0.109	0.859	0.702	0.233	3.206	0.776	0.163	0.561	0.355	0.039	0.844	0.982	0.569	0.101	0.003	0.094	0.926	0.504	4.093	6.918	7.176	0.004	0.02
		112	NPA018527	3-hydroxybenzyl 2-(4-oxo-5,6-dihydro-2H-pyran-3-yl) acetate	C1COC=C(C1=O)CC(=O)OCC2=CC(=CC=C2)O	C14H14O5	-1.925	1.782	1.192	0.011	0.001	0.004	0.013	0.078	-4.656	3.14076e-05	0.3	0.535567	0.361	0.529746	0.56	0.128	0.852	0.079	0.75	0.152	0.143	0.171	0.213	0.214	8.128	0.951	0.032	0.13	0.47	0.884	0.634	0.876	0.921	0.398	0.125	0.769	0.131	0.519	3.333	4.615	4.037	0.116	0.542
		113	NPA018641	Penicillenone	CC\1=CC(=O)[C@@](C(=O)/C1=C(/C2=C(C=C(C=C2)OC)O)\O)(C)O	C16H16O6	-3.173	1.769	1.864	0.012	0.257	0.019	0.006	0.006	-4.823	1.57097e-05	0.394	0.85126	0.683	0.0723118	0.944	0.705	0.525	0.535	0.55	0.745	0.336	0.174	0.368	0.523	3.084	0.815	0.033	0.048	0.938	0.465	0.043	0.13	0.814	0.017	0.004	0.554	0.928	0.64	3.997	4.367	4.151	0.19	0.654
		114	NPA018807	4-(2',3'-dihydroxy-3'-methylbutanoxy)phenethanol	CC(C)(C(COC1=CC=C(C=C1)CCO)O)O	C13H20O4	-1.457	1.144	0.884	0.001	0.017	0.056	0.275	0.031	-4.462	7.54175e-05	0.835	0.577286	1.179	0.505365	0.087	0.093	0.04	0.61	0.023	0.637	0.009	0.623	0.008	0.376	7.885	0.579	0.05	0.075	0.053	0.049	0.011	0.018	0.175	0.356	0.003	0.146	0.006	0.334	2.382	2.024	2.492	0.004	0.004
		115	NPA019135	Decarestrictine G	C[C@@H]1CC[C@@H]([C@H](CC(=O)CC(=O)O1)O)O	C10H16O5	-0.678	-0.666	0.253	0.061	0.92	0.007	0.004	0.53	-4.722	0.000154905	0.329	0.193968	0.558	0.75109	0.016	0.071	0.018	0.068	0.005	0.399	0.005	0.118	0.01	0.127	6.093	0.906	0.019	0.089	0.339	0.063	0.014	0.375	0.808	0.064	0.947	0.886	0.61	0.301	1.975	3.286	2.506	0.125	0.14
		116	NPA019137	Penipacid D	CC(=NC1=CC=CC=C1C(=O)O)NC(=O)OC	C11H12N2O4	-1.855	1.392	1.477	0	0.034	0.006	0.004	0.877	-5.294	9.5201e-06	0.99	0.574416	0.271	0.500835	0.086	0.537	0.036	0.07	0.025	0.269	0.075	0.122	0.019	0.124	5.86	0.907	0.023	0.573	0.974	0.032	0.59	0.011	0.534	0.045	0.003	0.075	0.048	0.144	2.408	3.012	2.966	0.01	0.021
		117	NPA019145	Geumsanol B	CC[C@H](C)[C@H]([C@@](C)(/C=C/C1=CC2=CC(=O)[C@]3([C@@H](C2=CO1)[C@@H](C(=O)O3)C(=O)C)C)O)O	C23H28O7	-3.502	0.995	1.58	0.996	0.343	0.791	0.983	0.668	-4.936	1.83419e-05	0.751	0.702931	1.266	0.298195	0.041	0.376	0.074	0.772	0.054	0.074	0.028	0.057	0.55	0.562	3.223	0.716	0.042	0.949	0.338	0.259	0.946	0.913	0.924	0.847	0.003	0.015	0.455	0.508	4.089	5.202	6.696	0.019	0.08
		118	NPA019360	Peniphenone D	C[C@@H]1C(=C(C(=O)O1)CC2=C(C(=CC(=C2O)C)C(=O)C)O)O	C15H16O6	-2.478	1.414	2.914	0.013	0.294	0.017	0.03	0.004	-5.24	1.08058e-05	0.008	0.957897	0.413	0.043218	0.087	0.899	0.019	0.063	0.33	0.452	0.119	0.183	0.025	0.186	10.567	0.927	0.002	0.127	0.682	0.012	0.085	0.03	0.923	0.287	0.003	0.794	0.147	0.344	3.632	3.843	4.671	0.012	0.022
		119	NPA019410	1,4-diacetoxypalitantin	CCC/C=C/C=C/[C@@H]1C[C@H]([C@H](C(=O)[C@H]1COC(=O)C)OC(=O)C)O	C18H26O6	-2.161	0.314	1.228	0.011	0.016	0.014	0.067	0.759	-4.505	0.000111562	0.674	0.257171	0.513	0.461428	0.059	0.092	0.042	0.535	0.031	0.954	0.05	0.656	0.377	0.27	3.384	0.902	0.107	0.824	0.938	0.041	0.383	0.022	0.672	0.255	0.889	0.707	0.17	0.498	4.514	5.251	5.432	0.008	0.047
		120	NPA019507	(7S)-(−)-10-hydroxysydonic acid	CC(C)C(CC[C@@](C)(C1=C(C=C(C=C1)C(=O)O)O)O)O	C15H22O5	-2.894	1.204	2.064	0.002	0.084	0.012	0.003	0.119	-5.026	6.74812e-06	0.14	0.397633	0.387	0.518786	0.033	0.455	0.019	0.057	0.038	0.128	0.007	0.117	0.048	0.115	8.397	0.847	0.037	0.279	0.778	0.011	0.022	0.029	0.051	0.015	0.004	0.325	0.031	0.265	2.203	2.275	3.212	0.05	0.004
		121	NPA019568	Penicillinolide A	CCCCC[C@H]1C[C@@H](C(=O)C[C@H](CCC(=O)O1)O)O	C14H24O5	-1.761	1.13	1.733	0.939	0.994	0.009	0.166	0.892	-4.61	0.000150156	0.268	0.405735	0.716	0.536882	0.016	0.077	0.013	0.064	0.005	0.435	0.014	0.106	0.027	0.137	8.473	0.916	0.013	0.25	0.072	0.088	0.025	0.955	0.388	0.846	0.352	0.315	0.145	0.41	2.533	2.762	3.795	0.764	0.152
		122	NPA019575	Diaportinol	COC1=CC(=C2C(=C1)C=C(OC2=O)C[C@H](CO)O)O	C13H14O6	-1.777	0.114	0.808	0.003	0.98	0.081	0.523	0.993	-5.089	5.44484e-05	0.168	0.721483	0.992	0.242453	0.913	0.592	0.033	0.203	0.133	0.861	0.026	0.533	0.035	0.2	9.388	0.705	0.045	0.537	0.736	0.109	0.056	0.908	0.616	0.031	0.005	0.508	0.033	0.616	2.879	2.647	3.696	0.265	0.024
		123	NPA019715	Penicimonoterpene	C/C(=C\CCC(C)(CC(=O)O)O)/COC(=O)C	C12H20O5	-1.006	0.127	0.586	0.004	0.008	0.392	0.007	0.003	-5.375	0.000127507	0.279	0.519113	0.28	0.694345	0.011	0.085	0.016	0.086	0.005	0.913	0.024	0.124	0.018	0.082	5.262	0.821	0.005	0.231	0.172	0.005	0.01	0.159	0.544	0.043	0.962	0.967	0.011	0.25	2.179	3.235	3.14	0.017	0.009
		124	NPA019801	Penicillenol C1	C/C=C/CCCC(C)/C(=C/1\C(=O)[C@@H](N(C1=O)C)C(C)O)/O	C16H25NO4	-2.912	1.78	2.382	0.016	0.012	0.201	0.007	0.005	-4.764	2.40128e-05	0.068	0.996525	0.544	0.00876764	0.295	0.83	0.058	0.656	0.174	0.892	0.392	0.463	0.135	0.269	4.519	0.277	0.008	0.15	0.127	0.013	0.109	0.783	0.372	0.426	0.003	0.126	0.529	0.697	4.162	5.071	5.836	0.019	0.005
		125	NPA021187	Vermiculine	CC(=O)CC1CCC(=O)/C=C/C(=O)OC(CCC(=O)C=CC(=O)O1)CC(=O)C	C20H24O8	-1.462	-0.093	-0.139	0.873	0.071	0.016	0.978	0.955	-4.643	4.16181e-05	0.382	0.771245	0.279	0.185279	0.006	0.051	0.072	0.056	0.064	0.783	0.014	0.168	0.051	0.236	4.676	0.974	0.005	0.821	0.231	0.955	0.003	0.968	0.956	0.826	0.191	0.07	0.206	0.18	4.425	4.35	3.895	0.562	0.111
		126	NPA021519	2'-epi-fumiquinazoline C	C[C@H]1C(=O)N2[C@@H](N1)[C@]3(C[C@@H]4C(=O)N[C@](O3)(C5=NC6=CC=CC=C6C(=O)N45)C)C7=CC=CC=C72	C24H21N5O4	-4.196	1.607	1.264	0.918	0.462	0.07	0.085	0.967	-5.382	1.69669e-05	0.061	0.59565	0.767	0.513889	0.028	0.814	0.043	0.759	0.253	0.156	0.007	0.172	0.538	0.938	4.819	0.354	0.007	0.917	0.983	0.057	0.458	0.938	0.316	0.817	0.003	0.005	0.401	0.183	2.35	2.958	3.741	0	0.002
		127	NPA021966	Penipyridone A	C1=CC=C(C=C1)[C@@H](C2=CC(=O)C(=CN2)C(=O)N)O	C13H12N2O3	-3.072	0.265	0.023	0.001	0.926	0.086	0.003	0.585	-5.097	4.47861e-06	0.993	0.641632	0.588	0.451757	0.084	0.166	0.074	0.065	0.033	0.753	0.034	0.225	0.015	0.253	3.053	0.209	0.071	0.134	0.665	0.007	0.062	0.921	0.075	0.025	0.003	0.057	0.041	0.307	2.268	3.051	3.75	0.021	0.002
		128	NPA021967	Penipyridone B	COC(=O)C1=CNC(=CC1=O)[C@H](C2=CC=CC=C2)O	C14H13NO4	-3.085	1.007	0.987	0	0.332	0.031	0.002	0.864	-4.782	7.10834e-06	0.946	0.64306	0.65	0.233013	0.265	0.521	0.349	0.423	0.214	0.868	0.061	0.293	0.06	0.502	4.66	0.723	0.047	0.271	0.545	0.007	0.048	0.931	0.138	0.02	0.003	0.122	0.065	0.49	2.941	3.572	4.614	0.012	0.004
		129	NPA021969	Penipyridone D	C1=CC=C(C=C1)[C@@H](C2=CC(=O)C(=CN2CCO)C(=O)N)O	C15H16N2O4	-1.79	-0.194	-0.386	0.006	0.988	0.054	0.008	0.989	-5.308	1.29101e-05	0.651	0.231017	1.161	0.691634	0.045	0.087	0.027	0.064	0.013	0.224	0.004	0.188	0.007	0.347	3.758	0.227	0.049	0.116	0.767	0.037	0.008	0.515	0.061	0.029	0.003	0.015	0.029	0.163	1.564	2.103	1.939	0.009	0.007
		130	NPA021970	Penipyridone E	CC(=O)O[C@@H](C1=CC=CC=C1)C2=CC(=O)C(=CN2CCO)C(=O)N	C17H18N2O5	-2.404	0.467	0.068	0.019	0.918	0.043	0.003	0.814	-5.281	7.30397e-05	0.588	0.312216	0.614	0.747749	0.034	0.081	0.028	0.063	0.025	0.438	0.003	0.129	0.024	0.207	3.021	0.154	0.038	0.597	0.963	0.203	0.027	0.043	0.072	0.785	0.003	0.011	0.018	0.4	2.169	4.756	2.835	0.002	0.017
		131	NPA022472	Chrysogenolide E	C[C@@H]1C2=C3[C@@H]4[C@H](O1)OC(=O)[C@@]4(C[C@@H]5[C@@]3([C@@H](O2)C=C6C(=CC(=O)OC6(C)C)[C@@]57CO7)C)C	C24H26O7	-4.659	2.325	3.16	0.999	0.011	0.005	0.998	0.585	-5.147	2.2482e-05	0.905	0.872502	2.76	0.139749	0.047	0.33	0.579	0.632	0.557	0.009	0.016	0.051	0.745	0.658	5.397	0.389	0.449	0.852	0.232	0.852	0.821	0.918	0.824	0.526	0.004	0.012	0.677	1.066	4.407	5.866	6.08	0.017	0.785
		132	NPA022676	Peniisocoumarin D	COC1=CC(=C2C(=C1)C=C(OC2=O)C[C@H](CCl)O)O	C13H13ClO5	-2.941	1.14	2.243	0.002	0.89	0.028	0.045	0.964	-4.908	2.15119e-05	0.252	0.944119	0.872	0.0765258	0.979	0.898	0.443	0.468	0.613	0.939	0.327	0.742	0.142	0.221	8.524	0.706	0.031	0.81	0.745	0.245	0.233	0.95	0.717	0.472	0.05	0.76	0.878	0.844	3.917	4.507	5.156	0.308	0.038
		133	NPA022677	Peniisocoumarin E	COC1=CC(=C2C(=C1)C=C(OC2=O)C[C@H](CO)Cl)O	C13H13ClO5	-2.575	1.908	2.047	0.057	0.029	0.012	0.004	0.797	-4.871	2.7587e-05	0.274	0.940703	0.633	0.0654559	0.974	0.87	0.136	0.519	0.374	0.895	0.156	0.858	0.073	0.194	7.351	0.688	0.026	0.791	0.914	0.135	0.137	0.85	0.693	0.429	0.008	0.366	0.264	0.845	3.727	3.776	4.925	0.063	0.013
		134	NPA022678	Peniisocoumarin F	COC1=C(C2=C(C(=C1)O)C(=O)OC(=C2)C[C@H](CO)Cl)O	C13H13ClO6	-2.54	1.032	1.195	0.021	0.035	0.04	0.014	0.903	-4.891	1.71155e-05	0.055	0.901651	0.577	0.100864	0.9	0.95	0.027	0.423	0.135	0.82	0.029	0.61	0.042	0.175	8.607	0.869	0.051	0.597	0.923	0.178	0.093	0.323	0.751	0.181	0.004	0.14	0.187	0.778	3.73	3.412	5.021	0.052	0.078
		135	NPA022680	Peniisocoumarin I	COC1=C(C2=C(C(=C1)O)C(=O)OC(=C2)C[C@H](CO)O)O	C13H14O7	-1.222	-0.253	-0.18	0.002	0.972	0.732	0.898	0.997	-5.174	0.000103203	0.104	0.676564	0.842	0.256551	0.522	0.723	0.017	0.119	0.034	0.702	0.008	0.27	0.026	0.111	11.25	0.861	0.098	0.257	0.834	0.187	0.024	0.094	0.646	0.022	0.004	0.17	0.053	0.625	3.114	2.366	4.008	0.074	0.073
		136	NPA022944	Mangrovamide J	CC1=C[C@@H]([C@@]2(C(=O)C3=C(C=CC=C3O)O[C@]2([C@H]1O)C)O)O	C15H16O6	-3.018	0.897	1.311	0.003	0.597	0.02	0.01	0.617	-5.295	7.34936e-06	0.793	0.758938	1.175	0.283203	0.105	0.544	0.019	0.609	0.012	0.217	0.011	0.171	0.089	0.228	5.117	0.451	0.042	0.88	0.687	0.605	0.952	0.832	0.501	0.716	0.005	0.079	0.973	0.62	3.805	5.047	7.391	0.762	0.55
		137	NPA022945	Mangrovamide K	C[C@H]1C[C@@H]([C@@]2(C(=O)C3=C(C=CC=C3O)O[C@]2(C1=O)C)O)O	C15H16O6	-2.924	0.982	1.567	0.002	0.143	0.058	0.502	0.142	-4.994	1.1992e-05	0.898	0.828834	1.032	0.218526	0.102	0.559	0.024	0.779	0.03	0.331	0.012	0.155	0.09	0.397	6.431	0.828	0.031	0.271	0.935	0.262	0.761	0.863	0.212	0.92	0.005	0.2	0.848	0.547	3.894	4.148	4.055	0.749	0.551
		138	NPA023106	Penicimarin I	COC(=O)CC[C@@H]1CC2=C(C(=CC=C2)O)C(=O)O1	C13H14O5	-2.385	1.661	2.487	0.003	0.001	0.006	0.01	0.776	-4.724	3.16228e-05	0.835	0.840295	0.894	0.120518	0.897	0.194	0.667	0.133	0.382	0.91	0.472	0.419	0.498	0.215	11.579	0.887	0.014	0.301	0.817	0.2	0.029	0.906	0.728	0.911	0.014	0.387	0.092	0.581	3.868	3.854	4.675	0.273	0.091
		139	NPA023123	Penicipyran B	CC1=CC(=CC(=C1C2=CC(=C(C(=O)O2)C)O)O)O	C13H12O5	-2.975	1.817	2.03	0.002	0.986	0.01	0.459	0.745	-4.793	1.04767e-05	0.02	0.952625	0.421	0.0526397	0.909	0.613	0.05	0.058	0.174	0.612	0.242	0.276	0.671	0.161	6.408	0.768	0.018	0.103	0.84	0.028	0.063	0.76	0.238	0.141	0.009	0.909	0.323	0.62	4.009	4.449	5.003	0.019	0.016
		140	NPA023124	Penicipyran C	CC1=C(C=C2C=C(OC(=O)C2=C1O)C(=O)O)O	C11H8O6	-2.091	0.21	1.691	0.001	0.58	0.068	0.257	0.997	-4.952	9.53916e-06	0.059	0.894688	0.546	0.128047	0.167	0.126	0.032	0.046	0.183	0.159	0.025	0.128	0.037	0.027	1.249	0.936	0.022	0.124	0.934	0.012	0.039	0.035	0.463	0.08	0.031	0.867	0.357	0.229	2.857	3.735	4.335	0.019	0.016
		141	NPA023125	Penicipyran D	CC1=C(C=C2C=C(OC(=O)C2=C1O)C[C@@H](C[C@H](C)O)O)O	C15H18O6	-1.52	0.029	0.944	0.002	0.997	0.044	0.085	0.995	-5.157	5.72974e-06	0.06	0.883161	0.812	0.180547	0.767	0.425	0.036	0.202	0.51	0.872	0.022	0.247	0.045	0.147	11.943	0.801	0.043	0.373	0.65	0.063	0.071	0.966	0.92	0.577	0.007	0.765	0.287	0.676	3.686	3.505	5.179	0.582	0.043
		142	NPA023152	Zosteropenilline F	C[C@H]1CC[C@H]2[C@H]([C@@H]1O)C=C[C@]([C@@H]2C(=O)CCO)(C)O	C15H24O4	-0.995	0.617	1.077	0	0.072	0.038	0.004	0.008	-4.665	0.000207577	0.956	0.209496	0.748	0.645554	0.025	0.762	0.016	0.798	0.003	0.083	0.002	0.057	0.247	0.238	6.776	0.856	0.019	0.212	0.093	0.012	0.239	0.09	0.236	0.47	0.342	0.401	0.772	0.18	1.377	2.133	2.288	0.117	0.024
		143	NPA023154	Zosteropenilline H	C[C@H]1CC[C@H]2[C@H]([C@@H]1O)[C@H](C=C([C@@H]2C(=O)CCO)C)O	C15H24O4	-1.844	1.524	1.057	0.434	0.517	0.899	0.025	0.075	-4.905	2.01436e-05	0.236	0.26657	0.885	0.551484	0.079	0.431	0.025	0.793	0.005	0.145	0.003	0.084	0.01	0.274	9.296	0.835	0.037	0.219	0.093	0.035	0.053	0.39	0.527	0.634	0.459	0.413	0.853	0.426	1.516	2.556	2.911	0.61	0.258
		144	NPA023361	Raistrickione A	C[C@H]1CC[C@H](O1)[C@H](C(=O)C2=CC(=C(C(=C2)O)C)O)O	C14H18O5	-2.291	1.574	1.452	0.003	0.04	0.018	0.01	0.337	-4.688	1.05258e-05	0.109	0.770876	0.85	0.171671	0.196	0.459	0.051	0.195	0.041	0.448	0.044	0.238	0.079	0.198	11.645	0.869	0.019	0.277	0.297	0.362	0.104	0.14	0.609	0.074	0.003	0.187	0.434	0.633	3.794	3.401	4.985	0.044	0.236
		145	NPA023362	Raistrickione B	C[C@H]1CC[C@@H](O1)[C@@H](C(=O)C2=CC(=C(C(=C2)O)C)O)O	C14H18O5	-2.291	1.574	1.452	0.003	0.04	0.018	0.01	0.337	-4.688	1.05258e-05	0.109	0.770876	0.85	0.171671	0.196	0.459	0.051	0.195	0.041	0.448	0.044	0.238	0.079	0.198	11.645	0.869	0.019	0.277	0.297	0.362	0.104	0.14	0.609	0.074	0.003	0.187	0.434	0.633	3.794	3.401	4.985	0.044	0.236
		146	NPA023363	Raistrickione C	C[C@H]1CC[C@@H](O1)[C@H](C(=O)C2=CC(=C(C(=C2)O)C)O)O	C14H18O5	-2.291	1.574	1.452	0.003	0.04	0.018	0.01	0.337	-4.688	1.05258e-05	0.109	0.770876	0.85	0.171671	0.196	0.459	0.051	0.195	0.041	0.448	0.044	0.238	0.079	0.198	11.645	0.869	0.019	0.277	0.297	0.362	0.104	0.14	0.609	0.074	0.003	0.187	0.434	0.633	3.794	3.401	4.985	0.044	0.236
		147	NPA023377	6-(3-carboxybutyl)-7-hydroxy-5-methoxy-4-methylphthalan-1-one	CC1=C(C(=C(C2=C1COC2=O)O)CC[C@H](C)C(=O)O)OC	C15H18O6	-3.434	1.997	3.183	0.001	0.043	0.03	0.008	0.002	-5.294	9.47739e-06	0.032	0.97685	0.403	0.0398688	0.044	0.779	0.016	0.06	0.044	0.491	0.013	0.156	0.009	0.029	6.423	0.894	0.004	0.176	0.406	0.007	0.699	0.021	0.452	0.769	0.004	0.519	0.11	0.376	3.102	3.539	4.747	0.137	0.047
		148	NPA023427	7-hydroxy-6-methoxy-4-oxo-3-[(1E)-3-oxobut-1-en-1-yl]-4H-chromene-5-carboxylic acid	CC(=O)/C=C/C1=COC2=CC(=C(C(=C2C1=O)C(=O)O)OC)O	C15H12O7	-3.935	0.892	1.587	0.001	0.84	0.065	0.006	0.07	-4.927	6.04375e-06	0.032	0.819201	0.624	0.210373	0.057	0.533	0.037	0.046	0.177	0.406	0.101	0.131	0.038	0.043	1.292	0.91	0.027	0.244	0.975	0.091	0.569	0.044	0.21	0.323	0.039	0.951	0.32	0.343	3.074	4.253	4.456	0.153	0.17
		149	NPA024140	Exopisiod B	C[C@]1(C=CC2=C(O1)C=CC3=C2NC=C3C(=O)O)CO	C14H13NO4	-3.082	1.619	2.276	0	0.006	0.011	0.004	0.936	-4.834	1.11128e-05	0.377	0.799282	0.61	0.214305	0.089	0.652	0.033	0.061	0.118	0.203	0.055	0.112	0.182	0.108	7.211	0.869	0.08	0.892	0.983	0.015	0.981	0.734	0.868	0.549	0.003	0.406	0.951	-0.062	2.576	3.532	3.943	0.014	0.394
		150	NPA024170	46-dimethylcurvulinic acid	CC1=C(C(=C(C(=C1CC(=O)O)C(=O)C)O)C)O	C12H14O5	-1.704	0.482	1.617	0.005	0.034	0.017	0.062	0.002	-5.199	1.16143e-05	0.025	0.960069	0.368	0.0308022	0.062	0.338	0.022	0.088	0.035	0.779	0.011	0.163	0.017	0.108	6.124	0.918	0.014	0.312	0.893	0.124	0.078	0.041	0.695	0.095	0.177	0.835	0.396	0.366	3.243	3.614	4.683	0.007	0.016
		151	NPA024197	4-(2′R,4′-dihydroxybutoxy)benzoic acid	C1=CC(=CC=C1C(=O)O)OC[C@@H](CCO)O	C11H14O5	-1.578	0.077	0.899	0.002	0.538	0.09	0.822	0.995	-5.797	8.42603e-05	0.491	0.279599	0.279	0.648994	0.033	0.052	0.03	0.05	0.007	0.201	0.006	0.125	0.024	0.062	4.399	0.892	0.119	0.645	0.882	0.019	0.007	0.55	0.165	0.158	0.004	0.738	0.034	0.266	2.266	2.837	2.4	0.561	0.019
		152	NPA024552	Penialidin D	CC1=CC2=C(CO1)C(=O)C3=CC(=C(C(=C3O2)C(=O)O)OC)O	C15H12O7	-3.542	1.02	1.928	0.002	0.108	0.3	0.314	0.053	-5.326	1.74956e-05	0.055	0.809408	0.918	0.193802	0.056	0.927	0.03	0.059	0.261	0.148	0.062	0.133	0.053	0.05	1.77	0.885	0.004	0.963	0.994	0.599	0.993	0.762	0.651	0.864	0.003	0.087	0.359	0.41	2.969	4.533	3.867	0.054	0.045
		153	NPA024553	Penialidin E	CC1(CC2=C(CO1)C(=O)C3=CC(=C(C(=C3O2)C(=O)O)OC)O)O	C15H14O8	-2.729	0.131	0.728	0.002	0.006	0.403	0.83	0.974	-5.507	1.62146e-05	0.071	0.789826	1.042	0.221511	0.034	0.963	0.023	0.06	0.11	0.082	0.017	0.122	0.029	0.055	4.238	0.837	0.002	0.935	0.992	0.071	0.76	0.011	0.375	0.074	0.003	0.014	0.545	0.269	2.425	2.086	3.096	0.092	0.027
		154	NPA025123	Peniciisocoumarin B	CC(=O)CCC[C@@H]1C[C@@H]2C[C@H](CC(=C2C(=O)O1)O)O	C14H20O5	-1.552	-0.859	0.424	0.098	0.993	0.007	0.01	0.016	-4.733	0.000107594	0.191	0.296589	1.17	0.80264	0.016	0.13	0.022	0.55	0.01	0.586	0.002	0.312	0.079	0.228	6.846	0.88	0.006	0.858	0.445	0.051	0.04	0.946	0.267	0.828	0.853	0.867	0.051	0.449	2.678	3.293	3.233	0.741	0.136
		155	NPA025124	Peniciisocoumarin C	COC1=C(C2=C(C[C@H](OC2=O)CCCO)C=C1)O	C13H16O5	-2.328	1.254	1.787	0.003	0.002	0.006	0.01	0.05	-4.796	3.14471e-05	0.778	0.829433	0.781	0.158014	0.636	0.76	0.155	0.374	0.093	0.738	0.164	0.463	0.222	0.192	10.089	0.857	0.01	0.275	0.625	0.125	0.016	0.791	0.551	0.945	0.018	0.704	0.22	0.668	2.987	3.111	4.35	0.39	0.062
		156	NPA025125	Peniciisocoumarin E	COC1=C(C=CC2=C1C(=O)O[C@@H](C2)CCC(=O)OC)O	C14H16O6	-2.208	1.346	1.731	0.004	0.001	0.004	0.008	0.384	-4.745	2.88733e-05	0.899	0.768987	0.611	0.204811	0.819	0.624	0.596	0.408	0.343	0.885	0.243	0.52	0.405	0.254	11.176	0.875	0.011	0.504	0.798	0.127	0.035	0.906	0.441	0.769	0.006	0.244	0.063	0.605	3.459	3.636	5.111	0.297	0.096
		157	NPA025126	Peniciisocoumarin F	C[C@H](CCC[C@@H]1CC2=C(C=CC(=C2C(=O)O1)O)O)O	C14H18O5	-2.836	1.109	2.719	0.001	0.005	0.081	0.033	0.969	-4.967	1.2496e-05	0.416	0.886644	1.073	0.115931	0.666	0.633	0.117	0.089	0.157	0.938	0.766	0.545	0.138	0.165	13.132	0.827	0.011	0.167	0.292	0.05	0.029	0.896	0.599	0.519	0.014	0.515	0.347	0.675	4.18	3.415	4.994	0.647	0.059
		158	NPA025128	Peniciisocoumarin H	C[C@H](CCC[C@@H]1[C@H](C2=C(C(=CC=C2)O)C(=O)O1)O)O	C14H18O5	-2.741	0.699	1.594	0.001	0.016	0.119	0.006	0.969	-5.103	1.29248e-05	0.51	0.665573	1.463	0.302406	0.316	0.58	0.085	0.374	0.046	0.925	0.312	0.354	0.111	0.21	6.918	0.747	0.017	0.064	0.232	0.021	0.03	0.127	0.195	0.09	0.003	0.215	0.115	0.594	3.755	3.582	4.919	0.743	0.041
		159	NPA026031	Penicoffrazin B	CO[C@]1(C)OC(=O)C2=C(O)C=C(O)C=C2[C@@H]1O	C11H12O6	-2.263	0.53	0.85	0.001	0.35	0.489	0.482	0.886	-5.16	1.13915e-05	0.444	0.678877	0.879	0.423752	0.373	0.62	0.035	0.09	0.025	0.625	0.06	0.24	0.188	0.188	9.162	0.798	0.022	0.109	0.644	0.209	0.028	0.161	0.288	0.023	0.004	0.207	0.381	0.576	2.887	3.434	4.877	0.008	0.265
		160	NPA026032	Penicoffrazin C	CO[C@@]1(C)OC(=O)C2=C(O)C=C(O)C=C2[C@@H]1O	C11H12O6	-2.834	0.853	0.846	0.001	0.153	0.101	0.071	0.968	-5.013	2.07106e-05	0.316	0.632769	0.811	0.499001	0.335	0.799	0.032	0.094	0.022	0.531	0.043	0.226	0.269	0.194	11.432	0.695	0.019	0.116	0.632	0.204	0.018	0.058	0.513	0.022	0.004	0.149	0.652	0.549	2.706	3.027	4.553	0.01	0.352
		161	NPA026118	Canescenin B	CCC(C)C(=O)O[C@@H]1O[C@@](C)(C(=O)OC)C(=O)[C@@](C)(O)C1=O	C14H20O8	-3.24	1.008	1.496	0.44	0.011	0.009	0.027	0.181	-5.004	4.70795e-05	0.659	0.484795	1.161	0.668937	0.009	0.958	0.021	0.861	0.008	0.041	0.002	0.08	0.091	0.92	3.439	0.721	0.006	0.065	0.961	0.798	0.081	0.011	0.585	0.284	0.954	0.583	0.061	0.32	2.162	3.872	1.728	0.014	0.783
		162	NPA026137	Penibenzone C	CC1=C(O)C(C=O)=C2COC(=O)C2=C1O	C10H8O5	-2.669	1.721	2.332	0.001	0.012	0.018	0.039	0.029	-5.119	4.44074e-06	0.023	0.977457	0.524	0.0549889	0.579	0.134	0.02	0.059	0.164	0.314	0.069	0.168	0.038	0.05	10.471	0.873	0.002	0.056	0.105	0.111	0.285	0.257	0.755	0.85	0.853	0.9	0.804	0.356	3.539	4.651	5.478	0.017	0.12
		163	NPA026143	Erubescensoic acid	C[C@H]1CC2=C(CO1)C(=O)C1=C(C(=O)O)C=C(O)C=C1O2	C14H12O6	-3.23	1.079	1.718	0	0.229	0.024	0.006	0.992	-4.957	9.2077e-06	0.046	0.76969	0.841	0.330834	0.047	0.636	0.041	0.054	0.114	0.132	0.018	0.127	0.036	0.037	1.759	0.912	0.008	0.862	0.987	0.129	0.109	0.161	0.796	0.57	0.006	0.123	0.86	0.269	2.906	2.945	3.499	0.03	0.08
		164	NPA026195	Not named	COC(C)(C)[C@@H](O)COC1=CC=C(C[C@]2(SC)C(=O)N(C)[C@@H](SC)C(=O)N2C)C=C1	C21H32N2O5S2	-3.814	2.103	2.842	0.992	0.887	0.391	0.043	0.444	-5.037	1.99771e-05	0.255	0.819604	0.648	0.274475	0.032	0.451	0.736	0.941	0.734	0.195	0.012	0.188	0.537	0.949	8.177	0.218	0.009	0.102	0.933	0.011	0.13	0.167	0.175	0.436	0.003	0.006	0.003	0.838	1.808	3.839	4.812	0.001	0.002
		165	NPA026196	Not named	COC(C)(C)[C@@H](O)COC1=CC=C(C[C@]2(SC)C(=O)N(C)[C@H](SC)C(=O)N2C)C=C1	C21H32N2O5S2	-3.814	2.103	2.842	0.992	0.887	0.391	0.043	0.444	-5.037	1.99771e-05	0.255	0.819604	0.648	0.274475	0.032	0.451	0.736	0.941	0.734	0.195	0.012	0.188	0.537	0.949	8.177	0.218	0.009	0.102	0.933	0.011	0.13	0.167	0.175	0.436	0.003	0.006	0.003	0.838	1.808	3.839	4.812	0.001	0.002
		166	NPA026253	Mangrovlide A	COC(=O)CC1COCCC(CC(=O)OC)C(=O)OC(=O)C1	C14H20O8	-2.179	0.276	0.14	0.984	0.001	0.009	0.201	0.972	-4.781	9.22412e-05	0.748	0.232617	0.291	0.797432	0.007	0.113	0.027	0.146	0.006	0.068	0.004	0.12	0.032	0.217	8.529	0.953	0.003	0.144	0.029	0.019	0.001	0.774	0.955	0.107	0.999	0.882	0.039	0.131	2.388	4.207	3.793	0.025	0.051
		167	NPA026530	Chrysopiperazine A	CC[C@H](C)[C@]1(OC)NC(=O)[C@@H](C(C)C)N2C1=NC1=C(C=C(OC)C=CO1)C2=O	C20H27N3O5	-3.462	3.052	3.055	0.985	0.326	0.901	0.998	0.981	-4.69	2.57678e-05	0.99	0.756495	1.132	0.158145	0.073	0.511	0.313	0.872	0.241	0.062	0.006	0.138	0.83	0.876	8.543	0.519	0.022	0.911	0.923	0.012	0.954	0.955	0.626	0.74	0.003	0.011	0.815	0.332	2.19	4.167	5.37	0.002	0.003
		168	NPA026531	Chrysopiperazine B	CC[C@H](C)[C@@]1(OC)NC(=O)[C@@H](C(C)C)N2C1=NC1=C(C=C(OC)C=CO1)C2=O	C20H27N3O5	-3.382	2.778	3.028	0.783	0.064	0.855	0.999	0.986	-4.661	2.5883e-05	0.99	0.801701	1.019	0.122485	0.066	0.589	0.307	0.875	0.178	0.061	0.006	0.155	0.815	0.883	9.783	0.319	0.023	0.892	0.937	0.016	0.95	0.918	0.427	0.867	0.003	0.01	0.881	0.294	2.446	4.025	5.336	0.002	0.004
		169	NPA026565	(S)-methyl-2-acetamido-4-(2-(methylamino)phenyl)-4-oxobutanoate	CNC1=CC=CC=C1C(=O)C[C@H](NC(C)=O)C(=O)OC	C14H18N2O4	-3.074	1.104	1.091	0.001	0.132	0.007	0.041	0.247	-5.347	7.83453e-05	0.969	0.209448	0.569	0.75291	0.101	0.121	0.158	0.072	0.117	0.085	0.005	0.286	0.084	0.199	5.028	0.769	0.02	0.437	0.563	0.141	0.045	0.049	0.181	0.108	0.003	0.017	0.079	0.412	3.055	3.745	3.736	0.008	0.004
		170	NPA026595	Penicilactone A	CCCC1=C/C(=C/[C@H](O)[C@H](C)O)OC1=O	C11H16O4	-0.89	0.869	1.362	0.001	0.176	0.011	0.019	0.004	-4.611	1.75051e-05	0.126	0.857193	1.386	0.269853	0.05	0.298	0.029	0.167	0.034	0.915	0.009	0.564	0.006	0.213	8.088	0.928	0.005	0.147	0.697	0.074	0.526	0.016	0.178	0.323	0.004	0.032	0.046	0.205	2.07	2.159	3.354	0.083	0.008
		171	NPA026596	Penicilactone C	CCCC1=C/C(=C\[C@H](O)[C@H](C)O)OC1=O	C11H16O4	-0.89	0.869	1.362	0.001	0.176	0.011	0.019	0.004	-4.611	1.75051e-05	0.126	0.857193	1.386	0.269853	0.05	0.298	0.029	0.167	0.034	0.915	0.009	0.564	0.006	0.213	8.088	0.928	0.005	0.147	0.697	0.074	0.526	0.016	0.178	0.323	0.004	0.032	0.046	0.205	2.07	2.159	3.354	0.083	0.008
		172	NPA026625	5,5-dichloro-1-(3,5-dimethoxyphenyl)-1,4-dihydroxypentan-2-one	COC1=CC(OC)=CC(C(O)C(=O)CC(O)C(Cl)Cl)=C1	C13H16Cl2O5	-3.145	2.043	2.173	0	0.014	0.056	0.002	0.012	-4.76	0.000240672	0.926	0.767104	1.185	0.0945083	0.293	0.672	0.024	0.903	0.005	0.576	0.008	0.792	0.047	0.28	8.729	0.827	0.035	0.308	0.071	0.079	0.042	0.223	0.108	0.127	0.003	0.08	0.79	0.688	3.554	3.778	4.799	0.034	0.005
		173	NPA026626	2,3,4-trihydroxybutyl cinnamate	O=C(/C=C/C1=CC=CC=C1)OCC(O)C(O)CO	C13H16O5	-1.625	0.967	0.574	0	0.018	0.814	0.03	0.872	-4.946	0.000108641	0.551	0.604186	0.291	0.480521	0.185	0.036	0.022	0.066	0.006	0.917	0.006	0.206	0.015	0.128	6.136	0.855	0.016	0.022	0.179	0.058	0.011	0.004	0.45	0.13	0.003	0.329	0.024	0.419	3.121	4.12	3.949	0.007	0.523
		174	NPA026631	Penigrisacid B	C[C@@](O)(CO)[C@H]1CC[C@]2(C)CC=C(C(=O)O)CC[C@@H]12	C15H24O4	-1.871	1.461	1.784	0.003	0.011	0.005	0.002	0.003	-5.311	0.00185961	0.791	0.731531	0.489	0.226887	0.013	0.619	0.012	0.392	0.004	0.13	0.002	0.089	0.069	0.116	4.997	0.615	0.016	0.204	0.031	0.005	0.163	0.018	0.509	0.303	0.034	0.369	0.918	0.194	2.136	2.874	2.723	0.828	0.793
		175	NPA026698	Penicilactone A	CC1=C[C@](O)(CC(=O)OC2=CC(C)=CC(O)=C2)OC1=O	C14H14O6	-2.119	2.316	2.082	0.001	0.006	0.209	0.7	0.995	-4.634	6.2934e-05	0.251	0.700906	0.484	0.206754	0.713	0.577	0.553	0.068	0.425	0.47	0.325	0.155	0.726	0.22	12.721	0.865	0.012	0.035	0.219	0.006	0.04	0.956	0.906	0.389	0.925	0.924	0.84	0.324	2.556	4.094	3.679	0.506	0.058
		176	NPA026699	Penicilactone B	CC1=CC(O)=CC(OC(=O)C[C@@]2(C)C=C(O)C(=O)O2)=C1	C14H14O6	-2.901	1.411	1.813	0.006	0.002	0.089	0.834	0.978	-4.77	4.35002e-05	0.055	0.717204	0.258	0.181515	0.776	0.478	0.769	0.103	0.369	0.738	0.195	0.248	0.491	0.217	12.915	0.903	0.004	0.04	0.526	0.012	0.019	0.501	0.934	0.048	0.978	0.942	0.19	0.379	3.095	4.231	4.192	0.02	0.031
		177	NPA027718	N-(3-acetamidopropyl)-4-hydroxy-3-methoxybenzamide	COC1=C(O)C=CC(C(=O)NCCCNC(C)=O)=C1	C13H18N2O4	-1.583	0.253	-0.404	0.001	0.995	0.047	0.274	0.942	-4.999	4.57271e-06	0.94	0.101233	1.119	0.860015	0.088	0.171	0.062	0.089	0.028	0.581	0.032	0.316	0.03	0.116	6.142	0.892	0.016	0.201	0.335	0.024	0.031	0.034	0.051	0.012	0.003	0.031	0.016	0.289	2.176	2.571	3.619	0.019	0.002
		178	NPA027719	N-(3-acetamidopropyl)-3-hydroxy-4-methoxybenzamide	COC1=C(O)C=C(C(=O)NCCCNC(C)=O)C=C1	C13H18N2O4	-1.543	0.261	-0.426	0.001	0.995	0.047	0.292	0.944	-5.007	4.61616e-06	0.951	0.105124	1.139	0.850126	0.118	0.206	0.062	0.078	0.031	0.544	0.035	0.302	0.037	0.119	5.878	0.891	0.018	0.208	0.377	0.026	0.029	0.027	0.052	0.01	0.003	0.028	0.018	0.286	1.932	2.447	3.177	0.019	0.002
		179	NPA027882	Penicillatide A	CC(C)C[C@H](NC=O)C(=O)N1CCCC1=O	C11H18N2O3	-1.548	0.769	0.6	0.001	0.009	0.046	0.005	0.016	-4.626	5.34293e-05	0.994	0.0779186	0.897	0.808737	0.09	0.295	0.248	0.673	0.2	0.792	0.043	0.211	0.179	0.237	6.67	0.694	0.005	0.176	0.053	0.033	0.006	0.028	0.475	0.021	0.003	0.018	0.03	0.377	1.998	1.986	3.014	0.544	0.004
		180	NPA028186	Penicimenolidyu A	COC(=O)CCOC(=O)C1=C(O)C=C(O)C=C1C	C12H14O6	-2.03	1.892	2.076	0.001	0.006	0.245	0.08	0.918	-4.702	1.53048e-05	0.55	0.795854	0.908	0.279302	0.97	0.553	0.439	0.064	0.255	0.881	0.539	0.221	0.733	0.208	14.614	0.938	0.038	0.049	0.543	0.125	0.011	0.099	0.331	0.043	0.143	0.758	0.24	0.528	3.349	4.116	4.455	0.013	0.059
		181	NPA028187	Penicimenolidyu B	COC(=O)C(O)CCOC(=O)C1=C(O)C=C(O)C=C1C	C13H16O7	-1.801	1.09	1.248	0.001	0.113	0.274	0.451	0.932	-5.064	1.90294e-05	0.593	0.637739	0.756	0.466121	0.846	0.61	0.109	0.063	0.068	0.815	0.126	0.241	0.3	0.155	11.832	0.929	0.031	0.033	0.421	0.029	0.002	0.207	0.349	0.012	0.014	0.747	0.24	0.564	2.926	3.818	4.65	0.016	0.094
		182	NPA029551	Penipyranicin B	COC1=CC(C2=COC(C(=O)O)=C[C@H]2C)=C(C(=O)O)C(O)=C1	C15H14O7	-2.647	1.184	2.175	0	0.002	0.103	0.99	0.966	-5.859	1.89255e-05	0.055	0.86998	0.54	0.104873	0.279	0.152	0.07	0.044	0.398	0.058	0.115	0.118	0.036	0.039	1.475	0.922	0.017	0.888	0.99	0.026	0.224	0.622	0.584	0.697	0.003	0.036	0.585	-0.04	2.581	4.221	3.63	0.023	0.09
		183	NPA029859	Coniochaetone G	COC(=O)[C@]1(O)CCC2=C1C(=O)C1=C(O)C=C(CO)C=C1O2	C15H14O7	-3.007	0.73	0.921	0.004	0.345	0.036	0.012	0.86	-4.91	1.34118e-05	0.378	0.708246	1.254	0.411811	0.706	0.95	0.051	0.175	0.073	0.38	0.017	0.223	0.083	0.437	3.241	0.617	0.007	0.793	0.926	0.656	0.191	0.868	0.256	0.026	0.003	0.036	0.07	0.497	2.577	2.304	3.389	0.029	0.139
		184	NPA029860	Coniochaetone I	O=C1C2=C(CCC2O)OC2=CC(CO)=CC(O)=C12	C13H12O5	-3.43	0.452	0.425	0.001	0.988	0.296	0.028	0.988	-4.943	7.13622e-06	0.021	0.696423	1.064	0.444939	0.483	0.629	0.027	0.242	0.027	0.629	0.023	0.28	0.017	0.168	1.705	0.846	0.009	0.573	0.803	0.537	0.189	0.843	0.425	0.031	0.003	0.04	0.188	0.579	2.8	2.743	3.64	0.099	0.013
		185	NPA029900	Pyranonigrin F	CCC/C=C/C1=C(O)C(=O)C2=C(O1)[C@@H](O)NC2=O	C12H13NO5	-2.936	1.043	1.986	0	0.002	0.02	0.004	0.026	-4.864	1.13291e-05	0.039	0.862909	0.973	0.109898	0.372	0.597	0.037	0.053	0.165	0.818	0.587	0.195	0.072	0.036	3.995	0.906	0.002	0.874	0.988	0.328	0.274	0.007	0.689	0.484	0.013	0.407	0.195	0.353	2.946	3.743	4.776	0.007	0.006
		186	NPA029942	Penicillimide	COC(=O)CCC(=O)NC(=O)CC1=CC(Cl)=C(O)C=C1	C13H14ClNO5	-1.8	0.793	0.982	0.023	0.013	0.005	0.002	0.179	-4.654	5.71885e-05	0.986	0.554678	0.43	0.483608	0.148	0.491	0.441	0.088	0.314	0.799	0.021	0.165	0.185	0.569	11.722	0.932	0.021	0.377	0.568	0.026	0.12	0.016	0.153	0.031	0.003	0.016	0.012	0.414	2.485	2.98	3.95	0.033	0.047
		187	NPA029994	Penicilliumolide B	COC1=C[C@](C)(O)C2=C(OC(=O)C3=C2C=C(OC)C=C3O)C1=O	C16H14O7	-2.919	1.363	1.527	0.453	0.006	0.084	0.1	0.944	-4.893	4.3218e-05	0.2	0.796367	1.062	0.166961	0.979	0.925	0.17	0.129	0.417	0.753	0.358	0.134	0.505	0.148	6.519	0.577	0.013	0.93	0.936	0.267	0.452	0.953	0.852	0.27	0.073	0.358	0.903	0.68	4.282	3.573	4.078	0.013	0.185
		188	NPA029996	Not named	COC(OC)[C@@]1(C)O[C@]12C[C@@]1(C)C(=CC2=O)[C@@H]2O[C@@H]2[C@H](OC(C)=O)[C@@H]1C	C19H26O7	-4.058	1.905	1.996	0.884	0.01	0.015	0.401	0.732	-4.997	5.27236e-05	0.888	0.464111	0.943	0.600304	0.011	0.947	0.018	0.797	0.028	0.009	0.006	0.044	0.51	0.918	4.86	0.828	0.013	0.831	0.941	0.901	0.316	0.021	0.875	0.525	0.016	0.083	0.43	0.336	2.647	3.692	3.158	0.616	0.841
		189	NPA030101	Not named	CC1=C(C(=O)O)OC(C2=C(O)C=C(O)C=C2C)=C1	C13H12O5	-2.822	1.79	3.026	0.001	0.975	0.013	0.302	0.974	-5.02	1.28506e-05	0.046	0.955459	0.405	0.0444753	0.693	0.401	0.057	0.05	0.329	0.282	0.146	0.155	0.361	0.111	3.413	0.891	0.018	0.181	0.978	0.02	0.094	0.183	0.059	0.117	0.004	0.221	0.762	0.26	2.596	3.648	3.823	0.03	0.012
		190	NPA030103	Not named	CC1=CC(=O)CC(CC2=CC(C)=C(C(=O)O)O2)O1	C13H14O5	-2.434	1.502	2.283	0.001	0.007	0.007	0.004	0.312	-4.794	5.24505e-05	0.085	0.829605	0.246	0.14239	0.054	0.165	0.094	0.065	0.092	0.514	0.013	0.213	0.021	0.227	5.294	0.912	0.01	0.857	0.971	0.74	0.211	0.522	0.641	0.96	0.005	0.113	0.274	0.16	2.701	2.857	3.643	0.6	0.037
		191	NPA030126	Pallidopenilline B	CC(=O)OCCC(=O)[C@@H]1[C@H]2CC[C@H](COC(C)=O)C[C@@H]2C=C[C@@]1(C)O	C19H28O6	-2.782	1.364	2.135	0.878	0.003	0.03	0.062	0.763	-4.618	8.27756e-05	0.945	0.16237	0.696	0.697122	0.034	0.101	0.069	0.31	0.025	0.068	0.009	0.089	0.588	0.263	3.293	0.825	0.019	0.07	0.221	0.034	0.039	0.433	0.659	0.748	0.458	0.574	0.067	0.407	2.895	3.95	2.767	0.76	0.057
		192	NPA030127	15-deacetylpallidopenilline B	CC(=O)OCCC(=O)[C@@H]1[C@H]2CC[C@H](CO)C[C@@H]2C=C[C@@]1(C)O	C17H26O5	-2.019	1.046	1.509	0.012	0.068	0.075	0.013	0.044	-4.551	0.000148095	0.913	0.131719	0.65	0.738379	0.026	0.311	0.032	0.574	0.015	0.116	0.005	0.094	0.327	0.234	5.071	0.896	0.021	0.127	0.159	0.024	0.063	0.193	0.482	0.74	0.09	0.664	0.142	0.389	2.053	3.251	2.299	0.7	0.033
		193	NPA030128	1-deacetylpallidopenilline B	CC(=O)OC[C@H]1CC[C@H]2[C@@H](C=C[C@@](C)(O)[C@@H]2C(=O)CCO)C1	C17H26O5	-2.017	1.172	1.557	0.025	0.157	0.458	0.019	0.022	-4.491	5.87372e-05	0.945	0.108408	0.659	0.728367	0.025	0.219	0.023	0.468	0.01	0.081	0.005	0.085	0.304	0.236	5.121	0.885	0.018	0.137	0.146	0.014	0.063	0.433	0.51	0.74	0.125	0.734	0.173	0.363	2.013	3.155	2.129	0.097	0.015
		194	NPA030134	Pallidopenilline H	CC(=O)OC[C@H]1CC[C@H]2[C@H](C1)[C@H](O)C=C(C)[C@@H]2C(=O)CCO	C17H26O5	-2.1	1.327	1.377	0.237	0.756	0.352	0.025	0.191	-4.942	3.34125e-05	0.419	0.204535	0.537	0.662147	0.059	0.11	0.032	0.41	0.008	0.074	0.01	0.062	0.033	0.27	5.474	0.892	0.034	0.149	0.215	0.072	0.01	0.87	0.933	0.71	0.085	0.742	0.772	0.435	2.568	3.265	2.732	0.337	0.309
		195	NPA030332	Penicillisocoumarin A	CC(=O)CCC[C@H]1CC2=C(O)C=CC(O)=C2C(=O)O1	C14H16O5	-2.587	1.365	1.973	0.002	0.025	0.014	0.052	0.008	-4.738	1.72353e-05	0.151	0.932213	0.448	0.0591541	0.633	0.644	0.15	0.069	0.148	0.939	0.833	0.757	0.182	0.166	15.026	0.907	0.01	0.19	0.245	0.068	0.027	0.62	0.348	0.205	0.032	0.537	0.179	0.628	4.047	3.295	4.899	0.034	0.03
		196	NPA030333	Penicillisocoumarin B	C[C@H](O)CCC[C@@H]1CC2=C(O)C=CC(O)=C2C(=O)O1	C14H18O5	-2.461	1.658	2.556	0.001	0.009	0.045	0.011	0.95	-4.919	1.58939e-05	0.338	0.885836	0.808	0.109506	0.544	0.415	0.082	0.08	0.112	0.912	0.708	0.552	0.15	0.155	15.474	0.85	0.013	0.169	0.195	0.069	0.018	0.904	0.55	0.694	0.03	0.456	0.422	0.655	4.057	3.19	4.903	0.374	0.099
		197	NPA030353	N-Me-trichodermamide B	COC1=C(OC)C2=C(C=C1)C=C(N(C)C(=O)C1=NO[C@H]3[C@H](O)C=C[C@@H](Cl)[C@@]3(O)C1)C(=O)O2	C21H21ClN2O8	-4.063	0.268	1.136	0.506	0.004	0.58	0.506	0.977	-4.762	4.06344e-05	0.542	0.781311	1.152	0.182451	0.121	0.942	0.041	0.76	0.037	0.628	0.017	0.618	0.374	0.252	1.178	0.304	0.02	0.827	0.978	0.3	0.217	0.034	0.059	0.118	0.003	0.008	0.097	1.309	4.211	5.568	6.61	0.149	0.173
		198	NPA030366	Penicillospirone	C/C=C/[C@@H]1C=CC(=O)[C@H](O)[C@]12C(=O)O[C@H](C)[C@@H]2O	C13H16O5	-2.143	0.399	1.097	0.017	0.001	0.031	0.02	0.315	-4.978	3.42893e-05	0.986	0.406768	0.671	0.571071	0.032	0.539	0.054	0.784	0.008	0.293	0.008	0.172	0.068	0.277	6.815	0.482	0.015	0.213	0.087	0.22	0.352	0.04	0.343	0.695	0.009	0.074	0.056	0.518	3.124	3.724	3.763	0.004	0.018
		199	NPA030509	Trichodermamide F	COC1=C(OC)C2=C(C=C1)C=C(N(C)C(=O)C1=NO[C@@H]3C(=C1)C=C[C@@H](O)[C@H]3O)C(=O)O2	C21H20N2O8	-2.638	0.618	0.812	0.091	0.073	0.162	0.138	0.175	-5.087	1.55028e-05	0.05	0.806801	1.109	0.286758	0.501	0.869	0.123	0.164	0.418	0.777	0.025	0.577	0.577	0.408	5.731	0.81	0.022	0.868	0.973	0.195	0.613	0.478	0.914	0.315	0.003	0.013	0.382	0.946	4.139	4.719	5.906	0.012	0.136
		200	NPA030840	6-hydroxy-N-acetyl-ß-oxotryptamine	CC(=O)NCC(=O)C1=CNC2=C1C=CC(O)=C2	C12H12N2O3	-3.099	1.051	0.66	0.001	0.869	0.015	0.752	0.992	-4.912	4.07009e-06	0.937	0.317138	1.296	0.734208	0.733	0.27	0.143	0.057	0.061	0.863	0.038	0.51	0.098	0.089	5.01	0.914	0.036	0.148	0.264	0.149	0.227	0.439	0.4	0.069	0.004	0.031	0.532	0.265	3.763	4.152	4.665	0.013	0.002
		201	NPA030867	(R)-pyrenocine B	COC1=CC(=O)OC(C)=C1C(=O)C[C@@H](C)O	C11H14O5	-1.933	0.11	0.253	0.001	0.059	0.014	0.009	0.272	-4.801	5.94762e-05	0.341	0.476883	1.18	0.515011	0.557	0.776	0.117	0.544	0.042	0.477	0.008	0.474	0.019	0.375	8.67	0.61	0.024	0.349	0.64	0.048	0.552	0.114	0.137	0.157	0.017	0.695	0.616	0.579	3.823	3.403	3.575	0.471	0.008
		202	NPA030951	Methyl 8-hydroxyhexylitaconate	C=C(C(=O)O)[C@@H](CCCC(O)CC)C(=O)OC	C12H20O5	-0.967	1.362	1.338	0	0.004	0.248	0.003	0.918	-5.082	0.00292226	0.899	0.107925	0.494	0.790789	0.016	0.371	0.021	0.271	0.002	0.796	0.009	0.147	0.01	0.055	9.837	0.892	0.007	0.173	0.146	0.004	0.022	0.025	0.116	0.03	0.01	0.275	0.092	0.269	2.509	3.544	3.402	0.472	0.08
		203	NPA030952	Ethyl 9-hydroxyhexylitaconate	C=C(C(=O)O)[C@@H](CCCC[C@@H](C)O)C(=O)OCC	C13H22O5	-1.565	0.493	1.884	0.001	0.01	0.007	0.91	0.98	-4.804	0.000215678	0.535	0.844186	0.359	0.162506	0.066	0.38	0.029	0.66	0.035	0.952	0.008	0.129	0.011	0.136	3.416	0.852	0.009	0.081	0.776	0.009	0.018	0.595	0.797	0.034	0.898	0.981	0.819	0.319	2.559	3.74	3.133	0.607	0.03
		204	NPA030953	Ethyl 8-hydroxyhexylitaconate	C=C(C(=O)O)[C@@H](CCCC(O)CC)C(=O)OCC	C13H22O5	-1.295	1.923	1.769	0.001	0.03	0.02	0.772	0.969	-4.744	0.000182609	0.692	0.789674	0.333	0.185784	0.036	0.246	0.025	0.695	0.013	0.813	0.007	0.133	0.011	0.157	7.5	0.87	0.009	0.098	0.398	0.012	0.012	0.81	0.667	0.026	0.911	0.97	0.758	0.312	2.436	3.598	3.413	0.374	0.019
		205	NPA031153	Purpurogenic acid	O=C(O)/C=C/CCCC[C@@H]1OC(=O)C(CO)=C1C(=O)O	C13H16O7	-1.945	1.175	1.152	0	0.013	0.627	0.032	0.988	-5.91	1.27886e-05	0.046	0.911778	0.399	0.182392	0.016	0.035	0.018	0.034	0.266	0.051	0.012	0.091	0.017	0.01	1.251	0.969	0.007	0.742	0.984	0.029	0.207	0.018	0.876	0.104	0.003	0.06	0.796	-0.277	2.338	3.244	3.378	0.241	0.008
		206	NPA031651	2,6-dihydroxy-4-[(2R)-2-hydroxyheptyl]benzoic acid	CCCCC[C@@H](O)CC1=CC(O)=C(C(=O)O)C(O)=C1	C14H20O5	-3.151	1.413	3.889	0.002	0.986	0.348	0.976	0.998	-5.527	5.13041e-06	0.062	0.926336	0.347	0.116083	0.294	0.27	0.057	0.057	0.436	0.195	0.123	0.136	0.043	0.044	6.426	0.879	0.082	0.521	0.947	0.022	0.061	0.827	0.182	0.044	0.004	0.782	0.676	0.337	2.779	3.421	3.688	0.702	0.034
		207	NPA031654	Penisochroman A	CCCCC[C@@H]1CC2=CC(O)=C(C(=O)O)C(O)=C2[C@@H](OC)O1	C16H22O6	-3.658	1.991	4.114	0.04	0.244	0.278	0.008	0.939	-5.059	8.56512e-06	0.055	0.965884	0.241	0.0346556	0.04	0.632	0.027	0.099	0.219	0.115	0.036	0.114	0.022	0.045	1.546	0.617	0.019	0.631	0.982	0.554	0.347	0.954	0.384	0.897	0.003	0.19	0.937	0.267	3.071	4.78	4.084	0.021	0.581
		208	NPA031790	Ethyl 3(R)-acetamido-3-(4-hydroxyphenyl)propanoate	CCOC(=O)C[C@@H](NC(C)=O)C1=CC=C(O)C=C1	C13H17NO4	-1.857	1.238	0.955	0.002	0.087	0.01	0.021	0.863	-4.502	1.45802e-05	0.284	0.320505	0.573	0.699539	0.061	0.111	0.236	0.13	0.095	0.725	0.008	0.286	0.116	0.238	5.7	0.898	0.041	0.305	0.644	0.07	0.01	0.164	0.189	0.529	0.004	0.067	0.023	0.458	2.601	3.767	3.259	0.634	0.017
		209	NPA032419	12-keto-10,11-dehydrocurvularin	C[C@H]1CCC(=O)/C=C/C(=O)C2=C(C=C(O)C=C2O)CC(=O)O1	C16H16O6	-1.766	1.244	1.431	0.026	0.6	0.05	0.185	0.01	-5.151	2.53336e-05	0.109	0.634709	0.571	0.574673	0.398	0.086	0.163	0.055	0.262	0.872	0.233	0.336	0.446	0.219	15.796	0.942	0.013	0.149	0.559	0.144	0.021	0.925	0.72	0.126	0.091	0.418	0.819	0.392	3.707	4.553	4.07	0.005	0.045
		210	NPA032580	Carlosic acid	CCCC(=O)C1=C(O)[C@H](CC(=O)O)OC1=O	C10H12O6	-2.006	0.973	1.815	0	0.006	0.041	0.006	0.005	-5.485	1.46606e-05	0.015	0.927296	0.388	0.0803023	0.033	0.085	0.024	0.056	0.043	0.873	0.02	0.159	0.011	0.061	6.213	0.912	0.002	0.242	0.984	0.036	0.15	0.005	0.584	0.186	0.005	0.163	0.369	0.255	2.81	3.548	3.872	0.014	0.024
		211	NPA032614	Decarestrictine C1	C[C@@H]1CC[C@H](O)C=C[C@@H](O)CC(=O)O1	C10H16O4	-0.132	0.745	0.635	0.001	0.516	0.006	0.008	0.99	-4.825	0.00029181	0.348	0.123271	1.326	0.689155	0.072	0.104	0.021	0.393	0.017	0.608	0.014	0.212	0.04	0.191	8.573	0.862	0.023	0.257	0.049	0.021	0.043	0.927	0.31	0.824	0.309	0.831	0.228	0.407	1.895	3.564	2.606	0.014	0.012
		212	NPA032615	Decarestrictine C2	C[C@@H]1CC[C@H](O)C=C[C@H](O)CC(=O)O1	C10H16O4	-0.42	-0.002	0.514	0.001	0.236	0.006	0.007	0.964	-4.865	0.000279375	0.386	0.160612	1.566	0.642008	0.074	0.102	0.022	0.433	0.02	0.828	0.01	0.145	0.037	0.199	6.238	0.854	0.023	0.401	0.112	0.108	0.093	0.884	0.305	0.71	0.087	0.804	0.133	0.505	2.117	3.745	3.212	0.404	0.04
		213	NPA032616	Decarestrictine E	CO[C@@H]1CC(=O)CC(=O)O[C@H](C)C[C@@H]2O[C@@H]21	C11H16O5	-1.461	0.489	0.961	0.096	0.036	0.003	0.003	0.575	-4.663	5.31596e-05	0.326	0.194412	0.736	0.806963	0.039	0.086	0.021	0.349	0.016	0.078	0.008	0.156	0.037	0.26	8.964	0.838	0.032	0.14	0.875	0.528	0.176	0.127	0.875	0.691	0.964	0.945	0.759	0.507	3.551	3.683	3.31	0.513	0.511
		214	NPA032728	4-hydroxywaraterpol	CC(CO)CCCC(C)(O)C1=C(O)C=C(CO)C(O)=C1	C15H24O5	-1.55	0.798	0.462	0.001	0.019	0.269	0.804	0.277	-4.633	6.86187e-06	0.087	0.304718	1.472	0.648716	0.053	0.605	0.023	0.21	0.009	0.336	0.08	0.213	0.018	0.142	13.235	0.914	0.035	0.042	0.047	0.315	0.033	0.027	0.901	0.02	0.003	0.268	0.038	0.49	2.235	2.571	4.042	0.025	0.012
[truncated: 46 more columns]
