# Supplementary material for: Penicillium-Derived Inhibitors of Plasmodium falciparum Lactate Dehydrogenase (PfLDH): A Computational Approach for Novel Antimalarial Therapy Development
Source: Scientifica (Cairo). 2025 Aug 4;2025:8838031. doi: 10.1155/sci5/8838031 (PMC12339158; doi:10.1155/sci5/8838031)
Supplement: Supporting Information 4 — Supporting File 4: Comparison of docking-based and deep learning–based binding predictions. [file 8838031.f4.xlsx]

## Sheet: Supporting File 4
		Comparison of Docking-Based and Deep Learning-Based Predictions of Binding Free Energy and Inhibitory Activity
		Compound name	NPAID	PubChem CID	Autodock 4		KDeep
					ΔGbind (kcal/mol)	pKi	ΔGbind (kcal/mol)	pIC50
		NADH (PfLDH Coenzyme)	N/A	439153	-8.2	6.00879	-8.8348	6.6293
		Pyruvate (PfLDH Substrate)	N/A	107735	-5.64	4.13365	-4.0128	3.044
		Oxamic acid (PfLDH Inhibitor)	N/A	974	-5.25	3.84921	-4.112	3.0588
		Citreodiol	NPA000361	6442412	-6.78	4.97184	-5.2498	4.0136
		Frequentin	NPA002634	23748522	-7.52	5.51145	-6.4038	4.7301
		Penicimarin A	NPA003174	71665534	-2.36	1.73095	-1.5018	1.2691
		(5S)-2-(3,5-dihydroxyphenyl)-5-hydroxy-3-methylcyclopent-2-en-1-one	NPA004510	122182013	-7.65	5.60555	-6.5841	4.6872
		4-Hydroxyphenethyl methyl succinate	NPA005056	44626565	-7.69	5.63827	-7.0313	5.0527
		2-(2,4-Dihydroxy-6-methylbenzoyl)-glycerol	NPA007372	123740797	-5.62	4.11936	-6.5204	4.8433
		Penicillenol A1	NPA010189	54720258	-6.1	4.46852	-5.8486	4.3751
		Palitantin	NPA013500	6438427	-7.67	5.6216	-6.4844	4.7724
		Cyclo-(L-Val-L-Leu)	NPA014163	124306170	-6.27	4.59261	-5.6982	4.3354
		Epicitreodiol	NPA014250	139587053	-7.28	5.33255	-6.2047	4.494
		Sclerotinin B	NPA015400	12315415	-7.53	5.51999	-6.5259	4.8039
		Penicillenol A2	NPA017474	135017477	-6.29	4.60854	-5.599	4.0199
		4-(2',3'-Dihydroxy-3'-methylbutanoxy)phenethanol	NPA018807	101890757	-6.89	5.04721	-5.5996	4.287
		Decarestrictine G	NPA019135	10104733	-5.86	4.29234	-4.4209	3.3006
		Penicimonoterpene	NPA019715	46908201	-8.14	5.96658	-6.771	5.0318
		Penicoffrazin B	NPA026031	146682500	-6	4.39631	-5.4812	3.9554
		Penicoffrazin C	NPA026032	146682501	-6.03	4.4193	-5.2676	3.8159
		Penicilactone A	NPA026595	146683020	-7.12	5.21896	-6.3266	4.6932
		Penicilactone C	NPA026596	146683021	-7.16	5.24795	-6.4608	4.6983
		2,3,4-Trihydroxybutyl cinnamate	NPA026626	146683051	-6.43	4.71557	-5.3966	4.0191
		Penicilactone B	NPA026699	146683120	-8.71	6.38219	-7.014	5.1266
		N-(3-acetamidopropyl)-4-hydroxy-3-methoxybenzamide	NPA027718	146683989	-7.15	5.24033	-5.6822	4.182
		N-(3-acetamidopropyl)-3-hydroxy-4-methoxybenzamide	NPA027719	146683990	-6.24	4.5743	-5.9099	4.3177
		Penicimenolidyu A	NPA028186	146684380	-8.01	5.8729	-6.6243	4.8161
		Penicimenolidyu B	NPA028187	146684381	-7.43	5.44612	-6.4001	4.698
		Penicillimide	NPA029942	23900002	-8.26	6.05512	-7.3445	5.3569
		Penicillisocoumarin A	NPA030332	156581447	-8.28	6.07226	-7.3629	5.3901
		Penicillospirone	NPA030366	137656674	-6.74	4.94044	-5.8323	4.3171
		6-hydroxy-N-acetyl-beta-oxotryptamine	NPA030840	155569890	-7.15	5.23882	-6.9246	5.1053
		Methyl 8-hydroxyhexylitaconate	NPA030951	156581949	-7.47	5.47886	-6.3905	4.7658
		Ethyl 3(r)-acetamido-3-(4-hydroxyphenyl)propanoate	NPA031790	146681492	-7.29	5.34294	-6.1184	4.6042
		4-Hydroxywaraterpol	NPA032728	21635179	-6.53	4.78648	-6.6869	4.9131
