# Supplementary material for: Penicillium-Derived Inhibitors of Plasmodium falciparum Lactate Dehydrogenase (PfLDH): A Computational Approach for Novel Antimalarial Therapy Development
Source: Scientifica (Cairo). 2025 Aug 4;2025:8838031. doi: 10.1155/sci5/8838031 (PMC12339158; doi:10.1155/sci5/8838031)
Supplement: Supporting Information 5 — Supporting File 5: Off-target activity prediction. [file 8838031.f5.xlsx]

## Sheet: Penicilactone B
		SwissTargetPrediction
		Target	Common name	Uniprot ID	ChEMBL ID	Target Class	Probability*	Known actives (3D/2D)
		Dual specificity phosphatase Cdc25A	CDC25A	P30304	CHEMBL3775	Phosphatase	0.100579	12 / 0
		Serine/threonine-protein kinase ILK-1	ILK	Q13418	CHEMBL5247	Kinase	0.100579	7 / 0
		Estrogen receptor alpha	ESR1	P03372	CHEMBL206	Nuclear receptor	0.100579	341 / 0
		LDL-associated phospholipase A2	PLA2G7	Q13093	CHEMBL3514	Enzyme	0.100579	33 / 0
		Glucagon receptor	GCGR	P47871	CHEMBL1985	Family B G protein-coupled receptor	0.100579	22 / 0
		Glutaminyl-peptide cyclotransferase	QPCT	Q16769	CHEMBL4508	Enzyme	0.100579	68 / 0
		Serine/threonine-protein kinase RAF	RAF1	P04049	CHEMBL1906	Kinase	0.100579	100 / 0
		Dual-specificity tyrosine-phosphorylation regulated kinase 1A	DYRK1A	Q13627	CHEMBL2292	Kinase	0.100579	148 / 0
		Beta-glucuronidase	GUSB	P08236	CHEMBL2728	Enzyme	0.100579	16 / 0
		PI3-kinase p110-gamma subunit	PIK3CG	P48736	CHEMBL3267	Enzyme	0.100579	221 / 0
		Serine/threonine-protein kinase B-raf	BRAF	P15056	CHEMBL5145	Kinase	0.100579	206 / 0
		Dual specificity tyrosine-phosphorylation-regulated kinase 1B	DYRK1B	Q9Y463	CHEMBL5543	Kinase	0.100579	68 / 0
		Monoamine oxidase B	MAOB	P27338	CHEMBL2039	Oxidoreductase	0.100579	217 / 0
		Lysine-specific histone demethylase 1	KDM1A	O60341	CHEMBL6136	Eraser	0.100579	13 / 0
		Aminopeptidase N	ANPEP	P15144	CHEMBL1907	Protease	0.100579	21 / 0
		Hepatocyte growth factor receptor	MET	P08581	CHEMBL3717	Kinase	0.100579	413 / 0
		Estrogen receptor beta	ESR2	Q92731	CHEMBL242	Nuclear receptor	0.100579	345 / 0
		Tyrosine-protein kinase receptor FLT3	FLT3	P36888	CHEMBL1974	Kinase	0.100579	164 / 0
		Plasminogen activator inhibitor-1	SERPINE1	P05121	CHEMBL3475	Secreted protein	0.100579	11 / 0
		Arachidonate 12-lipoxygenase (by homology)	ALOX12	P18054	CHEMBL3687	Enzyme	0.100579	23 / 0
		Uridine phosphorylase 1 (by homology)	UPP1	Q16831	CHEMBL4811	Enzyme	0.100579	10 / 0
		Arachidonate 15-lipoxygenase	ALOX15	P16050	CHEMBL2903	Enzyme	0.100579	43 / 0
		Monoamine oxidase A	MAOA	P21397	CHEMBL1951	Oxidoreductase	0.100579	140 / 0
		Adenosine A2b receptor	ADORA2B	P29275	CHEMBL255	Family A G protein-coupled receptor	0.100579	86 / 0
		Estradiol 17-beta-dehydrogenase 2	HSD17B2	P37059	CHEMBL2789	Enzyme	0.100579	131 / 0
		Estradiol 17-beta-dehydrogenase 1	HSD17B1	P14061	CHEMBL3181	Enzyme	0.100579	127 / 0
		14-3-3 protein gamma	YWHAG	P61981	CHEMBL1293296	Unclassified protein	0.100579	1 / 0
		Metabotropic glutamate receptor 4	GRM4	Q14833	CHEMBL2736	Family C G protein-coupled receptor	0.100579	46 / 0
		Poly [ADP-ribose] polymerase-1	PARP1	P09874	CHEMBL3105	Enzyme	0.100579	261 / 0
		Dynamin-1	DNM1	Q05193	CHEMBL4958	Enzyme	0.100579	4 / 0
		Tankyrase-2	TNKS2	Q9H2K2	CHEMBL6154	Enzyme	0.100579	40 / 0
		Tankyrase-1	TNKS	O95271	CHEMBL6164	Enzyme	0.100579	42 / 0
		Alkaline phosphatase placental-like	ALPG	P10696	CHEMBL3402	Enzyme	0.100579	6 / 0
		Phospholipase A-2-activating protein	PLAA	Q9Y263	CHEMBL6114	Unclassified protein	0.100579	14 / 0
		Epidermal growth factor receptor erbB1	EGFR	P00533	CHEMBL203	Kinase	0.100579	621 / 0
		Dual specificty protein kinase CLK1	CLK1	P49759	CHEMBL4224	Kinase	0.100579	83 / 0
		Aldose reductase (by homology)	AKR1B1	P15121	CHEMBL1900	Enzyme	0.100579	110 / 0
		Matrix metalloproteinase 13	MMP13	P45452	CHEMBL280	Protease	0.100579	436 / 0
		Matrix metalloproteinase 3	MMP3	P08254	CHEMBL283	Protease	0.100579	366 / 0
		Matrix metalloproteinase 1	MMP1	P03956	CHEMBL332	Protease	0.100579	657 / 0
		Interleukin-8 receptor A	CXCR1	P25024	CHEMBL4029	Family A G protein-coupled receptor	0.100579	34 / 0
		Histone deacetylase 6	HDAC6	Q9UBN7	CHEMBL1865	Eraser	0.100579	309 / 0
		Cytochrome P450 19A1	CYP19A1	P11511	CHEMBL1978	Cytochrome P450	0.100579	180 / 0
		Cyclin-dependent kinase 2	CDK2	P24941	CHEMBL301	Kinase	0.100579	214 / 0
		Histone deacetylase 1	HDAC1	Q13547	CHEMBL325	Eraser	0.100579	448 / 0
		Cyclin-dependent kinase 4	CDK4	P11802	CHEMBL331	Kinase	0.100579	97 / 0
		ADAM17	ADAM17	P78536	CHEMBL3706	Protease	0.100579	357 / 0
		Dopamine D1 receptor	DRD1	P21728	CHEMBL2056	Family A G protein-coupled receptor	0.100579	100 / 0
		Dopamine D2 receptor	DRD2	P14416	CHEMBL217	Family A G protein-coupled receptor	0.100579	120 / 0
		Dopamine D3 receptor	DRD3	P35462	CHEMBL234	Family A G protein-coupled receptor	0.100579	39 / 0
		Sigma opioid receptor	SIGMAR1	Q99720	CHEMBL287	Membrane receptor	0.100579	18 / 0
		Matrix metalloproteinase 9	MMP9	P14780	CHEMBL321	Protease	0.100579	633 / 0
		Matrix metalloproteinase 8	MMP8	P22894	CHEMBL4588	Protease	0.100579	256 / 0
		Transient receptor potential cation channel subfamily M member 8 (by homology)	TRPM8	Q7Z2W7	CHEMBL1075319	Voltage-gated ion channel	0.100579	26 / 0
		NADPH oxidase 4	NOX4	Q9NPH5	CHEMBL1250375	Enzyme	0.100579	21 / 0
		Phosphodiesterase 5A	PDE5A	O76074	CHEMBL1827	Phosphodiesterase	0.100579	180 / 0
		Cyclin-dependent kinase 2/cyclin E1	CCNE1 CDK2	P24864 P24941	CHEMBL1907605	Kinase	0.100579	69 / 0
		CDK3/Cyclin E	CCNE1 CDK3	P24864 Q00526	CHEMBL3038471	Kinase	0.100579	15 / 0
		Histone deacetylase 8	HDAC8	Q9BY41	CHEMBL3192	Eraser	0.100579	178 / 0
		Serine/threonine-protein kinase Aurora-A	AURKA	O14965	CHEMBL4722	Kinase	0.100579	261 / 0
		Cyclin-dependent kinase 5/CDK5 activator 1	CDK5R1 CDK5	Q15078 Q00535	CHEMBL1907600	Kinase	0.100579	140 / 0
		Cyclin-dependent kinase 1/cyclin B	CCNB3 CDK1 CCNB1 CCNB2	Q8WWL7 P06493 P14635 O95067	CHEMBL2094127	Other cytosolic protein	0.100579	61 / 0
		Matrix metalloproteinase 2	MMP2	P08253	CHEMBL333	Protease	0.100579	554 / 0
		Inosine-5'-monophosphate dehydrogenase 2	IMPDH2	P12268	CHEMBL2002	Oxidoreductase	0.100579	40 / 0
		Interferon-induced, double-stranded RNA-activated protein kinase	EIF2AK2	P19525	CHEMBL5785	Kinase	0.100579	6 / 0
		Cyclin-dependent kinase 1	CDK1	P06493	CHEMBL308	Kinase	0.100579	114 / 0
		Testis-specific androgen-binding protein	SHBG	P04278	CHEMBL3305	Secreted protein	0.100579	6 / 0
		Methionyl-tRNA synthetase	MARS	P56192	CHEMBL2870	Enzyme	0.100579	12 / 0
		Protein tyrosine kinase 2 beta	PTK2B	Q14289	CHEMBL5469	Kinase	0.100579	23 / 0
		Matrix metalloproteinase 7	MMP7	P09237	CHEMBL4073	Protease	0.100579	113 / 0
		11-beta-hydroxysteroid dehydrogenase 1	HSD11B1	P28845	CHEMBL4235	Enzyme	0.100579	154 / 0
		Beta amyloid A4 protein (by homology)	APP	P05067	CHEMBL2487	Membrane receptor	0.100579	32 / 0
		Leukocyte elastase	ELANE	P08246	CHEMBL248	Protease	0.100579	112 / 0
		Vascular endothelial growth factor receptor 2	KDR	P35968	CHEMBL279	Kinase	0.100579	618 / 0
		Apoptosis regulator Bcl-X	BCL2L1	Q07817	CHEMBL4625	Other ion channel	0.100579	7 / 0
		Beta-secretase 1	BACE1	P56817	CHEMBL4822	Protease	0.100579	621 / 0
		Apoptosis regulator Bcl-2	BCL2	P10415	CHEMBL4860	Other ion channel	0.100579	22 / 0
		ATP-binding cassette sub-family G member 2	ABCG2	Q9UNQ0	CHEMBL5393	Primary active transporter	0.100579	65 / 0
		Tyrosine-protein kinase JAK3	JAK3	P52333	CHEMBL2148	Kinase	0.100579	232 / 0
		Interleukin-8 receptor B	CXCR2	P25025	CHEMBL2434	Family A G protein-coupled receptor	0.100579	104 / 0
		Dual specificity mitogen-activated protein kinase kinase 1	MAP2K1	Q02750	CHEMBL3587	Kinase	0.100579	54 / 0
		Matrix metalloproteinase 14	MMP14	P50281	CHEMBL3869	Protease	0.100579	77 / 0
		Matrix metalloproteinase 12	MMP12	P39900	CHEMBL4393	Protease	0.100579	44 / 0
		Neuropeptide Y receptor type 5	NPY5R	Q15761	CHEMBL4561	Family A G protein-coupled receptor	0.100579	107 / 0
		Pyruvate dehydrogenase kinase isoform 1	PDK1	Q15118	CHEMBL4766	Kinase	0.100579	158 / 0
		Tyrosinase	TYR	P14679	CHEMBL1973	Oxidoreductase	0.100579	6 / 0
		Macrophage-expressed gene 1 protein	MPEG1	Q2M385	CHEMBL3414409	Unclassified protein	0.100579	5 / 0
		Serine/threonine-protein kinase Chk1	CHEK1	O14757	CHEMBL4630	Kinase	0.100579	180 / 0
		Cyclin-dependent kinase 1/cyclin B1	CDK1 CCNB1	P06493 P14635	CHEMBL1907602	Other cytosolic protein	0.100579	27 / 0
		Adenosine A1 receptor	ADORA1	P30542	CHEMBL226	Family A G protein-coupled receptor	0.100579	295 / 0
		G-protein coupled receptor kinase 2	GRK2	P25098	CHEMBL4079	Kinase	0.100579	52 / 0
		Carbonic anhydrase VII	CA7	P43166	CHEMBL2326	Lyase	0.100579	88 / 0
		Dual specificity phosphatase Cdc25C	CDC25C	P30307	CHEMBL2378	Phosphatase	0.100579	1 / 0
		Protein kinase C (PKC)	PRKCZ	Q05513	CHEMBL3438	Kinase	0.100579	20 / 0
		Carbonic anhydrase XIV	CA14	Q9ULX7	CHEMBL3510	Lyase	0.100579	66 / 0
		Dual specificity phosphatase Cdc25B	CDC25B	P30305	CHEMBL4804	Phosphatase	0.100579	16 / 0
		Ephrin receptor	EPHB4	P54760	CHEMBL5147	Kinase	0.100579	82 / 0
		Butyrylcholinesterase	BCHE	P06276	CHEMBL1914	Hydrolase	0.100579	26 / 0
		Dihydroorotate dehydrogenase	DHODH	Q02127	CHEMBL1966	Oxidoreductase	0.100579	6 / 0
		Kinesin-1 heavy chain/ Tyrosine-protein kinase receptor RET	RET	P07949	CHEMBL2041	Kinase	0.100579	90 / 0

## Sheet: Penicillimide
		SwissTargetPrediction
		Target	Common name	Uniprot ID	ChEMBL ID	Target Class	Probability*	Known actives (3D/2D)
		Carbonic anhydrase II	CA2	P00918	CHEMBL205	Lyase	0.108771	584 / 11
		Carbonic anhydrase I	CA1	P00915	CHEMBL261	Lyase	0.100579	513 / 6
		Epoxide hydratase	EPHX2	P34913	CHEMBL2409	Protease	0.100579	57 / 26
		Tyrosine-protein kinase receptor FLT3	FLT3	P36888	CHEMBL1974	Kinase	0.100579	188 / 0
		Heat shock protein HSP 90-alpha	HSP90AA1	P07900	CHEMBL3880	Other cytosolic protein	0.100579	102 / 0
		ALK tyrosine kinase receptor	ALK	Q9UM73	CHEMBL4247	Kinase	0.100579	68 / 0
		Glycogen synthase kinase-3 beta	GSK3B	P49841	CHEMBL262	Kinase	0.100579	496 / 0
		Vanilloid receptor	TRPV1	Q8NER1	CHEMBL4794	Voltage-gated ion channel	0.100579	257 / 70
		Aldehyde dehydrogenase	ALDH2	P05091	CHEMBL1935	Oxidoreductase	0.100579	15 / 0
		Pyruvate dehydrogenase kinase isoform 1	PDK1	Q15118	CHEMBL4766	Kinase	0.100579	221 / 0
		ATP-binding cassette sub-family G member 2	ABCG2	Q9UNQ0	CHEMBL5393	Primary active transporter	0.100579	88 / 0
		Estradiol 17-beta-dehydrogenase 1	HSD17B1	P14061	CHEMBL3181	Enzyme	0.100579	124 / 0
		Vascular endothelial growth factor receptor 2	KDR	P35968	CHEMBL279	Kinase	0.100579	658 / 0
		Serine/threonine-protein kinase PLK1	PLK1	P53350	CHEMBL3024	Kinase	0.100579	119 / 0
		Hepatocyte growth factor receptor	MET	P08581	CHEMBL3717	Kinase	0.100579	478 / 0
		Phospholipase A-2-activating protein	PLAA	Q9Y263	CHEMBL6114	Unclassified protein	0.100579	13 / 0
		Serine/threonine-protein kinase Aurora-B	AURKB	Q96GD4	CHEMBL2185	Kinase	0.100579	235 / 0
		MAP kinase-activated protein kinase 2	MAPKAPK2	P49137	CHEMBL2208	Kinase	0.100579	114 / 0
		Casein kinase I gamma 1	CSNK1G1	Q9HCP0	CHEMBL2426	Kinase	0.100579	6 / 0
		Ribosomal protein S6 kinase alpha 1	RPS6KA1	Q15418	CHEMBL2553	Kinase	0.100579	15 / 0
		Rho-associated protein kinase 1	ROCK1	Q13464	CHEMBL3231	Kinase	0.100579	145 / 0
		Serine/threonine-protein kinase mTOR	MTOR	P42345	CHEMBL2842	Kinase	0.100579	330 / 0
		PI3-kinase p110-delta subunit	PIK3CD	O00329	CHEMBL3130	Enzyme	0.100579	247 / 0
		DNA-dependent protein kinase	PRKDC	P78527	CHEMBL3142	Kinase	0.100579	87 / 0
		PI3-kinase p110-beta subunit	PIK3CB	P42338	CHEMBL3145	Enzyme	0.100579	175 / 0
		Tyrosine-protein kinase HCK	HCK	P08631	CHEMBL3234	Kinase	0.100579	75 / 0
		PI3-kinase p110-gamma subunit	PIK3CG	P48736	CHEMBL3267	Enzyme	0.100579	266 / 0
		PI3-kinase p110-alpha subunit	PIK3CA	P42336	CHEMBL4005	Enzyme	0.100579	504 / 0
		Macrophage migration inhibitory factor	MIF	P14174	CHEMBL2085	Enzyme	0.100579	38 / 0
		NADPH oxidase 4	NOX4	Q9NPH5	CHEMBL1250375	Enzyme	0.100579	20 / 0
		Ezrin	EZR	P15311	CHEMBL1932896	Unclassified protein	0.100579	5 / 0
		Peroxisome proliferator-activated receptor gamma	PPARG	P37231	CHEMBL235	Nuclear receptor	0.100579	21 / 0
		Bone morphogenetic protein 1	BMP1	P13497	CHEMBL3898	Protease	0.100579	214 / 0
		Induced myeloid leukemia cell differentiation protein Mcl-1	MCL1	Q07820	CHEMBL4361	Other cytosolic protein	0.100579	47 / 0
		Serine/threonine-protein kinase Chk1	CHEK1	O14757	CHEMBL4630	Kinase	0.100579	206 / 0
		Serine/threonine-protein kinase WEE1	WEE1	P30291	CHEMBL5491	Kinase	0.100579	108 / 0
		Adenosine A1 receptor (by homology)	ADORA1	P30542	CHEMBL226	Family A G protein-coupled receptor	0.100579	371 / 0
		Myosin light chain kinase, smooth muscle	MYLK	Q15746	CHEMBL2428	Kinase	0.100579	12 / 0
		Leukocyte elastase	ELANE	P08246	CHEMBL248	Protease	0.100579	108 / 0
		Adenosine A2a receptor (by homology)	ADORA2A	P29274	CHEMBL251	Family A G protein-coupled receptor	0.100579	316 / 0
		Glycogen synthase kinase-3 alpha	GSK3A	P49840	CHEMBL2850	Kinase	0.100579	59 / 0
		Cyclin-dependent kinase 2	CDK2	P24941	CHEMBL301	Kinase	0.100579	276 / 0
		Glutathione S-transferase A1	GSTA1	P08263	CHEMBL3409	Enzyme	0.100579	2 / 0
		Estradiol 17-beta-dehydrogenase 3	HSD17B3	P37058	CHEMBL4234	Enzyme	0.100579	57 / 0
		Serine/threonine-protein kinase PIM2	PIM2	Q9P1W9	CHEMBL4523	Kinase	0.100579	66 / 0
		Serine/threonine-protein kinase MARK1	MARK1	Q9P0L2	CHEMBL5940	Kinase	0.100579	6 / 0
		Metabotropic glutamate receptor 5	GRM5	P41594	CHEMBL3227	Family C G protein-coupled receptor	0.100579	176 / 0
		Maternal embryonic leucine zipper kinase	MELK	Q14680	CHEMBL4578	Kinase	0.100579	18 / 0
		Serine/threonine-protein kinase EEF2K	EEF2K	O00418	CHEMBL5026	Kinase	0.100579	3 / 0
		Epidermal growth factor receptor erbB1	EGFR	P00533	CHEMBL203	Kinase	0.100579	569 / 0
		Serine/threonine-protein kinase PIM1	PIM1	P11309	CHEMBL2147	Kinase	0.100579	137 / 0
		Serine/threonine-protein kinase Aurora-A	AURKA	O14965	CHEMBL4722	Kinase	0.100579	431 / 0
		Alkaline phosphatase, tissue-nonspecific isozyme	ALPL	P05186	CHEMBL5979	Enzyme	0.100579	46 / 0
		Serine/threonine-protein kinase/endoribonuclease IRE1	ERN1	O75460	CHEMBL1163101	Enzyme	0.100579	106 / 0
		Kinesin-1 heavy chain/ Tyrosine-protein kinase receptor RET	RET	P07949	CHEMBL2041	Kinase	0.100579	90 / 0
		6-phosphofructo-2-kinase/fructose-2,6-bisphosphatase 3	PFKFB3	Q16875	CHEMBL2331053	Enzyme	0.100579	136 / 0
		Cyclin-dependent kinase 5/CDK5 activator 1	CDK5R1 CDK5	Q15078 Q00535	CHEMBL1907600	Kinase	0.100579	199 / 0
		c-Jun N-terminal kinase 1	MAPK8	P45983	CHEMBL2276	Kinase	0.100579	232 / 0
		Dual specificity protein phosphatase 3	DUSP3	P51452	CHEMBL2635	Phosphatase	0.100579	15 / 0
		PI4-kinase beta subunit	PI4KB	Q9UBF8	CHEMBL3268	Enzyme	0.100579	41 / 0
		Cyclin-dependent kinase 4	CDK4	P11802	CHEMBL331	Kinase	0.100579	94 / 0
		Calcium-activated potassium channel subunit alpha-1	KCNMA1	Q12791	CHEMBL4304	Voltage-gated ion channel	0.100579	7 / 0
		Ephrin receptor	EPHB4	P54760	CHEMBL5147	Kinase	0.100579	106 / 0
		Aminopeptidase N	ANPEP	P15144	CHEMBL1907	Protease	0.100579	21 / 0
		Cyclin-dependent kinase 1	CDK1	P06493	CHEMBL308	Kinase	0.100579	106 / 0
		Fibroblast growth factor receptor 1	FGFR1	P11362	CHEMBL3650	Kinase	0.100579	101 / 0
		Vascular endothelial growth factor receptor 1	FLT1	P17948	CHEMBL1868	Kinase	0.100579	78 / 0
		Heat shock protein HSP 90-beta	HSP90AB1	P08238	CHEMBL4303	Other cytosolic protein	0.100579	113 / 0
		LDL-associated phospholipase A2	PLA2G7	Q13093	CHEMBL3514	Enzyme	0.100579	22 / 0
		Histamine H4 receptor	HRH4	Q9H3N8	CHEMBL3759	Family A G protein-coupled receptor	0.100579	26 / 0
		Hexokinase type IV	GCK	P35557	CHEMBL3820	Enzyme	0.100579	49 / 0
		Acyl coenzyme A:cholesterol acyltransferase 2	SOAT2	O75908	CHEMBL4465	Enzyme	0.100579	1 / 0
		MAP kinase p38 alpha	MAPK14	Q16539	CHEMBL260	Kinase	0.100579	298 / 0
		Serine/threonine-protein kinase PIM3	PIM3	Q86V86	CHEMBL5407	Kinase	0.100579	40 / 0
		Butyrylcholinesterase	BCHE	P06276	CHEMBL1914	Hydrolase	0.100579	39 / 0
		Autotaxin	ENPP2	Q13822	CHEMBL3691	Enzyme	0.100579	2 / 0
		Stem cell growth factor receptor	KIT	P10721	CHEMBL1936	Kinase	0.100579	88 / 0
		Telomerase reverse transcriptase	TERT	O14746	CHEMBL2916	Enzyme	0.100579	21 / 0
		Beta-glucuronidase	GUSB	P08236	CHEMBL2728	Enzyme	0.100579	16 / 0
		Dual specificity phosphatase Cdc25A	CDC25A	P30304	CHEMBL3775	Phosphatase	0.100579	18 / 0
		Cyclin-dependent kinase 1/cyclin B	CCNB3 CDK1 CCNB1 CCNB2	Q8WWL7 P06493 P14635 O95067	CHEMBL2094127	Other cytosolic protein	0.100579	67 / 0
		Beta amyloid A4 protein	APP	P05067	CHEMBL2487	Membrane receptor	0.100579	42 / 0
		Adenosine A2b receptor	ADORA2B	P29275	CHEMBL255	Family A G protein-coupled receptor	0.100579	148 / 0
		Histone chaperone ASF1A	ASF1A	Q9Y294	CHEMBL3392950	Unclassified protein	0.100579	2 / 0
		Histone deacetylase 5	HDAC5	Q9UQL6	CHEMBL2563	Eraser	0.100579	33 / 0
		Histone deacetylase 7	HDAC7	Q8WUI4	CHEMBL2716	Eraser	0.100579	39 / 0
		Sodium/hydrogen exchanger 1 (by homology)	SLC9A1	P19634	CHEMBL2781	Electrochemical transporter	0.100579	47 / 0
		Histone deacetylase 9	HDAC9	Q9UKV0	CHEMBL4145	Eraser	0.100579	23 / 0
		Ribosomal protein S6 kinase 1	RPS6KB1	P23443	CHEMBL4501	Kinase	0.100579	191 / 0
		Endothelin-converting enzyme 1	ECE1	P42892	CHEMBL4791	Protease	0.100579	20 / 0
		Transitional endoplasmic reticulum ATPase	VCP	P55072	CHEMBL1075145	Primary active transporter	0.100579	21 / 0
		Metabotropic glutamate receptor 4	GRM4	Q14833	CHEMBL2736	Family C G protein-coupled receptor	0.100579	35 / 0
		Alkaline phosphatase placental-like	ALPG	P10696	CHEMBL3402	Enzyme	0.100579	6 / 0
		Small ubiquitin-related modifier 1	SUMO1	P63165	CHEMBL2146296	Unclassified protein	0.100579	1 / 0
		Gamma-amino-N-butyrate transaminase (by homology)	ABAT	P80404	CHEMBL2044	Transferase	0.100579	4 / 0
		Serine/threonine-protein kinase RAF	RAF1	P04049	CHEMBL1906	Kinase	0.100579	126 / 0
		Serine/threonine-protein kinase B-raf	BRAF	P15056	CHEMBL5145	Kinase	0.100579	209 / 0
		D-amino-acid oxidase	DAO	P14920	CHEMBL5485	Enzyme	0.100579	31 / 0
		Egl nine homolog 1	EGLN1	Q9GZT9	CHEMBL5697	Oxidoreductase	0.100579	11 / 0
		Serotonin 1a (5-HT1a) receptor	HTR1A	P08908	CHEMBL214	Family A G protein-coupled receptor	0.100579	134 / 0

## Sheet: Penicillisocoumarin A
		SwissTargetPrediction
		Target	Common name	Uniprot ID	ChEMBL ID	Target Class	Probability*	Known actives (3D/2D)
		Heat shock protein HSP 90-beta	HSP90AB1	P08238	CHEMBL4303	Other cytosolic protein	0.112042	103 / 4
		Matrix metalloproteinase 16	MMP16	P51512	CHEMBL2200	Protease	0.112042	20 / 0
		Matrix metalloproteinase 13	MMP13	P45452	CHEMBL280	Protease	0.112042	403 / 0
		Matrix metalloproteinase 3	MMP3	P08254	CHEMBL283	Protease	0.112042	361 / 0
		Matrix metalloproteinase 9	MMP9	P14780	CHEMBL321	Protease	0.112042	607 / 0
		Matrix metalloproteinase 1	MMP1	P03956	CHEMBL332	Protease	0.112042	667 / 0
		Matrix metalloproteinase 12	MMP12	P39900	CHEMBL4393	Protease	0.112042	42 / 0
		Matrix metalloproteinase 8	MMP8	P22894	CHEMBL4588	Protease	0.112042	250 / 0
		Dopamine D2 receptor	DRD2	P14416	CHEMBL217	Family A G protein-coupled receptor	0.112042	91 / 39
		ADAM17	ADAM17	P78536	CHEMBL3706	Protease	0.112042	358 / 0
		Histone deacetylase 4	HDAC4	P56524	CHEMBL3524	Eraser	0.112042	43 / 0
		Neprilysin (by homology)	MME	P08473	CHEMBL1944	Protease	0.112042	43 / 0
		Lysine-specific histone demethylase 1	KDM1A	O60341	CHEMBL6136	Eraser	0.112042	12 / 0
		Dopamine D1 receptor	DRD1	P21728	CHEMBL2056	Family A G protein-coupled receptor	0.112042	112 / 1
		Neuronal acetylcholine receptor protein alpha-7 subunit	CHRNA7	P36544	CHEMBL2492	Ligand-gated ion channel	0.112042	16 / 0
		Serine/threonine-protein kinase/endoribonuclease IRE1	ERN1	O75460	CHEMBL1163101	Enzyme	0.112042	97 / 0
		Aminopeptidase N	ANPEP	P15144	CHEMBL1907	Protease	0.112042	21 / 0
		Histone deacetylase 7	HDAC7	Q8WUI4	CHEMBL2716	Eraser	0.112042	37 / 0
		Platelet-derived growth factor receptor alpha	PDGFRA	P16234	CHEMBL2007	Kinase	0.112042	48 / 4
		Cyclin-dependent kinase 4	CDK4	P11802	CHEMBL331	Kinase	0.112042	60 / 0
		Matrix metalloproteinase 7	MMP7	P09237	CHEMBL4073	Protease	0.112042	125 / 0
		Tyrosine-protein kinase receptor FLT3	FLT3	P36888	CHEMBL1974	Kinase	0.112042	119 / 5
		Delta opioid receptor	OPRD1	P41143	CHEMBL236	Family A G protein-coupled receptor	0.112042	46 / 4
		Cyclooxygenase-1	PTGS1	P23219	CHEMBL221	Oxidoreductase	0.112042	43 / 0
		Poly [ADP-ribose] polymerase-1	PARP1	P09874	CHEMBL3105	Enzyme	0.112042	220 / 0
		Palmitoleoyl-protein carboxylesterase NOTUM	NOTUM	Q6P988	CHEMBL3714531	Hydrolase	0.112042	1 / 0
		Vascular endothelial growth factor receptor 3	FLT4	P35916	CHEMBL1955	Kinase	0.112042	24 / 3
		Vascular endothelial growth factor receptor 2	KDR	P35968	CHEMBL279	Kinase	0.112042	386 / 9
		Phosphodiesterase 5A	PDE5A	O76074	CHEMBL1827	Phosphodiesterase	0.112042	116 / 0
		Dopamine D5 receptor	DRD5	P21918	CHEMBL1850	Family A G protein-coupled receptor	0.112042	3 / 0
		Dopamine D4 receptor	DRD4	P21917	CHEMBL219	Family A G protein-coupled receptor	0.112042	34 / 0
		Histone deacetylase 5	HDAC5	Q9UQL6	CHEMBL2563	Eraser	0.112042	31 / 0
		Beta-glucuronidase	GUSB	P08236	CHEMBL2728	Enzyme	0.112042	16 / 0
		Dual specificity mitogen-activated protein kinase kinase 1	MAP2K1	Q02750	CHEMBL3587	Kinase	0.112042	20 / 0
		Coagulation factor VII/tissue factor	F3	P13726	CHEMBL4081	Surface antigen	0.112042	20 / 0
		Histone deacetylase 9	HDAC9	Q9UKV0	CHEMBL4145	Eraser	0.112042	13 / 0
		Glycogen synthase kinase-3 beta	GSK3B	P49841	CHEMBL262	Kinase	0.112042	234 / 0
		Interferon-induced, double-stranded RNA-activated protein kinase	EIF2AK2	P19525	CHEMBL5785	Kinase	0.112042	6 / 0
		Glucagon receptor	GCGR	P47871	CHEMBL1985	Family B G protein-coupled receptor	0.112042	16 / 0
		LDL-associated phospholipase A2	PLA2G7	Q13093	CHEMBL3514	Enzyme	0.112042	24 / 0
		Cyclophilin A	PPIA	P62937	CHEMBL1949	Isomerase	0.112042	9 / 0
		c-Jun N-terminal kinase 1	MAPK8	P45983	CHEMBL2276	Kinase	0.112042	127 / 0
		Alpha-2a adrenergic receptor	ADRA2A	P08913	CHEMBL1867	Family A G protein-coupled receptor	0.112042	28 / 0
		Alpha-2b adrenergic receptor	ADRA2B	P18089	CHEMBL1942	Family A G protein-coupled receptor	0.112042	20 / 0
		Metabotropic glutamate receptor 5	GRM5	P41594	CHEMBL3227	Family C G protein-coupled receptor	0.112042	47 / 0
		Cyclin-dependent kinase 2	CDK2	P24941	CHEMBL301	Kinase	0.112042	163 / 0
		Dihydropteridine reductase	QDPR	P09417	CHEMBL3730	Enzyme	0.112042	1 / 0
		Cyclin-dependent kinase 2/cyclin E	CCNE2 CDK2 CCNE1	O96020 P24941 P24864	CHEMBL2094126	Other cytosolic protein	0.112042	69 / 0
		Platelet-derived growth factor receptor beta	PDGFRB	P09619	CHEMBL1913	Kinase	0.112042	80 / 0
		Transthyretin	TTR	P02766	CHEMBL3194	Secreted protein	0.112042	6 / 0
		Adenosine A1 receptor (by homology)	ADORA1	P30542	CHEMBL226	Family A G protein-coupled receptor	0.112042	142 / 0
		Adenosine A2a receptor (by homology)	ADORA2A	P29274	CHEMBL251	Family A G protein-coupled receptor	0.112042	105 / 0
		Induced myeloid leukemia cell differentiation protein Mcl-1	MCL1	Q07820	CHEMBL4361	Other cytosolic protein	0.112042	27 / 0
		Orexin receptor 2	HCRTR2	O43614	CHEMBL4792	Family A G protein-coupled receptor	0.112042	103 / 0
		Orexin receptor 1	HCRTR1	O43613	CHEMBL5113	Family A G protein-coupled receptor	0.112042	81 / 0
		Serine/threonine-protein kinase Sgk1	SGK1	O00141	CHEMBL2343	Kinase	0.112042	4 / 0
		Transient receptor potential cation channel subfamily M member 8 (by homology)	TRPM8	Q7Z2W7	CHEMBL1075319	Voltage-gated ion channel	0.112042	29 / 0
		Myosin light chain kinase, smooth muscle	MYLK	Q15746	CHEMBL2428	Kinase	0.112042	14 / 0
		Serine/threonine-protein kinase Nek1	NEK1	Q96PY6	CHEMBL5855	Kinase	0.112042	27 / 0
		Uridine phosphorylase 1 (by homology)	UPP1	Q16831	CHEMBL4811	Enzyme	0.112042	5 / 0
		Cyclin-dependent kinase 1	CDK1	P06493	CHEMBL308	Kinase	0.112042	79 / 0
		Cyclin-dependent kinase 5/CDK5 activator 1	CDK5R1 CDK5	Q15078 Q00535	CHEMBL1907600	Kinase	0.112042	84 / 0
		Taste receptor type 2 member 31	TAS2R31	P59538	CHEMBL2034804	Taste family G protein-coupled receptor	0.112042	2 / 0
		Cyclin-dependent kinase 1/cyclin B	CCNB3 CDK1 CCNB1 CCNB2	Q8WWL7 P06493 P14635 O95067	CHEMBL2094127	Other cytosolic protein	0.112042	49 / 0
		Phosphodiesterase 4A	PDE4A	P27815	CHEMBL254	Phosphodiesterase	0.112042	24 / 0
		Adenosine A3 receptor	ADORA3	P0DMS8	CHEMBL256	Family A G protein-coupled receptor	0.112042	49 / 0
		Phosphodiesterase 4B	PDE4B	Q07343	CHEMBL275	Phosphodiesterase	0.112042	45 / 0
		Phosphodiesterase 4D	PDE4D	Q08499	CHEMBL288	Phosphodiesterase	0.112042	26 / 0
		Phosphodiesterase 4C	PDE4C	Q08493	CHEMBL291	Phosphodiesterase	0.112042	8 / 0
		Dual specificty protein kinase CLK1	CLK1	P49759	CHEMBL4224	Kinase	0.112042	69 / 0
		Calcium-activated potassium channel subunit alpha-1	KCNMA1	Q12791	CHEMBL4304	Voltage-gated ion channel	0.112042	4 / 0
		Pyruvate dehydrogenase kinase isoform 1	PDK1	Q15118	CHEMBL4766	Kinase	0.112042	150 / 0
		Dual specificity tyrosine-phosphorylation-regulated kinase 1B	DYRK1B	Q9Y463	CHEMBL5543	Kinase	0.112042	50 / 0
		Prostaglandin E synthase	PTGES	O14684	CHEMBL5658	Enzyme	0.112042	17 / 8
		Serine/threonine-protein kinase PIM2	PIM2	Q9P1W9	CHEMBL4523	Kinase	0.112042	34 / 0
		Serine/threonine-protein kinase EEF2K	EEF2K	O00418	CHEMBL5026	Kinase	0.112042	3 / 0
		Serine/threonine-protein kinase PIM3	PIM3	Q86V86	CHEMBL5407	Kinase	0.112042	19 / 0
		Dual specificity protein phosphatase 3	DUSP3	P51452	CHEMBL2635	Phosphatase	0.112042	10 / 0
		Endothelin-converting enzyme 1	ECE1	P42892	CHEMBL4791	Protease	0.112042	5 / 0
		Epidermal growth factor receptor erbB1	EGFR	P00533	CHEMBL203	Kinase	0.112042	321 / 0
		Dynamin-1	DNM1	Q05193	CHEMBL4958	Enzyme	0.112042	5 / 0
		ADAM9	ADAM9	Q13443	CHEMBL5982	Protease	0.112042	21 / 0
		Tankyrase-2	TNKS2	Q9H2K2	CHEMBL6154	Enzyme	0.112042	24 / 0
		Tankyrase-1	TNKS	O95271	CHEMBL6164	Enzyme	0.112042	29 / 0
		Tyrosine-protein kinase ABL	ABL1	P00519	CHEMBL1862	Kinase	0.112042	149 / 0
		Tubulin beta-1 chain	TUBB1	Q9H4B7	CHEMBL1915	Structural protein	0.112042	19 / 0
		Serine/threonine-protein kinase mTOR	MTOR	P42345	CHEMBL2842	Kinase	0.112042	277 / 0
		PI3-kinase p110-delta subunit	PIK3CD	O00329	CHEMBL3130	Enzyme	0.112042	157 / 0
		DNA-dependent protein kinase	PRKDC	P78527	CHEMBL3142	Kinase	0.112042	71 / 0
		PI3-kinase p110-beta subunit	PIK3CB	P42338	CHEMBL3145	Enzyme	0.112042	117 / 0
		Tyrosine-protein kinase HCK	HCK	P08631	CHEMBL3234	Kinase	0.112042	53 / 0
		PI3-kinase p110-gamma subunit	PIK3CG	P48736	CHEMBL3267	Enzyme	0.112042	172 / 0
		Nischarin	NISCH	Q9Y2I1	CHEMBL3923	Other cytosolic protein	0.112042	6 / 0
		PI3-kinase p110-alpha subunit	PIK3CA	P42336	CHEMBL4005	Enzyme	0.112042	361 / 0
		ADAM10	ADAM10	O14672	CHEMBL5028	Protease	0.112042	9 / 0
		Inhibitor of apoptosis protein 3	XIAP	P98170	CHEMBL4198	Other cytosolic protein	0.112042	2 / 0
		Serine/threonine-protein kinase Chk1	CHEK1	O14757	CHEMBL4630	Kinase	0.112042	170 / 0
		Arachidonate 12-lipoxygenase	ALOX12	P18054	CHEMBL3687	Enzyme	0.112042	22 / 0
		Serine/threonine-protein kinase ILK-1	ILK	Q13418	CHEMBL5247	Kinase	0.112042	7 / 0
		ATP-binding cassette sub-family G member 2	ABCG2	Q9UNQ0	CHEMBL5393	Primary active transporter	0.112042	50 / 0
